# Supplementary material for: (5,6-Dimethyl-1,10-phenanthroline)(2-{[2-(di­phenyl­phosphan­yl)benzyl­idene]amino}­ethan-1-amine)­platinum(II) dinitrate methanol disolvate
Source: Acta Crystallogr E Crystallogr Commun. 2025 Mar 4;81(Pt 4):275–8. doi: 10.1107/S2056989025001847 (PMC11974327; doi:10.1107/S2056989025001847)
Supplement: Supplementary file 1 [file e-81-00275-sup1.cif]

##############################################################################
#                                                                            #
# This CIF contains the data in a paper accepted for publication in          #
# Acta Crystallographica Section E. It conforms to the requirements of       #
# Notes for Authors for Acta Crystallographica Section E, and has been       #
# peer reviewed under the auspices of the IUCr Commission on Journals.       #
#                                                                            #
# Full details of the Crystallographic Information File format               #
# are given in the paper "The Crystallographic Information File (CIF):       #
# a New Standard Archive File for Crystallography" by S. R. Hall, F. H.      #
# Allen and I. D. Brown [Acta Cryst. (1991), A47, 655-685].                  #
#                                                                            #
# The current version of the core CIF dictionary is obtainable from          #
# ftp://ftp.iucr.org/pub/cif_core.dic.                                       #
#                                                                            #
# Software is freely available for graphical display of the structure(s)     #
# in this CIF. For information consult the CIF software page                 #
# http://www.iucr.org/resources/cif/software.                                #
#                                                                            #
# This file may be used for bona fide research purposes within the           #
# scientific community so long as proper attribution is given to the journal # 
# article from which it was obtained.                                        #
#                                                                            #
##############################################################################
data_I
_audit_creation_method
;
Olex2 1.5
(compiled 2021.12.09 svn.r5202d8cf for OlexSys, GUI svn.r6439)
;
_journal_date_recd_electronic     2024-12-02
_journal_date_accepted     2025-02-26
_journal_name_full     'Acta Crystallographica, Section E'
_journal_year     2025
_journal_volume     81
_journal_issue      1
_journal_page_first     0
_journal_page_last     0
_journal_paper_category     GM
_journal_paper_doi     10.1107/S2056989025001847
_journal_coeditor_code     NY2011
_publ_contact_author_name     'Ashley Jurisinec'
_publ_contact_author_address
;
School of Science, Western Sydney University, Locked Bag 1797, Penrith South
 DC, Sydney, NSW 2751, Australia
;
_publ_contact_author_email     j.aldrich-wright@westernsydney.edu.au
_publ_contact_author_fax     ?
_publ_contact_author_phone     ?
_publ_section_title
;\
(5,6-Dimethyl-1,10-phenanthroline)(2-{[2-(diphenylphosphanyl)benzylidene]\
amino}ethan-1-amine)platinum(II) dinitrate methanol disolvate
;
_publ_section_title_footnote     .
loop_
    _publ_author_name
    _publ_author_footnote
    _publ_author_address
    'Jurisinec, Ashley' .
;
School of Science, Western Sydney University, Locked Bag 1797, Penrith South DC,
Sydney, NSW 2751, Australia
;
    'Zhang, Yingjie' .
;
Australian Nuclear Science and Technology Organisation, Kirrawee DC,
New South Wales, Australia
;
    'Aldrich-Wright, Janice R.' .
;
School of Science, Western Sydney University, Locked Bag 1797, Penrith South DC,
Sydney, NSW 2751, Australia
;
_publ_section_synopsis
;
The title platinum(II) complex exhibits a distorted square-planar geometry.
Intra- and intermolecular \p-stacking interactions are observed between the
phenanthroline and phosphine rings while hydrogen bonding is observed between
the complex ion, nitrate counter-ions and solvent molecules.
;
_chemical_name_systematic
;\
(5,6-Dimethyl-1,10-phenanthroline)(2-{[2-(diphenylphosphanyl)benzylidene]\
amino}ethan-1-amine)platinum(II) dinitrate methanol disolvate
;
_chemical_name_common     ?
_chemical_formula_moiety     'C35 H33 N4 P Pt 2+, 2(N O3 -), 2(C H4 O)'
_chemical_formula_sum     'C37 H41 N6 O8 P Pt'
_chemical_formula_iupac     '[Pt (C14 H12 N2) (C21 H21 N2 P)] (N O3)2, 2C H4 O'
_chemical_formula_weight     923.82
_chemical_melting_point     ?
_space_group_crystal_system     monoclinic
_space_group_name_H-M_alt     'P 1 21/c 1'
_space_group_name_Hall     '-P 2ybc'
loop_
    _space_group_symop_operation_xyz
    'x, y, z'
    '-x, y+1/2, -z+1/2'
    '-x, -y, -z'
    'x, -y-1/2, z-1/2'
_cell_length_a     12.692(3)
_cell_length_b     11.349(2)
_cell_length_c     25.812(5)
_cell_angle_alpha     90
_cell_angle_beta     95.29(3)
_cell_angle_gamma     90
_cell_volume     3702.1(13)
_cell_formula_units_Z     4
_cell_measurement_reflns_used     12000
_cell_measurement_theta_min     1.558
_cell_measurement_theta_max     28.591
_cell_measurement_temperature     100.1(10)
_exptl_crystal_description     block
_exptl_crystal_colour     yellow
_exptl_crystal_size_max     0.008
_exptl_crystal_size_mid     0.006
_exptl_crystal_size_min     0.004
_exptl_crystal_density_diffrn     1.657
_exptl_crystal_density_meas     ?
_exptl_crystal_density_method     ?
_exptl_crystal_F_000     1848
_exptl_absorpt_coefficient_mu     3.894
_exptl_absorpt_correction_type     multi-scan
_exptl_absorpt_process_details
;
(SADABS; Krause <i>et al.</i>,  2015)
;
_exptl_absorpt_correction_T_min     0.3386
_exptl_absorpt_correction_T_max     0.4314
_diffrn_ambient_temperature     100.1(10)
_diffrn_source     'Australian Synchrotron MX1'
_diffrn_radiation_type     'silicon double crystal monochromated synchrotron'
_diffrn_radiation_wavelength     0.71078
_diffrn_measurement_device_type     'Eiger Detector'
_diffrn_measurement_method     '\p  scans'
_diffrn_detector_area_resol_mean     ?
_diffrn_reflns_number     46431
_diffrn_reflns_av_R_equivalents     0.1090
_diffrn_reflns_av_unetI/netI     0.0622
_diffrn_reflns_theta_min     1.585
_diffrn_reflns_theta_max     28.591
_diffrn_reflns_theta_full     25.244
_diffrn_measured_fraction_theta_max     0.787
_diffrn_measured_fraction_theta_full     0.965
_diffrn_reflns_limit_h_min     -13
_diffrn_reflns_limit_h_max     14
_diffrn_reflns_limit_k_min     -13
_diffrn_reflns_limit_k_max     13
_diffrn_reflns_limit_l_min     -32
_diffrn_reflns_limit_l_max     32
_refine_special_details
;
Data
integration and reduction were undertaken with XDS (Kabsch, 2010). Absorption
corrections were applied to the data using SADABS (Krause et al., 2015). The
structures were solved by direct methods using SHELXT (Sheldrick, 2015a) and
refined with SHELXL2014 (Sheldrick, 2015b) using the Olex^2^ graphical user
interface (Dolomanov <i>et al.</i>, 2009). All non-hydrogen atoms were located
on the electron density maps and refined anisotropically.
;
_reflns_number_total     7437
_reflns_number_gt     6419
_reflns_threshold_expression     'I > 2\s(I)'
_refine_ls_structure_factor_coef     Fsqd
_refine_ls_matrix_type     full
_refine_ls_R_factor_all     0.0462
_refine_ls_R_factor_gt     0.0404
_refine_ls_wR_factor_gt     0.1022
_refine_ls_wR_factor_ref     0.1079
_refine_ls_goodness_of_fit_ref     1.039
_refine_ls_restrained_S_all     1.039
_refine_ls_number_reflns     7437
_refine_ls_number_parameters     484
_refine_ls_number_restraints     1
_refine_ls_hydrogen_treatment     constr
_refine_ls_weighting_scheme     calc
_refine_ls_weighting_details
                      'w=1/[\s^2^(Fo^2^)+(0.0607P)^2^] where P=(Fo^2^+2Fc^2^)/3'
_atom_sites_solution_hydrogens     geom
_atom_sites_solution_primary     ?
_atom_sites_solution_secondary     ?
_refine_ls_shift/su_max     0.002
_refine_ls_shift/su_mean     0.000
_refine_diff_density_max     2.767
_refine_diff_density_min     -1.381
_refine_ls_extinction_method     none
_refine_ls_extinction_coef     .
loop_
    _atom_type_symbol
    _atom_type_description
    _atom_type_scat_dispersion_real
    _atom_type_scat_dispersion_imag
    _atom_type_scat_source
    'C' 'C' 0.0033 0.0016
                         'International Tables Vol C Tables 4.2.6.8 and 6.1.1.4'
    'H' 'H' 0.0000 0.0000
                         'International Tables Vol C Tables 4.2.6.8 and 6.1.1.4'
    'N' 'N' 0.0061 0.0033
                         'International Tables Vol C Tables 4.2.6.8 and 6.1.1.4'
    'O' 'O' 0.0106 0.0060
                         'International Tables Vol C Tables 4.2.6.8 and 6.1.1.4'
    'P' 'P' 0.1023 0.0942
                         'International Tables Vol C Tables 4.2.6.8 and 6.1.1.4'
    'Pt' 'Pt' -1.7033 8.3905
                         'International Tables Vol C Tables 4.2.6.8 and 6.1.1.4'
_computing_data_collection
;
<i>XDS</i> (Kabsch, 1993, 2010)
;
_computing_cell_refinement
;
<i>BlueIce</i> (McPhillips <i>et al.</i>,  2002)
;
_computing_data_reduction
;
<i>XDS</i> (Kabsch, 1993, 2010)
;
_computing_structure_solution
;
<i>SHELXT2018/2</i> (Sheldrick, 2015b)
;
_computing_structure_refinement
;
<i>SHELXL2018/3</i> (Sheldrick, 2015a)
;
_computing_molecular_graphics
;
Olex2 1.5 (Dolomanov <i>et al.</i>,  2009)
;
_computing_publication_material
;
Olex2 1.5 (Dolomanov <i>et al.</i>,  2009)
;
loop_
    _atom_site_type_symbol
    _atom_site_label
    _atom_site_fract_x
    _atom_site_fract_y
    _atom_site_fract_z
    _atom_site_U_iso_or_equiv
    _atom_site_adp_type
    _atom_site_calc_flag
    _atom_site_occupancy
    _atom_site_disorder_assembly
    _atom_site_disorder_group
    Pt Pt1 0.26663(2) 0.87768(2) 0.61133(2) 0.02627(8) Uani d 1 . .
    P P1 0.09855(9) 0.89639(9) 0.62855(4) 0.0265(2) Uani d 1 . .
    N N1 0.3115(3) 0.7812(3) 0.67692(13) 0.0290(7) Uani d 1 . .
    N N2 0.3393(3) 1.0216(3) 0.68673(14) 0.0309(8) Uani d 1 . .
    N N3 0.2414(3) 0.9622(3) 0.54403(13) 0.0283(7) Uani d 1 . .
    N N4 0.4185(3) 0.8543(3) 0.58758(14) 0.0292(7) Uani d 1 . .
    H H4A 0.468165 0.870595 0.614330 0.035 Uiso calc 1 . .
    H H4B 0.427217 0.778448 0.577408 0.035 Uiso calc 1 . .
    C C1 0.3119(3) 0.6634(4) 0.67141(17) 0.0326(9) Uani d 1 . .
    H H1 0.292138 0.630952 0.637989 0.039 Uiso calc 1 . .
    C C2 0.3400(4) 0.5872(4) 0.71225(18) 0.0378(10) Uani d 1 . .
    H H2 0.340900 0.504497 0.706610 0.045 Uiso calc 1 . .
    C C3 0.3667(4) 0.6331(4) 0.7615(2) 0.0367(10) Uani d 1 . .
    H H3 0.384959 0.581989 0.790055 0.044 Uiso calc 1 . .
    C C4 0.3666(3) 0.7555(4) 0.76877(16) 0.0316(9) Uani d 1 . .
    C C5 0.3429(3) 0.8290(4) 0.72493(17) 0.0303(9) Uani d 1 . .
    C C6 0.3902(3) 0.8071(4) 0.82022(17) 0.0343(10) Uani d 1 . .
    C C7 0.4071(4) 0.7244(4) 0.86580(18) 0.0437(11) Uani d 1 . .
    H H7A 0.350480 0.665416 0.863801 0.066 Uiso calc 1 . .
    H H7B 0.406364 0.769071 0.898246 0.066 Uiso calc 1 . .
    H H7C 0.475581 0.684777 0.865029 0.066 Uiso calc 1 . .
    C C8 0.3932(3) 0.9272(4) 0.82598(17) 0.0349(9) Uani d 1 . .
    C C9 0.4176(4) 0.9848(4) 0.87858(18) 0.0446(11) Uani d 1 . .
    H H9A 0.494441 0.989675 0.886698 0.067 Uiso calc 1 . .
    H H9B 0.386855 0.937820 0.905257 0.067 Uiso calc 1 . .
    H H9C 0.387298 1.064286 0.877854 0.067 Uiso calc 1 . .
    C C10 0.3755(3) 1.0031(4) 0.78090(17) 0.0324(9) Uani d 1 . .
    C C11 0.3521(3) 0.9549(4) 0.73063(16) 0.0295(9) Uani d 1 . .
    C C12 0.3800(4) 1.1271(4) 0.7840(2) 0.0393(11) Uani d 1 . .
    H H12 0.394391 1.164132 0.816907 0.047 Uiso calc 1 . .
    C C13 0.3638(4) 1.1941(4) 0.74024(18) 0.0385(10) Uani d 1 . .
    H H13 0.365270 1.277623 0.742369 0.046 Uiso calc 1 . .
    C C14 0.3450(4) 1.1373(4) 0.6917(2) 0.0369(10) Uani d 1 . .
    H H14 0.335972 1.184385 0.661237 0.044 Uiso calc 1 . .
    C C15 0.0374(3) 1.0261(3) 0.59714(15) 0.0279(8) Uani d 1 . .
    C C16 -0.0553(3) 1.0722(4) 0.61407(17) 0.0326(9) Uani d 1 . .
    H H16 -0.084325 1.037142 0.643003 0.039 Uiso calc 1 . .
    C C17 -0.1065(4) 1.1692(4) 0.58928(18) 0.0363(10) Uani d 1 . .
    H H17 -0.169825 1.198887 0.601348 0.044 Uiso calc 1 . .
    C C18 -0.0651(3) 1.2216(4) 0.54746(17) 0.0356(9) Uani d 1 . .
    H H18 -0.098841 1.288320 0.531030 0.043 Uiso calc 1 . .
    C C19 0.0261(3) 1.1762(4) 0.52962(16) 0.0333(9) Uani d 1 . .
    H H19 0.053785 1.211959 0.500485 0.040 Uiso calc 1 . .
    C C20 0.0789(3) 1.0784(4) 0.55352(16) 0.0290(8) Uani d 1 . .
    C C21 0.1711(3) 1.0384(4) 0.52799(16) 0.0303(9) Uani d 1 . .
    H H21 0.179904 1.073485 0.495261 0.036 Uiso calc 1 . .
    C C22 0.3266(3) 0.9377(4) 0.50960(16) 0.0339(9) Uani d 1 . .
    H H22A 0.327753 0.999749 0.482685 0.041 Uiso calc 1 . .
    H H22B 0.314209 0.860793 0.492023 0.041 Uiso calc 1 . .
    C C23 0.4301(3) 0.9360(4) 0.54336(16) 0.0325(9) Uani d 1 . .
    H H23A 0.487772 0.908665 0.522936 0.039 Uiso calc 1 . .
    H H23B 0.447790 1.016172 0.556550 0.039 Uiso calc 1 . .
    C C24 0.0141(3) 0.7732(3) 0.60688(15) 0.0295(9) Uani d 1 . .
    C C25 -0.0948(3) 0.7758(4) 0.61190(17) 0.0368(10) Uani d 1 . .
    H H25 -0.125164 0.841140 0.628073 0.044 Uiso calc 1 . .
    C C26 -0.1579(4) 0.6833(4) 0.59331(18) 0.0390(10) Uani d 1 . .
    H H26 -0.231898 0.685773 0.596350 0.047 Uiso calc 1 . .
    C C27 -0.1143(4) 0.5862(4) 0.57013(19) 0.0389(10) Uani d 1 . .
    H H27 -0.158082 0.522578 0.557602 0.047 Uiso calc 1 . .
    C C28 -0.0068(4) 0.5832(4) 0.56551(17) 0.0381(10) Uani d 1 . .
    H H28 0.023360 0.517118 0.549780 0.046 Uiso calc 1 . .
    C C29 0.0576(3) 0.6761(4) 0.58369(15) 0.0306(9) Uani d 1 . .
    H H29 0.131418 0.673391 0.580305 0.037 Uiso calc 1 . .
    C C30 0.0824(3) 0.9117(4) 0.69738(16) 0.0313(9) Uani d 1 . .
    C C31 0.0708(4) 0.8101(4) 0.72678(17) 0.0378(10) Uani d 1 . .
    H H31 0.061421 0.736023 0.709831 0.045 Uiso calc 1 . .
    C C32 0.0728(4) 0.8163(5) 0.78048(18) 0.0457(12) Uani d 1 . .
    H H32 0.065234 0.746749 0.800282 0.055 Uiso calc 1 . .
    C C33 0.0858(4) 0.9244(5) 0.80516(19) 0.0490(12) Uani d 1 . .
    H H33 0.087445 0.928851 0.841980 0.059 Uiso calc 1 . .
    C C34 0.0965(4) 1.0258(4) 0.77646(18) 0.0425(11) Uani d 1 . .
    H H34 0.104560 1.099692 0.793663 0.051 Uiso calc 1 . .
    C C35 0.0955(3) 1.0206(4) 0.72290(17) 0.0357(9) Uani d 1 . .
    H H35 0.103556 1.090507 0.703439 0.043 Uiso calc 1 . .
    O O1 0.5815(3) 0.8966(3) 0.67026(13) 0.0378(7) Uani d 1 . .
    O O2 0.7493(2) 0.9350(3) 0.67857(14) 0.0519(9) Uani d 1 . .
    O O3 0.6696(3) 0.9005(4) 0.60208(14) 0.0547(9) Uani d 1 . .
    N N5 0.6680(3) 0.9108(3) 0.65012(15) 0.0364(8) Uani d 1 . .
    O O4 0.3886(3) 0.6110(3) 0.55246(16) 0.0450(9) Uani d 1 . .
    O O5 0.2954(3) 0.6488(3) 0.47932(13) 0.0441(8) Uani d 1 . .
    O O6 0.2319(3) 0.5336(3) 0.53539(13) 0.0451(8) Uani d 1 . .
    N N6 0.3067(3) 0.5982(3) 0.52204(15) 0.0356(8) Uani d 1 . .
    O O7 0.2720(3) 0.3786(3) 0.61778(15) 0.0431(10) Uani d 1 . .
    H H7 0.269808 0.434623 0.596420 0.065 Uiso calc 1 . .
    C C36 0.1720(5) 0.3699(4) 0.6397(3) 0.0537(14) Uani d 1 . .
    H H36A 0.120403 0.330725 0.614865 0.081 Uiso calc 1 . .
    H H36B 0.146541 0.449053 0.647250 0.081 Uiso calc 1 . .
    H H36C 0.180943 0.324001 0.671986 0.081 Uiso calc 1 . .
    O O8 0.3441(3) 0.2207(3) 0.54159(17) 0.0588(10) Uani d 1 . .
    H H8 0.325735 0.260658 0.566648 0.088 Uiso calc 1 . .
    C C37 0.3934(4) 0.2952(5) 0.5070(2) 0.0545(13) Uani d 1 . .
    H H37A 0.392299 0.257235 0.472879 0.082 Uiso calc 1 . .
    H H37B 0.466893 0.309650 0.520749 0.082 Uiso calc 1 . .
    H H37C 0.355299 0.370287 0.503528 0.082 Uiso calc 1 . .
loop_
    _atom_site_aniso_label
    _atom_site_aniso_U_11
    _atom_site_aniso_U_22
    _atom_site_aniso_U_33
    _atom_site_aniso_U_12
    _atom_site_aniso_U_13
    _atom_site_aniso_U_23
    Pt1 0.03153(13) 0.02215(12) 0.02472(12) -0.00001(5) 0.00038(7) 0.00103(5)
    P1 0.0315(6) 0.0235(5) 0.0241(5) -0.0001(4) 0.0001(4) -0.0003(4)
    N1 0.0345(18) 0.0220(16) 0.0305(18) -0.0020(13) 0.0023(14) -0.0003(14)
    N2 0.0316(19) 0.0256(17) 0.0345(19) -0.0016(13) -0.0027(14) 0.0004(15)
    N3 0.0321(18) 0.0221(16) 0.0303(18) -0.0041(13) 0.0001(14) -0.0015(13)
    N4 0.033(2) 0.0258(16) 0.0285(19) 0.0033(14) 0.0019(14) 0.0023(14)
    C1 0.040(2) 0.024(2) 0.034(2) 0.0002(17) 0.0013(17) -0.0002(18)
    C2 0.047(3) 0.026(2) 0.040(3) 0.0000(19) 0.003(2) 0.004(2)
    C3 0.039(3) 0.031(2) 0.039(3) -0.0018(17) 0.002(2) 0.0086(18)
    C4 0.029(2) 0.035(2) 0.031(2) -0.0003(17) 0.0018(16) 0.0060(18)
    C5 0.029(2) 0.026(2) 0.035(2) 0.0028(16) 0.0026(16) 0.0005(17)
    C6 0.031(2) 0.039(2) 0.033(2) -0.0022(18) 0.0005(17) 0.0033(19)
    C7 0.049(3) 0.048(3) 0.033(2) 0.005(2) -0.001(2) 0.010(2)
    C8 0.033(2) 0.040(3) 0.032(2) 0.0008(18) 0.0015(17) -0.0024(19)
    C9 0.058(3) 0.041(3) 0.033(2) 0.000(2) -0.004(2) -0.002(2)
    C10 0.027(2) 0.032(2) 0.038(2) 0.0039(16) 0.0011(17) -0.0027(18)
    C11 0.027(2) 0.031(2) 0.031(2) 0.0014(16) 0.0028(16) 0.0003(17)
    C12 0.040(3) 0.039(3) 0.038(3) -0.0023(17) -0.002(2) -0.0085(18)
    C13 0.045(3) 0.024(2) 0.045(3) 0.0005(17) -0.001(2) -0.0046(19)
    C14 0.043(3) 0.029(2) 0.039(3) -0.0004(17) 0.002(2) 0.0063(18)
    C15 0.035(2) 0.0237(19) 0.024(2) -0.0011(15) -0.0010(15) -0.0020(16)
    C16 0.034(2) 0.027(2) 0.036(2) -0.0020(17) -0.0010(17) -0.0018(18)
    C17 0.037(2) 0.027(2) 0.044(3) 0.0034(18) -0.0027(19) -0.0053(19)
    C18 0.046(3) 0.025(2) 0.035(2) 0.0029(17) -0.0050(18) 0.0000(18)
    C19 0.043(3) 0.025(2) 0.030(2) -0.0020(17) -0.0046(17) 0.0025(17)
    C20 0.034(2) 0.0229(19) 0.029(2) 0.0010(16) -0.0044(16) -0.0035(17)
    C21 0.036(2) 0.030(2) 0.024(2) -0.0045(17) 0.0010(16) -0.0012(16)
    C22 0.041(2) 0.030(2) 0.031(2) 0.0015(17) 0.0030(17) 0.0031(17)
    C23 0.038(2) 0.030(2) 0.030(2) 0.0000(17) 0.0033(17) 0.0047(17)
    C24 0.038(2) 0.024(2) 0.025(2) -0.0022(16) -0.0011(16) 0.0026(16)
    C25 0.040(3) 0.032(2) 0.039(2) -0.0016(18) 0.0023(18) -0.0020(18)
    C26 0.037(2) 0.034(2) 0.045(3) -0.0037(18) -0.0029(19) 0.002(2)
    C27 0.043(3) 0.030(2) 0.041(3) -0.0047(19) -0.008(2) 0.004(2)
    C28 0.055(3) 0.025(2) 0.033(2) -0.0012(19) -0.005(2) 0.0002(19)
    C29 0.038(2) 0.024(2) 0.029(2) -0.0032(16) -0.0017(17) -0.0012(17)
    C30 0.027(2) 0.038(2) 0.028(2) 0.0019(17) 0.0010(16) 0.0016(19)
    C31 0.048(3) 0.036(2) 0.029(2) -0.0057(19) -0.0004(18) 0.0030(19)
    C32 0.053(3) 0.050(3) 0.035(3) -0.011(2) 0.004(2) 0.003(2)
    C33 0.047(3) 0.070(4) 0.030(2) 0.000(3) 0.003(2) -0.005(2)
    C34 0.043(3) 0.047(3) 0.036(2) 0.004(2) -0.0036(19) -0.013(2)
    C35 0.033(2) 0.039(2) 0.035(2) 0.0048(18) 0.0041(18) 0.0002(19)
    O1 0.0381(19) 0.0356(17) 0.0397(18) -0.0020(13) 0.0040(14) -0.0003(14)
    O2 0.0343(18) 0.061(2) 0.060(2) -0.0016(16) -0.0001(16) -0.0230(19)
    O3 0.051(2) 0.078(3) 0.035(2) 0.0135(18) 0.0066(16) 0.0069(18)
    N5 0.042(2) 0.0278(18) 0.039(2) 0.0057(16) 0.0011(17) -0.0012(17)
    O4 0.043(2) 0.0381(19) 0.052(2) 0.0061(13) -0.0094(16) -0.0032(15)
    O5 0.055(2) 0.0406(17) 0.0363(19) 0.0048(15) -0.0001(15) 0.0075(15)
    O6 0.048(2) 0.0412(18) 0.0463(19) -0.0014(15) 0.0075(15) -0.0007(15)
    N6 0.043(2) 0.0304(18) 0.033(2) 0.0047(16) 0.0026(16) -0.0061(16)
    O7 0.045(2) 0.035(2) 0.050(2) 0.0022(12) 0.0050(18) 0.0111(13)
    C36 0.053(4) 0.044(3) 0.062(4) 0.001(2) -0.002(3) 0.008(2)
    O8 0.068(3) 0.0364(19) 0.073(3) -0.0019(17) 0.012(2) -0.0042(18)
    C37 0.062(3) 0.048(3) 0.055(3) 0.004(2) 0.012(3) -0.010(3)
_geom_special_details
;
 All esds (except the esd in the dihedral angle between two l.s. planes)
 are estimated using the full covariance matrix.  The cell esds are taken
 into account individually in the estimation of esds in distances, angles
 and torsion angles; correlations between esds in cell parameters are only
 used when they are defined by crystal symmetry.  An approximate (isotropic)
 treatment of cell esds is used for estimating esds involving l.s. planes.
;
loop_
    _geom_bond_atom_site_label_1
    _geom_bond_atom_site_label_2
    _geom_bond_site_symmetry_2
    _geom_bond_distance
    _geom_bond_publ_flag
    Pt1 P1 . 2.2290(13) ?
    Pt1 N1 . 2.052(3) ?
    Pt1 N3 . 1.984(3) ?
    Pt1 N4 . 2.092(4) ?
    P1 C15 . 1.819(4) ?
    P1 C24 . 1.818(4) ?
    P1 C30 . 1.815(4) ?
    N1 C1 . 1.345(5) ?
    N1 C5 . 1.377(5) ?
    N2 C11 . 1.360(5) ?
    N2 C14 . 1.321(5) ?
    N3 C21 . 1.283(5) ?
    N3 C22 . 1.487(5) ?
    N4 H4A . 0.9100 ?
    N4 H4B . 0.9100 ?
    N4 C23 . 1.488(5) ?
    C1 H1 . 0.9500 ?
    C1 C2 . 1.384(6) ?
    C2 H2 . 0.9500 ?
    C2 C3 . 1.386(7) ?
    C3 H3 . 0.9500 ?
    C3 C4 . 1.402(6) ?
    C4 C5 . 1.416(6) ?
    C4 C6 . 1.457(6) ?
    C5 C11 . 1.440(6) ?
    C6 C7 . 1.505(6) ?
    C6 C8 . 1.371(7) ?
    C7 H7A . 0.9800 ?
    C7 H7B . 0.9800 ?
    C7 H7C . 0.9800 ?
    C8 C9 . 1.513(6) ?
    C8 C10 . 1.448(6) ?
    C9 H9A . 0.9800 ?
    C9 H9B . 0.9800 ?
    C9 H9C . 0.9800 ?
    C10 C11 . 1.414(6) ?
    C10 C12 . 1.410(6) ?
    C12 H12 . 0.9500 ?
    C12 C13 . 1.362(7) ?
    C13 H13 . 0.9500 ?
    C13 C14 . 1.409(7) ?
    C14 H14 . 0.9500 ?
    C15 C16 . 1.393(6) ?
    C15 C20 . 1.417(6) ?
    C16 H16 . 0.9500 ?
    C16 C17 . 1.403(6) ?
    C17 H17 . 0.9500 ?
    C17 C18 . 1.378(7) ?
    C18 H18 . 0.9500 ?
    C18 C19 . 1.384(6) ?
    C19 H19 . 0.9500 ?
    C19 C20 . 1.410(6) ?
    C20 C21 . 1.467(6) ?
    C21 H21 . 0.9500 ?
    C22 H22A . 0.9900 ?
    C22 H22B . 0.9900 ?
    C22 C23 . 1.509(6) ?
    C23 H23A . 0.9900 ?
    C23 H23B . 0.9900 ?
    C24 C25 . 1.400(6) ?
    C24 C29 . 1.392(6) ?
    C25 H25 . 0.9500 ?
    C25 C26 . 1.380(6) ?
    C26 H26 . 0.9500 ?
    C26 C27 . 1.392(7) ?
    C27 H27 . 0.9500 ?
    C27 C28 . 1.381(7) ?
    C28 H28 . 0.9500 ?
    C28 C29 . 1.388(6) ?
    C29 H29 . 0.9500 ?
    C30 C31 . 1.396(6) ?
    C30 C35 . 1.402(6) ?
    C31 H31 . 0.9500 ?
    C31 C32 . 1.386(6) ?
    C32 H32 . 0.9500 ?
    C32 C33 . 1.385(8) ?
    C33 H33 . 0.9500 ?
    C33 C34 . 1.382(8) ?
    C34 H34 . 0.9500 ?
    C34 C35 . 1.383(6) ?
    C35 H35 . 0.9500 ?
    O1 N5 . 1.267(5) ?
    O2 N5 . 1.241(5) ?
    O3 N5 . 1.248(5) ?
    O4 N6 . 1.252(5) ?
    O5 N6 . 1.240(5) ?
    O6 N6 . 1.272(5) ?
    O7 H7 . 0.8400 ?
    O7 C36 . 1.440(7) ?
    C36 H36A . 0.9800 ?
    C36 H36B . 0.9800 ?
    C36 H36C . 0.9800 ?
    O8 H8 . 0.8400 ?
    O8 C37 . 1.416(6) ?
    C37 H37A . 0.9800 ?
    C37 H37B . 0.9800 ?
    C37 H37C . 0.9800 ?
loop_
    _geom_angle_atom_site_label_1
    _geom_angle_atom_site_label_2
    _geom_angle_atom_site_label_3
    _geom_angle_site_symmetry_1
    _geom_angle_site_symmetry_3
    _geom_angle
    _geom_angle_publ_flag
    N1 Pt1 P1 . . 94.83(10) ?
    N1 Pt1 N4 . . 88.92(13) ?
    N3 Pt1 P1 . . 92.78(10) ?
    N3 Pt1 N1 . . 171.97(13) ?
    N3 Pt1 N4 . . 83.30(14) ?
    N4 Pt1 P1 . . 174.15(10) ?
    C15 P1 Pt1 . . 111.42(14) ?
    C24 P1 Pt1 . . 114.42(14) ?
    C24 P1 C15 . . 105.63(19) ?
    C30 P1 Pt1 . . 113.62(14) ?
    C30 P1 C15 . . 106.1(2) ?
    C30 P1 C24 . . 105.0(2) ?
    C1 N1 Pt1 . . 116.5(3) ?
    C1 N1 C5 . . 118.9(4) ?
    C5 N1 Pt1 . . 124.6(3) ?
    C14 N2 C11 . . 118.0(4) ?
    C21 N3 Pt1 . . 131.2(3) ?
    C21 N3 C22 . . 117.1(3) ?
    C22 N3 Pt1 . . 111.4(2) ?
    Pt1 N4 H4A . . 110.2 ?
    Pt1 N4 H4B . . 110.2 ?
    H4A N4 H4B . . 108.5 ?
    C23 N4 Pt1 . . 107.8(3) ?
    C23 N4 H4A . . 110.2 ?
    C23 N4 H4B . . 110.2 ?
    N1 C1 H1 . . 118.5 ?
    N1 C1 C2 . . 122.9(4) ?
    C2 C1 H1 . . 118.5 ?
    C1 C2 H2 . . 120.4 ?
    C1 C2 C3 . . 119.2(4) ?
    C3 C2 H2 . . 120.4 ?
    C2 C3 H3 . . 120.3 ?
    C2 C3 C4 . . 119.5(4) ?
    C4 C3 H3 . . 120.3 ?
    C3 C4 C5 . . 118.6(4) ?
    C3 C4 C6 . . 121.2(4) ?
    C5 C4 C6 . . 120.1(4) ?
    N1 C5 C4 . . 120.7(4) ?
    N1 C5 C11 . . 119.7(4) ?
    C4 C5 C11 . . 119.6(4) ?
    C4 C6 C7 . . 117.7(4) ?
    C8 C6 C4 . . 120.0(4) ?
    C8 C6 C7 . . 122.3(4) ?
    C6 C7 H7A . . 109.5 ?
    C6 C7 H7B . . 109.5 ?
    C6 C7 H7C . . 109.5 ?
    H7A C7 H7B . . 109.5 ?
    H7A C7 H7C . . 109.5 ?
    H7B C7 H7C . . 109.5 ?
    C6 C8 C9 . . 121.9(4) ?
    C6 C8 C10 . . 120.2(4) ?
    C10 C8 C9 . . 117.9(4) ?
    C8 C9 H9A . . 109.5 ?
    C8 C9 H9B . . 109.5 ?
    C8 C9 H9C . . 109.5 ?
    H9A C9 H9B . . 109.5 ?
    H9A C9 H9C . . 109.5 ?
    H9B C9 H9C . . 109.5 ?
    C11 C10 C8 . . 120.7(4) ?
    C12 C10 C8 . . 123.0(4) ?
    C12 C10 C11 . . 116.2(4) ?
    N2 C11 C5 . . 117.7(4) ?
    N2 C11 C10 . . 123.3(4) ?
    C10 C11 C5 . . 119.0(4) ?
    C10 C12 H12 . . 119.7 ?
    C13 C12 C10 . . 120.5(4) ?
    C13 C12 H12 . . 119.7 ?
    C12 C13 H13 . . 120.6 ?
    C12 C13 C14 . . 118.8(4) ?
    C14 C13 H13 . . 120.6 ?
    N2 C14 C13 . . 123.0(4) ?
    N2 C14 H14 . . 118.5 ?
    C13 C14 H14 . . 118.5 ?
    C16 C15 P1 . . 120.1(3) ?
    C16 C15 C20 . . 118.6(4) ?
    C20 C15 P1 . . 121.2(3) ?
    C15 C16 H16 . . 119.3 ?
    C15 C16 C17 . . 121.4(4) ?
    C17 C16 H16 . . 119.3 ?
    C16 C17 H17 . . 119.9 ?
    C18 C17 C16 . . 120.1(4) ?
    C18 C17 H17 . . 119.9 ?
    C17 C18 H18 . . 120.3 ?
    C17 C18 C19 . . 119.4(4) ?
    C19 C18 H18 . . 120.3 ?
    C18 C19 H19 . . 119.1 ?
    C18 C19 C20 . . 121.7(4) ?
    C20 C19 H19 . . 119.1 ?
    C15 C20 C21 . . 126.7(4) ?
    C19 C20 C15 . . 118.8(4) ?
    C19 C20 C21 . . 114.5(4) ?
    N3 C21 C20 . . 128.6(4) ?
    N3 C21 H21 . . 115.7 ?
    C20 C21 H21 . . 115.7 ?
    N3 C22 H22A . . 110.2 ?
    N3 C22 H22B . . 110.2 ?
    N3 C22 C23 . . 107.5(3) ?
    H22A C22 H22B . . 108.5 ?
    C23 C22 H22A . . 110.2 ?
    C23 C22 H22B . . 110.2 ?
    N4 C23 C22 . . 107.9(3) ?
    N4 C23 H23A . . 110.1 ?
    N4 C23 H23B . . 110.1 ?
    C22 C23 H23A . . 110.1 ?
    C22 C23 H23B . . 110.1 ?
    H23A C23 H23B . . 108.4 ?
    C25 C24 P1 . . 121.0(3) ?
    C29 C24 P1 . . 119.7(3) ?
    C29 C24 C25 . . 119.3(4) ?
    C24 C25 H25 . . 120.1 ?
    C26 C25 C24 . . 119.9(4) ?
    C26 C25 H25 . . 120.1 ?
    C25 C26 H26 . . 119.7 ?
    C25 C26 C27 . . 120.7(4) ?
    C27 C26 H26 . . 119.7 ?
    C26 C27 H27 . . 120.3 ?
    C28 C27 C26 . . 119.5(4) ?
    C28 C27 H27 . . 120.3 ?
    C27 C28 H28 . . 119.8 ?
    C27 C28 C29 . . 120.5(4) ?
    C29 C28 H28 . . 119.8 ?
    C24 C29 H29 . . 119.9 ?
    C28 C29 C24 . . 120.2(4) ?
    C28 C29 H29 . . 119.9 ?
    C31 C30 P1 . . 118.7(4) ?
    C31 C30 C35 . . 119.1(4) ?
    C35 C30 P1 . . 121.7(3) ?
    C30 C31 H31 . . 119.7 ?
    C32 C31 C30 . . 120.6(4) ?
    C32 C31 H31 . . 119.7 ?
    C31 C32 H32 . . 120.1 ?
    C33 C32 C31 . . 119.7(5) ?
    C33 C32 H32 . . 120.1 ?
    C32 C33 H33 . . 119.9 ?
    C34 C33 C32 . . 120.3(5) ?
    C34 C33 H33 . . 119.9 ?
    C33 C34 H34 . . 119.7 ?
    C33 C34 C35 . . 120.5(5) ?
    C35 C34 H34 . . 119.7 ?
    C30 C35 H35 . . 120.1 ?
    C34 C35 C30 . . 119.8(4) ?
    C34 C35 H35 . . 120.1 ?
    O2 N5 O1 . . 119.3(4) ?
    O2 N5 O3 . . 121.3(4) ?
    O3 N5 O1 . . 119.4(4) ?
    O4 N6 O6 . . 119.6(4) ?
    O5 N6 O4 . . 121.7(4) ?
    O5 N6 O6 . . 118.7(4) ?
    C36 O7 H7 . . 109.5 ?
    O7 C36 H36A . . 109.5 ?
    O7 C36 H36B . . 109.5 ?
    O7 C36 H36C . . 109.5 ?
    H36A C36 H36B . . 109.5 ?
    H36A C36 H36C . . 109.5 ?
    H36B C36 H36C . . 109.5 ?
    C37 O8 H8 . . 109.5 ?
    O8 C37 H37A . . 109.5 ?
    O8 C37 H37B . . 109.5 ?
    O8 C37 H37C . . 109.5 ?
    H37A C37 H37B . . 109.5 ?
    H37A C37 H37C . . 109.5 ?
    H37B C37 H37C . . 109.5 ?
loop_
    _geom_torsion_atom_site_label_1
    _geom_torsion_atom_site_label_2
    _geom_torsion_atom_site_label_3
    _geom_torsion_atom_site_label_4
    _geom_torsion_site_symmetry_1
    _geom_torsion_site_symmetry_2
    _geom_torsion_site_symmetry_3
    _geom_torsion_site_symmetry_4
    _geom_torsion
    _geom_torsion_publ_flag
    Pt1 P1 C15 C16 . . . . -162.0(3) ?
    Pt1 P1 C15 C20 . . . . 21.5(4) ?
    Pt1 P1 C24 C25 . . . . -175.8(3) ?
    Pt1 P1 C24 C29 . . . . 2.5(4) ?
    Pt1 P1 C30 C31 . . . . -89.2(3) ?
    Pt1 P1 C30 C35 . . . . 82.2(4) ?
    Pt1 N1 C1 C2 . . . . -179.7(3) ?
    Pt1 N1 C5 C4 . . . . 176.2(3) ?
    Pt1 N1 C5 C11 . . . . -3.9(5) ?
    Pt1 N3 C21 C20 . . . . -6.9(6) ?
    Pt1 N3 C22 C23 . . . . -39.7(4) ?
    Pt1 N4 C23 C22 . . . . -39.0(4) ?
    P1 C15 C16 C17 . . . . -177.5(3) ?
    P1 C15 C20 C19 . . . . 177.8(3) ?
    P1 C15 C20 C21 . . . . 0.6(6) ?
    P1 C24 C25 C26 . . . . 177.5(3) ?
    P1 C24 C29 C28 . . . . -178.0(3) ?
    P1 C30 C31 C32 . . . . 171.1(4) ?
    P1 C30 C35 C34 . . . . -171.4(3) ?
    N1 C1 C2 C3 . . . . 1.5(7) ?
    N1 C5 C11 N2 . . . . -6.5(5) ?
    N1 C5 C11 C10 . . . . 174.6(4) ?
    N3 C22 C23 N4 . . . . 51.6(4) ?
    C1 N1 C5 C4 . . . . -5.4(6) ?
    C1 N1 C5 C11 . . . . 174.5(4) ?
    C1 C2 C3 C4 . . . . -1.1(7) ?
    C2 C3 C4 C5 . . . . -2.4(7) ?
    C2 C3 C4 C6 . . . . 177.6(4) ?
    C3 C4 C5 N1 . . . . 5.7(6) ?
    C3 C4 C5 C11 . . . . -174.1(4) ?
    C3 C4 C6 C7 . . . . -4.2(6) ?
    C3 C4 C6 C8 . . . . 177.7(4) ?
    C4 C5 C11 N2 . . . . 173.4(4) ?
    C4 C5 C11 C10 . . . . -5.5(5) ?
    C4 C6 C8 C9 . . . . -179.9(4) ?
    C4 C6 C8 C10 . . . . -1.5(6) ?
    C5 N1 C1 C2 . . . . 1.8(6) ?
    C5 C4 C6 C7 . . . . 175.8(4) ?
    C5 C4 C6 C8 . . . . -2.3(6) ?
    C6 C4 C5 N1 . . . . -174.3(4) ?
    C6 C4 C5 C11 . . . . 5.8(6) ?
    C6 C8 C10 C11 . . . . 1.8(6) ?
    C6 C8 C10 C12 . . . . -178.5(4) ?
    C7 C6 C8 C9 . . . . 2.1(6) ?
    C7 C6 C8 C10 . . . . -179.5(4) ?
    C8 C10 C11 N2 . . . . -177.1(4) ?
    C8 C10 C11 C5 . . . . 1.8(6) ?
    C8 C10 C12 C13 . . . . 179.3(4) ?
    C9 C8 C10 C11 . . . . -179.8(4) ?
    C9 C8 C10 C12 . . . . 0.0(6) ?
    C10 C12 C13 C14 . . . . -1.4(7) ?
    C11 N2 C14 C13 . . . . 0.1(7) ?
    C11 C10 C12 C13 . . . . -1.0(7) ?
    C12 C10 C11 N2 . . . . 3.2(6) ?
    C12 C10 C11 C5 . . . . -178.0(4) ?
    C12 C13 C14 N2 . . . . 1.9(7) ?
    C14 N2 C11 C5 . . . . 178.4(4) ?
    C14 N2 C11 C10 . . . . -2.8(6) ?
    C15 P1 C24 C25 . . . . -52.9(4) ?
    C15 P1 C24 C29 . . . . 125.4(3) ?
    C15 P1 C30 C31 . . . . 148.1(3) ?
    C15 P1 C30 C35 . . . . -40.6(4) ?
    C15 C16 C17 C18 . . . . -0.4(7) ?
    C15 C20 C21 N3 . . . . -12.1(7) ?
    C16 C15 C20 C19 . . . . 1.2(6) ?
    C16 C15 C20 C21 . . . . -176.0(4) ?
    C16 C17 C18 C19 . . . . 1.2(6) ?
    C17 C18 C19 C20 . . . . -0.8(6) ?
    C18 C19 C20 C15 . . . . -0.4(6) ?
    C18 C19 C20 C21 . . . . 177.1(4) ?
    C19 C20 C21 N3 . . . . 170.6(4) ?
    C20 C15 C16 C17 . . . . -0.8(6) ?
    C21 N3 C22 C23 . . . . 135.1(4) ?
    C22 N3 C21 C20 . . . . 179.5(4) ?
    C24 P1 C15 C16 . . . . 73.2(4) ?
    C24 P1 C15 C20 . . . . -103.3(3) ?
    C24 P1 C30 C31 . . . . 36.5(4) ?
    C24 P1 C30 C35 . . . . -152.1(4) ?
    C24 C25 C26 C27 . . . . 0.9(7) ?
    C25 C24 C29 C28 . . . . 0.4(6) ?
    C25 C26 C27 C28 . . . . -0.4(7) ?
    C26 C27 C28 C29 . . . . -0.1(7) ?
    C27 C28 C29 C24 . . . . 0.1(7) ?
    C29 C24 C25 C26 . . . . -0.8(6) ?
    C30 P1 C15 C16 . . . . -37.9(4) ?
    C30 P1 C15 C20 . . . . 145.6(3) ?
    C30 P1 C24 C25 . . . . 59.0(4) ?
    C30 P1 C24 C29 . . . . -122.7(3) ?
    C30 C31 C32 C33 . . . . 0.4(7) ?
    C31 C30 C35 C34 . . . . -0.1(6) ?
    C31 C32 C33 C34 . . . . 0.2(7) ?
    C32 C33 C34 C35 . . . . -0.7(7) ?
    C33 C34 C35 C30 . . . . 0.7(7) ?
    C35 C30 C31 C32 . . . . -0.4(7) ?
loop_
    _geom_hbond_atom_site_label_D
    _geom_hbond_atom_site_label_H
    _geom_hbond_atom_site_label_A
    _geom_hbond_site_symmetry_A
    _geom_hbond_distance_DH
    _geom_hbond_distance_HA
    _geom_hbond_distance_DA
    _geom_hbond_angle_DHA
    N4 H4A O1 . 0.91 1.96 2.872(5) 176
    N4 H4B O4 . 0.91 2.05 2.920(5) 159
    O7 H7 O6 . 0.84 1.96 2.771(5) 162
    O8 H8 O7 . 0.84 2.04 2.872(5) 170
    C3 H3 O1 2_646 0.95 2.36 3.244(6) 154
    C3 H3 O2 2_646 0.95 2.57 3.168(6) 121
    C9 H9A O4 2_656 0.98 2.48 3.235(6) 134
    C9 H9B O5 4_576 0.98 2.53 3.494(6) 170
    C14 H14 O7 1_565 0.95 2.57 3.417(6) 149
    C18 H18 O5 3_576 0.95 2.58 3.288(6) 131
    C22 H22A O3 3_676 0.99 2.47 3.422(6) 162
    C22 H22B O5 . 0.99 2.44 3.385(6) 160
    C25 H25 O2 1_455 0.95 2.40 3.282(5) 154
    C27 H27 O6 3_566 0.95 2.58 3.278(6) 131
    C29 H29 O6 . 0.95 2.40 3.094(5) 130
_shelx_space_group_comment
;
The symmetry employed for this shelxl refinement is uniquely defined
by the following loop, which should always be used as a source of
symmetry information in preference to the above space-group names.
They are only intended as comments.
;
_shelx_estimated_absorpt_T_min     ?
_shelx_estimated_absorpt_T_max     ?
_shelx_hkl_file
;
   0   1   0   -0.50    1.40
   0   1   0   -0.90    0.50
   0  -1   0    0.50    0.60
   0  -1   0    1.20    0.70
   0   2   0  362.16   43.80
   0   2   0  404.26   43.90
   0  -2   0  395.36   44.00
   0  -2   0  310.17   43.60
   0   3   0    0.40    1.20
   0   3   0   -0.40    1.40
   0  -3   0    2.20    1.90
   0  -3   0   -0.20    1.50
   0   4   0 6212.78  667.03
   0   4   0 5984.70  667.03
   0  -4   0 5627.14  666.93
   0  -4   0 5412.76  666.53
   0   5   0    1.40    1.90
   0   5   0    1.30    2.70
   0  -5   0   -0.50    2.60
   0  -5   0   -2.20    2.00
   0   6   0  193.58   23.20
   0  -6   0  136.39   21.30
   0   7   0    3.20    2.50
   0   7   0    1.30    3.00
   0  -7   0    2.50    3.00
   0  -7   0    3.10    2.90
   0   8   0 1040.90  127.89
   0   8   0 1148.59  128.49
   0  -8   0 1071.19  127.99
   0  -8   0 1081.49  128.09
   0   9   0    1.60    3.50
   0   9   0   -0.90    2.60
   0  -9   0   -2.20    3.30
   0  -9   0    5.60    3.50
   0  10   0  152.38   20.60
   0  10   0   89.69   18.80
   0 -10   0  148.99   20.70
   0 -10   0  150.88   20.60
   0  11   0    5.90    4.00
   0  11   0    1.60    3.50
   0 -11   0   -1.60    3.10
   0 -11   0   -3.30    3.20
   0  12   0  390.46   49.90
   0  12   0  447.06   50.19
   0 -12   0  334.07   49.10
   0 -12   0  384.96   50.29
   0  13   0    1.70    3.90
   0  13   0    0.60    3.80
   0 -13   0   -0.10    2.90
   0 -13   0   -0.80    3.60
  -1 -13   0   38.10   11.10
  -1 -13   0   69.49   12.90
   1  13   0   65.79   12.40
   1  13   0   71.89   13.00
  -1 -12   0   27.00    7.70
  -1 -12   0   31.20    7.70
   1  12   0   21.10    7.20
   1  12   0   26.70    7.40
  -1 -11   0  264.37   33.90
  -1 -11   0  303.57   35.00
   1  11   0  217.38   33.10
   1  11   0  226.38   33.60
  -1 -10   0    9.30    4.20
  -1 -10   0    7.00    4.10
   1  10   0   12.70    5.10
   1  10   0    4.90    3.80
  -1  -9   0  331.57   44.80
  -1  -9   0  378.56   45.50
   1   9   0  350.16   45.30
   1   9   0  358.56   44.70
  -1  -8   0  143.09   22.80
  -1  -8   0  205.48   24.10
   1   8   0  155.18   22.60
   1   8   0  169.08   23.70
  -1  -7   0  803.72   93.99
  -1  -7   0  747.43   94.19
   1   7   0  809.62   94.49
   1   7   0  804.62   93.99
  -1  -5   0 1203.18  138.29
  -1  -5   0 1144.39  138.19
   1   5   0 1159.28  137.89
   1   5   0 1230.78  138.19
  -1  -4   0  126.99   17.10
  -1  -4   0  129.49   17.20
   1   4   0  103.19   16.70
   1   4   0  183.58   18.10
  -1  -3   0 2444.66  294.67
  -1  -3   0 2660.43  294.77
   1   3   0 2577.14  294.57
   1   3   0 2560.84  294.77
  -1  -2   0   -1.00    1.70
  -1  -2   0    1.10    1.80
   1   2   0    3.00    2.00
   1   2   0   -1.30    1.60
  -1  -1   0 3931.61  471.35
  -1  -1   0 4164.18  471.45
   1   1   0 4149.88  471.45
   1   1   0 4207.98  471.45
  -1   0   0   67.89    8.80
  -1   0   0   73.99    8.80
   1   0   0   57.99    8.80
   1   0   0   83.29    8.90
  -1   1   0 3239.78  371.76
   1  -1   0 3335.17  371.76
   1  -1   0 3146.59  371.76
  -1   2   0    1.70    2.00
  -1   2   0    0.50    1.80
   1  -2   0    4.10    2.20
   1  -2   0    0.10    1.80
  -1   3   0 1685.73  206.08
  -1   3   0 1791.52  206.08
   1  -3   0 1888.01  206.38
   1  -3   0 1781.82  206.18
  -1   4   0  111.49   16.70
  -1   4   0  120.59   17.00
   1  -4   0  124.19   17.20
   1  -4   0  158.28   17.40
  -1   5   0 1108.99  116.99
  -1   5   0  934.11  116.39
   1  -5   0 1061.89  116.79
   1  -5   0  894.51  116.29
  -1   6   0    2.40    2.90
  -1   6   0    1.80    2.50
   1  -6   0   -0.70    3.20
   1  -6   0    2.80    2.70
  -1   7   0  714.73   86.69
  -1   7   0  682.33   86.19
   1  -7   0  691.83   86.39
   1  -7   0  814.52   86.89
  -1   8   0  128.49   19.40
  -1   8   0  130.99   19.60
   1  -8   0  159.08   20.50
   1  -8   0  119.29   19.60
  -1   9   0  355.46   42.70
  -1   9   0  334.27   41.80
   1  -9   0  299.17   42.00
   1  -9   0  331.97   42.40
  -1  10   0    8.50    4.10
   1 -10   0   11.60    5.00
  -1  11   0  257.97   37.80
  -1  11   0  341.57   38.20
   1 -11   0  301.57   37.80
   1 -11   0  239.98   37.30
  -1  12   0   30.50    7.50
  -1  12   0   26.40    7.50
   1 -12   0   39.70    9.40
   1 -12   0   20.20    7.20
  -1  13   0   41.20   11.10
  -1  13   0   71.69   12.00
   1 -13   0   77.19   13.10
   1 -13   0   57.19   13.00
  -2 -13   0   16.50    6.50
  -2 -13   0   17.70    6.70
   2  13   0    8.00    5.60
   2  13   0   19.40    6.10
  -2 -12   0  660.13   83.89
  -2 -12   0  792.82   84.19
   2  12   0  613.44   83.39
  -2 -11   0   -0.60    3.40
  -2 -11   0    7.50    4.50
   2  11   0    2.20    3.90
   2  11   0    4.30    3.80
  -2 -10   0    0.60    3.60
   2  10   0   -0.40    3.00
   2  10   0    4.50    4.10
  -2  -9   0   96.59   16.30
  -2  -9   0   98.49   16.30
   2   9   0  111.69   16.80
   2   9   0  113.69   16.70
  -2  -8   0 1260.07  154.18
  -2  -8   0 1375.56  154.38
   2   8   0 1217.48  153.88
   2   8   0 1414.16  154.48
  -2  -7   0    4.10    3.20
  -2  -7   0    4.90    3.00
   2   7   0    2.60    2.90
   2   7   0    2.00    2.90
  -2  -6   0    2.40    2.30
   2   6   0    0.30    2.30
  -2  -5   0    2.70    2.70
  -2  -5   0    0.90    2.20
   2   5   0    2.30    2.20
   2   5   0    4.80    2.70
  -2  -4   0 3967.70  470.05
  -2  -4   0 3963.50  470.05
   2   4   0 4103.29  470.25
   2   4   0 4321.57  470.25
  -2  -3   0  285.47   32.90
  -2  -3   0  254.57   32.70
   2   3   0  282.07   32.80
   2   3   0  275.17   32.90
  -2  -2   0  225.28   29.20
  -2  -2   0  238.38   29.20
   2   2   0  259.47   29.30
   2   2   0  258.27   29.20
  -2  -1   0  184.18   22.30
  -2  -1   0  197.08   22.40
   2   1   0  186.98   22.30
   2   1   0  197.78   22.40
  -2   0   0 3752.02  426.76
  -2   0   0 3646.34  426.76
   2   0   0 4249.17  427.16
   2   0   0 3302.37  426.56
  -2   1   0  164.38   19.20
  -2   1   0  165.78   19.30
   2  -1   0  162.08   19.20
   2  -1   0  149.99   19.30
  -2   2   0  192.98   25.80
  -2   2   0  234.98   26.20
   2  -2   0  205.88   25.90
   2  -2   0  223.98   26.10
  -2   3   0  186.98   24.30
  -2   3   0  211.58   24.30
   2  -3   0  196.18   24.30
   2  -3   0  185.68   24.10
  -2   4   0 3037.50  349.67
  -2   4   0 3065.19  349.87
   2  -4   0 3089.59  349.87
   2  -4   0 2940.21  349.77
  -2   5   0    5.50    2.90
  -2   5   0    1.40    2.50
   2  -5   0    1.00    2.30
   2  -5   0   -0.20    2.50
  -2   6   0    3.10    2.80
  -2   6   0   -0.70    2.40
   2  -6   0    2.20    3.20
   2  -6   0    1.60    2.60
  -2   7   0    8.10    4.00
  -2   7   0    6.20    3.70
   2  -7   0    6.20    3.30
   2  -7   0    6.70    3.70
  -2   8   0 1474.35  162.08
  -2   8   0 1481.45  161.78
   2  -8   0 1289.67  161.68
   2  -8   0 1274.47  161.68
  -2   9   0  113.69   17.70
  -2   9   0  106.99   17.80
   2  -9   0  117.39   18.20
   2  -9   0  119.29   18.10
  -2  11   0   11.30    5.60
  -2  11   0    3.70    4.40
   2 -11   0    6.50    3.80
   2 -11   0    3.00    4.50
  -2  12   0  596.14   73.29
  -2  12   0  593.14   73.49
   2 -12   0  635.64   74.09
   2 -12   0  561.94   73.59
  -3 -13   0  103.99   17.20
  -3 -13   0   98.29   16.70
   3  13   0   80.59   15.00
   3  13   0   79.69   15.70
  -3 -12   0   12.80    5.90
  -3 -12   0   15.50    5.80
   3  12   0   10.40    5.60
   3  12   0   23.70    6.60
  -3 -11   0  375.46   55.99
  -3 -11   0  489.15   57.19
   3  11   0  534.45   56.59
   3  11   0  398.26   56.39
  -3 -10   0   11.10    5.10
  -3 -10   0   13.00    5.60
   3  10   0   16.80    5.30
  -3  -9   0  493.65   72.49
  -3  -9   0  576.34   72.79
   3   9   0  597.34   72.99
   3   9   0  760.72   73.49
  -3  -8   0  141.99   19.80
  -3  -8   0  129.79   18.70
   3   8   0  128.19   18.90
   3   8   0  120.09   18.70
  -3  -7   0  473.25   58.49
  -3  -7   0  491.45   58.69
   3   7   0  403.96   75.59
   3   7   0  493.25   58.49
  -3  -6   0   38.50    7.20
  -3  -6   0   38.70    7.20
   3   6   0   30.70    6.60
   3   6   0   27.00    6.50
  -3  -5   0  647.84   75.59
  -3  -5   0  554.94   75.49
   3   5   0  655.53   75.69
   3   5   0  708.43   75.69
  -3  -4   0  394.96   50.39
  -3  -4   0  401.76   50.49
   3   4   0  452.25   50.39
   3   4   0  449.46   50.69
  -3  -3   0  899.01  100.79
  -3  -3   0  897.01  101.99
   3   3   0  770.62  100.79
   3   3   0  915.71  100.79
  -3  -2   0   99.59   12.80
  -3  -2   0  101.39   12.70
   3   2   0  100.09   12.70
   3   2   0  105.79   12.80
  -3  -1   0  172.78   20.50
  -3  -1   0  176.28   20.70
   3   1   0  175.48   20.60
   3   1   0  176.88   20.60
  -3   0   0 9360.36  973.90
  -3   0   0 8074.49  973.20
   3   0   0 8629.14  973.60
   3   0   0 7957.40  973.10
  -3   1   0  148.89   18.80
  -3   1   0  143.79   18.90
   3  -1   0  180.28   19.00
   3  -1   0  154.18   18.90
  -3   2   0  100.59   12.00
  -3   2   0   79.39   11.90
   3  -2   0   92.69   12.40
   3  -2   0   87.99   12.00
  -3   3   0  725.53   84.69
  -3   3   0  744.53   84.59
   3  -3   0  688.03   84.69
   3  -3   0  725.33   84.49
  -3   4   0  250.57   36.00
  -3   4   0  325.67   36.60
   3  -4   0  307.37   36.50
   3  -4   0  308.87   36.60
  -3   5   0  578.14   66.99
   3  -5   0  540.05   67.29
  -3   6   0   24.60    6.00
  -3   6   0   28.70    6.50
   3  -6   0   22.80    6.30
   3  -6   0   41.00    7.60
  -3   7   0  353.06   47.40
  -3   7   0  435.56   48.50
   3  -7   0  336.97   47.30
   3  -7   0  435.36   48.50
  -3   8   0  101.99   17.40
  -3   8   0   98.79   16.70
   3  -8   0  115.09   18.00
   3  -8   0  154.18   19.20
  -3   9   0  509.85   62.19
  -3   9   0  490.25   61.89
   3  -9   0  449.86   61.69
   3  -9   0  554.44   62.39
  -3  10   0   12.40    5.20
  -3  10   0    6.70    5.00
   3 -10   0   13.60    5.10
   3 -10   0   10.20    5.20
  -3  11   0  469.85   54.39
  -3  11   0  422.06   54.89
   3 -11   0  473.45   55.39
   3 -11   0  370.36   54.39
  -3  12   0   20.60    7.10
  -3  12   0   15.80    5.80
   3 -12   0   10.70    5.10
   3 -12   0   14.50    5.60
  -4 -13   0    8.90    5.00
  -4 -13   0   12.40    5.70
   4  13   0    1.50    3.40
   4  13   0   16.90    6.00
  -4 -12   0  393.76   49.40
  -4 -12   0  382.46   50.19
   4  12   0  359.36   49.10
   4  12   0  388.06   49.60
  -4 -11   0   33.00    9.00
  -4 -10   0   21.70    5.90
  -4 -10   0    5.60    5.00
   4  10   0   11.10    5.30
   4  10   0   13.90    4.90
  -4  -9   0    0.30    2.80
  -4  -9   0    5.30    3.50
   4   9   0    4.70    3.70
   4   9   0    1.70    2.60
  -4  -8   0  629.54   83.29
  -4  -8   0  652.33   83.19
   4   8   0  826.52   84.09
  -4  -7   0  160.78   21.80
  -4  -7   0  171.58   22.10
   4   7   0  150.98   21.40
   4   7   0  145.09   21.10
  -4  -6   0    0.00    1.90
  -4  -6   0    3.40    2.60
   4   6   0    2.90    2.70
   4   6   0    0.70    2.10
  -4  -5   0  388.66   44.00
   4   5   0  292.47   43.30
   4   5   0  434.56   44.20
  -4  -4   0 1318.17  147.89
  -4  -4   0 1245.58  147.89
   4   4   0 1188.18  147.69
   4   4   0 1356.66  147.89
  -4  -3   0  256.17   32.90
  -4  -3   0  284.17   33.00
   4   3   0  274.57   32.90
   4   3   0  291.47   32.90
  -4  -2   0   66.89    8.70
  -4  -2   0   70.19    8.50
   4   2   0   60.09    8.40
   4   2   0   63.59    8.40
  -4  -1   0 1248.18  138.09
  -4  -1   0 1215.78  137.89
   4   1   0 1192.88  137.99
   4   1   0 1146.29  137.89
  -4   0   0  262.77   27.90
  -4   0   0  238.08   27.80
   4   0   0  222.48   28.00
   4   0   0  223.38   27.80
  -4   1   0 1042.10  137.19
  -4   1   0 1244.98  137.29
   4  -1   0 1222.98  137.49
   4  -1   0 1258.87  137.39
  -4   2   0   78.19    9.40
  -4   2   0   59.79    8.60
   4  -2   0   55.99    8.80
   4  -2   0   57.39    8.70
  -4   3   0  227.78   31.10
  -4   3   0  255.27   31.50
   4  -3   0  295.07   32.00
   4  -3   0  254.37   31.30
  -4   4   0 1056.49  128.79
  -4   4   0 1083.39  128.89
   4  -4   0 1117.19  129.29
   4  -4   0 1155.18  128.89
  -4   6   0   -2.10    1.90
  -4   6   0   -1.50    2.10
   4  -6   0    1.60    2.90
   4  -6   0    3.70    3.20
  -4   7   0  170.68   22.20
  -4   7   0  120.49   21.20
   4  -7   0  152.88   21.80
   4  -7   0  193.78   23.20
  -4   8   0  778.32   90.89
  -4   8   0  728.63   90.39
   4  -8   0  737.93   90.79
   4  -8   0  771.42   91.09
  -4   9   0    1.40    2.90
  -4   9   0    2.00    3.60
   4  -9   0    4.70    4.10
   4  -9   0    7.70    4.70
  -4  10   0   17.40    5.80
  -4  10   0   17.50    6.10
   4 -10   0    8.40    5.10
   4 -10   0   22.50    6.50
  -4  11   0   29.40    7.80
  -4  11   0   33.10    8.70
   4 -11   0   29.60    8.30
   4 -11   0   42.90    9.20
  -4  12   0  264.67   43.90
  -4  12   0  339.17   45.00
   4 -12   0  359.56   45.80
   4 -12   0  440.46   46.00
  -5 -13   0   47.20   13.60
  -5 -13   0  120.49   16.30
   5  13   0   57.29   13.00
   5  13   0   82.99   13.60
  -5 -12   0   23.40    7.80
  -5 -12   0   23.90    7.60
   5  12   0   26.20    7.20
   5  12   0   35.00    8.70
  -5 -10   0   31.00    8.40
  -5 -10   0   19.00    7.20
   5  10   0   39.00    8.40
   5  10   0   25.90    7.00
  -5  -9   0  205.68   27.20
  -5  -9   0  202.18   33.10
   5   9   0  178.98   26.30
   5   9   0  195.08   26.80
  -5  -8   0  213.18   26.20
  -5  -8   0  159.68   24.40
   5   8   0  182.48   25.10
   5   8   0  186.48   25.20
  -5  -7   0  267.67   40.30
  -5  -7   0  339.37   40.40
   5   7   0  363.66   40.50
   5   7   0  315.07   39.90
  -5  -6   0   48.70    8.30
  -5  -6   0   42.70    8.10
  -5  -5   0  333.57   45.90
  -5  -5   0  409.96   46.50
   5   5   0  400.56   46.30
   5   5   0  401.16   46.10
  -5  -4   0 1077.29  125.09
  -5  -4   0 1014.50  124.89
   5   4   0 1100.69  124.89
   5   4   0 1114.89  124.89
  -5  -3   0  776.72   89.09
  -5  -3   0  730.93   88.79
   5   3   0  712.73   88.79
   5   3   0  848.42   88.99
  -5  -2   0   11.70    2.60
  -5  -2   0    8.50    2.30
   5   2   0   11.10    2.30
   5   2   0   10.40    2.30
  -5  -1   0 1800.42  197.18
  -5  -1   0 1794.52  197.28
   5   1   0 1647.04  197.28
   5   1   0 1625.64  197.08
  -5   0   0 1421.46  164.38
  -5   0   0 1317.27  164.28
   5   0   0 1613.74  164.58
   5   0   0 1372.26  164.58
  -5   1   0 1683.23  204.08
  -5   1   0 1851.01  204.28
   5  -1   0 1891.31  204.38
   5  -1   0 1673.03  204.28
  -5   2   0    7.90    2.90
  -5   2   0   16.80    3.40
   5  -2   0   13.80    3.50
   5  -2   0    5.20    2.90
  -5   3   0  835.42   82.79
  -5   3   0  675.23   82.49
   5  -3   0  678.83   82.29
   5  -3   0  626.24   82.59
  -5   4   0  865.71  120.89
  -5   4   0 1088.99  121.19
   5  -4   0 1164.28  121.99
   5  -4   0 1055.99  121.29
  -5   5   0  333.27   40.90
  -5   5   0  309.47   41.10
   5  -5   0  342.87   41.30
   5  -5   0  345.27   41.80
  -5   6   0   34.40    8.50
  -5   6   0   59.19    9.90
   5  -6   0   61.89    9.90
   5  -6   0   56.99   10.40
  -5   7   0  311.17   37.70
  -5   7   0  297.97   37.40
   5  -7   0  268.97   37.30
   5  -7   0  293.17   38.10
  -5   8   0  204.38   23.10
  -5   8   0  128.39   22.40
   5  -8   0  164.58   23.30
   5  -8   0  134.29   22.60
  -5   9   0   99.59   23.00
  -5   9   0  170.78   21.90
   5  -9   0  169.68   24.30
   5  -9   0  133.29   22.10
  -5  10   0   36.60    8.40
  -5  10   0   33.50    9.20
   5 -10   0   43.20    9.70
   5 -10   0   32.80    8.90
  -5  11   0  333.57   38.60
  -5  11   0  229.58   36.20
   5 -11   0  252.47   37.70
   5 -11   0  329.47   38.60
  -5  12   0   19.40    6.30
  -5  12   0   29.50    8.10
   5 -12   0   19.50    7.50
   5 -12   0   25.60    7.80
  -6 -13   0   13.80    7.80
  -6 -13   0   33.10    8.30
   6  13   0   23.30    8.20
   6  13   0   15.20    5.80
  -6 -12   0  187.18   31.00
  -6 -12   0  209.18   30.60
   6  12   0  207.08   30.20
   6  12   0  240.38   30.80
  -6 -11   0  103.69   17.90
   6  11   0  107.99   19.10
  -6 -10   0   45.30   10.40
  -6 -10   0   41.70    9.60
   6  10   0   42.00    9.10
   6  10   0   43.10    9.60
  -6  -9   0   79.09   13.10
  -6  -9   0   94.19   13.60
   6   9   0   48.90   10.60
   6   9   0   49.50   11.50
  -6  -8   0  457.25   64.39
  -6  -8   0  545.35   64.49
   6   8   0  498.15   64.29
   6   8   0  613.24   64.39
  -6  -7   0  241.48   31.80
  -6  -6   0   64.59    9.60
  -6  -6   0   55.99    9.60
   6   6   0   52.99    9.10
   6   6   0   50.89    9.10
  -6  -5   0  508.65   63.79
  -6  -5   0  539.35   63.69
   6   5   0  503.15   63.49
   6   5   0  598.54   63.69
  -6  -4   0 1384.56  141.49
  -6  -4   0 1148.79  141.39
   6   4   0 1182.78  141.09
   6   4   0 1171.68  141.19
  -6  -3   0  286.17   33.60
  -6  -3   0  297.27   34.00
   6   3   0  285.87   33.50
   6   3   0  261.17   33.60
  -6  -2   0   94.49   12.10
  -6  -2   0  106.89   12.00
   6   2   0   95.19   11.90
   6   2   0   89.49   11.80
  -6  -1   0  299.87   35.30
  -6  -1   0  295.77   35.20
   6   1   0  304.77   35.20
   6   1   0  303.37   35.40
  -6   0   0 2655.03  300.37
  -6   0   0 2597.74  300.27
   6   0   0 2641.84  300.37
   6   0   0 2556.64  300.57
  -6   1   0  192.68   29.70
   6  -1   0  301.97   30.20
   6  -1   0  267.27   30.20
  -6   2   0   73.49   11.60
  -6   2   0  104.69   12.20
   6  -2   0   77.99   12.10
   6  -2   0   83.79   11.80
  -6   3   0  269.97   33.20
  -6   3   0  275.07   33.50
   6  -3   0  287.57   33.60
   6  -3   0  251.57   33.60
  -6   4   0 1072.19  129.39
  -6   4   0 1166.48  129.09
   6  -4   0 1006.30  128.59
   6  -4   0 1183.58  129.49
  -6   5   0  522.55   60.09
  -6   5   0  509.15   59.59
   6  -5   0  487.65   59.99
   6  -5   0  454.55   59.49
  -6   6   0   58.89   10.00
  -6   6   0   56.39   10.00
   6  -6   0   72.59   11.50
   6  -6   0   41.30    9.30
  -6   7   0  168.58   23.60
  -6   7   0  190.58   23.80
   6  -7   0  186.88   24.40
   6  -7   0  135.29   22.90
  -6   8   0  397.46   52.69
  -6   8   0  473.95   52.39
   6  -8   0  393.86   52.69
   6  -8   0  400.86   52.59
  -6   9   0   58.89   13.50
  -6  10   0   37.90    8.80
  -6  10   0   22.90    7.50
   6 -10   0   30.20    9.00
   6 -10   0   54.69   10.50
  -6  11   0  139.39   20.30
  -6  11   0  129.59   18.80
   6 -11   0   83.99   17.70
   6 -11   0   86.49   17.20
  -7 -13   0   11.90    5.30
  -7 -13   0    7.50    6.40
   7  13   0    5.40    5.80
   7  13   0    9.20    5.10
  -7 -12   0  122.69   19.40
  -7 -12   0  100.89   19.40
   7  12   0  109.89   19.20
   7  12   0  115.09   18.40
  -7 -11   0  235.58   31.50
  -7 -11   0  172.18   33.60
   7  11   0  243.88   31.90
   7  11   0  228.18   31.20
  -7 -10   0   -0.70    4.90
  -7 -10   0   -1.60    3.00
   7  10   0   -2.00    2.50
   7  10   0    0.80    4.40
  -7  -9   0  143.99   20.40
  -7  -9   0  114.59   20.20
   7   9   0  157.58   20.50
   7   9   0  122.39   19.80
  -7  -8   0  341.77   48.30
  -7  -8   0  384.06   48.00
   7   8   0  407.26   47.80
   7   8   0  395.46   48.00
  -7  -6   0    1.30    2.40
  -7  -6   0    3.40    3.10
   7   6   0    2.70    3.00
   7   6   0    1.90    2.50
  -7  -5   0  290.37   34.40
  -7  -5   0  312.17   34.00
   7   5   0  246.08   33.40
   7   5   0  264.57   33.70
  -7  -4   0  945.51  108.29
  -7  -4   0  928.71  107.79
   7   4   0  897.41  107.79
   7   4   0  946.81  107.99
  -7  -3   0  796.52   97.09
  -7  -3   0  864.91   97.59
   7   3   0  812.22   97.19
   7   3   0  887.31   97.09
  -7  -2   0    5.00    1.60
  -7  -2   0    1.70    1.60
   7   2   0    3.50    1.40
   7   2   0    5.90    1.90
  -7  -1   0  544.45   62.09
  -7  -1   0  549.05   62.09
   7   1   0  524.65   62.29
   7   1   0  520.75   61.99
  -7   0   0   83.49   10.40
  -7   0   0   74.09   10.50
  -7   1   0  529.95   63.39
  -7   1   0  538.95   63.59
   7  -1   0  549.95   63.99
   7  -1   0  545.95   63.49
  -7   2   0    1.60    2.30
  -7   2   0    1.40    2.20
   7  -2   0    2.00    2.10
   7  -2   0    0.50    2.70
  -7   3   0  898.61  102.39
  -7   3   0  953.80  102.69
   7  -3   0  818.62  102.79
   7  -3   0  823.22  102.39
  -7   5   0  337.27   33.50
  -7   5   0  185.58   31.40
   7  -5   0  233.38   32.10
   7  -5   0  294.57   33.40
  -7   6   0    7.70    4.10
  -7   6   0    2.20    2.30
   7  -6   0   -0.60    3.00
   7  -6   0    2.80    3.30
  -7   7   0  271.77   35.80
   7  -7   0  251.27   36.10
   7  -7   0  302.77   36.30
  -7   8   0  427.86   49.70
   7  -8   0  398.06   78.49
   7  -8   0  338.97   48.40
  -7   9   0  109.09   18.10
   7  -9   0  118.79   35.10
   7  -9   0  107.99   18.10
  -7  10   0    4.50    5.60
  -7  10   0    3.10    4.50
   7 -10   0    6.80    4.70
   7 -10   0   -1.00    6.10
  -7  11   0  205.78   28.60
  -7  11   0  217.78   29.30
   7 -11   0  195.08   28.80
   7 -11   0  171.98   28.10
   8  13   0   52.59   14.20
   8  13   0   94.29   14.40
  -8 -12   0  123.79   20.80
  -8 -12   0   81.69   21.10
   8  12   0  199.98   23.30
   8  12   0  134.29   20.40
  -8 -11   0   75.99   15.90
  -8 -11   0   68.09   14.80
   8  11   0  100.79   15.10
   8  11   0   85.59   15.40
  -8 -10   0    4.80    5.10
  -8 -10   0    6.50    6.10
   8  10   0    7.10    4.70
   8  10   0    6.30    5.20
  -8  -9   0  177.38   23.90
  -8  -9   0  132.39   22.10
   8   9   0  147.59   22.10
   8   9   0  168.08   23.00
  -8  -8   0  446.06   49.20
  -8  -8   0  405.36   49.60
   8   8   0  375.46   48.40
   8   8   0  342.07   48.00
  -8  -7   0  202.08   28.10
   8   7   0  234.18   28.30
   8   7   0  208.18   27.90
  -8  -6   0    2.00    2.50
  -8  -6   0    7.90    3.90
   8   6   0    4.00    2.50
   8   6   0    5.40    3.20
  -8  -5   0  153.88   19.00
  -8  -5   0  149.19   19.30
   8   5   0  140.29   18.60
   8   5   0  135.49   18.70
  -8  -4   0  380.26   42.90
  -8  -4   0  335.97   43.20
   8   4   0  377.76   42.60
   8   4   0  342.57   42.70
  -8  -3   0  100.09   12.20
  -8  -3   0   92.59   12.30
   8   3   0   95.99   12.10
   8   3   0   98.09   12.10
  -8  -2   0   10.70    2.10
  -8  -2   0    9.70    2.00
   8   2   0   10.20    1.80
   8   2   0    9.90    2.00
  -8  -1   0  249.97   29.70
  -8  -1   0  253.27   29.60
   8   1   0  268.97   30.00
   8   1   0  236.58   29.50
  -8   0   0  499.55   54.59
  -8   0   0  445.16   54.29
   8   0   0  441.86   54.29
   8   0   0  480.25   55.19
  -8   1   0  266.47   31.80
  -8   1   0  283.67   31.90
   8  -1   0  241.58   32.10
   8  -1   0  247.18   31.40
  -8   2   0   11.00    3.00
  -8   2   0   11.50    3.50
   8  -2   0    3.40    2.80
   8  -2   0    6.80    3.10
  -8   3   0  104.59   14.70
  -8   3   0  109.59   15.10
   8  -3   0  109.89   14.80
   8  -3   0   92.09   15.10
  -8   4   0  329.47   38.60
  -8   4   0  280.97   39.30
   8  -4   0  353.96   38.80
   8  -4   0  255.97   38.80
  -8   5   0  136.69   19.10
  -8   5   0  158.78   19.60
   8  -5   0  114.29   20.90
   8  -5   0  126.79   19.20
  -8   6   0    4.60    3.80
  -8   6   0   -1.60    2.50
   8  -6   0    3.80    3.50
  -8   7   0  202.58   28.60
  -8   7   0  166.98   27.20
   8  -7   0  286.77   30.80
  -8   8   0  338.97   47.10
  -8   8   0  375.16   46.80
   8  -8   0  398.76   48.40
  -8   9   0  124.29   19.70
  -8   9   0  121.19   20.20
   8  -9   0  126.59   21.10
   8  -9   0  149.09   21.50
  -8  10   0    4.20    3.60
  -8  10   0   -2.50    3.50
   8 -10   0    3.90    4.50
   8 -10   0   12.70    6.00
  -8  11   0   63.29   12.50
  -8  11   0   62.99   13.00
   8 -11   0   61.19   13.00
  -9 -11   0   36.80   11.00
  -9 -11   0   69.29   14.30
   9  11   0   71.79   11.90
   9  11   0   65.59   12.70
  -9 -10   0    4.70    5.10
  -9 -10   0   11.10    5.70
   9  10   0    1.50    3.30
   9  10   0    5.60    5.10
  -9  -9   0  156.18   21.80
  -9  -9   0  138.59   22.00
   9   9   0  159.98   21.80
   9   9   0  125.39   20.40
  -9  -8   0  221.58   35.60
  -9  -8   0  303.47   36.20
   9   8   0  290.17   35.60
   9   8   0  284.47   35.60
  -9  -7   0  117.59   17.60
   9   7   0  130.59   18.10
   9   7   0  128.59   17.60
  -9  -6   0    8.80    3.70
  -9  -6   0    8.30    3.40
   9   6   0   10.10    3.50
   9   6   0    4.70    2.90
  -9  -5   0   43.20    7.10
  -9  -5   0   36.90    6.30
   9   5   0   34.00    6.00
   9   5   0   47.10    6.80
  -9  -4   0  544.05   67.29
  -9  -4   0  614.54   67.19
   9   4   0  566.84   67.09
   9   4   0  577.64   67.09
  -9  -1   0    8.10    2.20
  -9  -1   0    7.10    1.90
   9   1   0    7.00    2.10
   9   1   0    7.50    1.80
  -9   0   0  414.36   50.59
  -9   0   0  457.25   50.99
   9   0   0  434.36   50.49
   9   0   0  415.26   51.29
  -9   1   0    7.70    2.90
  -9   1   0   11.50    3.10
   9  -1   0    3.20    2.40
   9  -1   0   10.50    3.60
  -9   2   0   30.80    6.30
  -9   2   0   35.00    6.60
   9  -2   0   29.40    7.00
   9  -2   0   41.20    6.60
  -9   3   0   93.89   12.90
  -9   3   0   75.39   12.40
   9  -3   0   64.49   12.10
   9  -3   0  108.89   14.40
  -9   4   0  552.14   61.39
  -9   4   0  477.65   61.19
   9  -4   0  421.56   60.99
   9  -4   0  610.14   62.69
  -9   5   0   36.30    8.00
  -9   5   0   49.99    9.10
   9  -5   0   47.90    9.00
   9  -5   0   37.90    9.00
  -9   6   0    0.60    3.30
  -9   6   0    0.70    4.20
   9  -6   0    7.20    5.00
   9  -6   0    3.80    3.90
  -9   7   0   87.19   16.50
  -9   7   0  100.29   16.60
   9  -7   0   99.99   17.10
   9  -7   0  164.08   20.00
  -9   8   0  194.68   28.40
  -9   9   0  116.09   17.60
  -9   9   0  122.19   17.40
   9  -9   0  102.59   18.30
   9  -9   0   87.99   17.20
  -9  10   0    5.10    5.50
  -9  10   0   -3.40    2.40
   9 -10   0    9.40    4.80
   9 -10   0    5.80    5.40
  10  10   0   14.70    5.90
  10  10   0   12.30    5.00
 -10  -9   0   28.60    8.80
 -10  -9   0   29.40    7.90
  10   9   0   36.70    7.80
  10   9   0   33.10    7.80
 -10  -7   0  344.47   41.60
 -10  -7   0  409.26   43.50
  10   7   0  291.07   40.90
  10   7   0  327.97   41.40
 -10  -6   0   14.50    3.80
 -10  -6   0    8.40    3.80
  10   6   0   10.30    3.50
  10   6   0    8.70    3.20
 -10  -5   0  212.88   25.40
 -10  -5   0  235.38   25.30
  10   5   0  187.98   24.80
  10   5   0  190.88   24.80
 -10   0   0   97.49   12.50
 -10   0   0   97.09   12.30
  10   0   0  104.09   13.20
  10   0   0   79.19   11.90
 -10   1   0  311.97   36.80
 -10   1   0  297.87   36.80
  10  -1   0  293.97   36.50
  10  -1   0  302.97   37.90
 -10   2   0    3.40    2.80
 -10   2   0    6.30    3.40
  10  -2   0    4.10    3.60
  10  -2   0    8.30    3.30
 -10   3   0  292.47   36.80
 -10   4   0   53.39    9.80
 -10   4   0   61.89   10.30
  10  -4   0   65.99   11.00
  10  -4   0   46.40   10.20
 -10   5   0  127.79   21.50
 -10   5   0  174.08   22.30
  10  -5   0  200.18   24.10
  10  -5   0  137.79   21.70
 -10   6   0    9.10    4.60
 -10   6   0    9.80    4.10
  10  -6   0    6.00    4.70
  10  -6   0    9.20    5.40
 -10   7   0  316.37   40.80
 -10   7   0  383.66   41.30
  10  -7   0  310.37   42.20
  10  -7   0  249.68   39.90
 -10   8   0   41.20    9.50
 -10   8   0   40.50    9.80
  10  -8   0   59.89   11.90
  10  -8   0   41.90   10.00
 -10   9   0   25.60    7.50
 -10   9   0   32.30    8.50
  10  -9   0   29.90    8.90
  10  -9   0   44.10    9.70
 -10  10   0   12.40    5.20
 -10  10   0    8.60    5.10
  10 -10   0   17.30    6.50
  10 -10   0    9.70    5.90
  11   9   0   18.50    5.50
  11   8   0  331.97   42.50
  11   8   0  353.16   42.80
 -11  -7   0    3.70    2.70
 -11  -7   0    0.50    2.90
  11   7   0    0.30    2.40
  11   7   0    0.60    2.20
 -11  -6   0   15.40    3.50
 -11  -6   0   17.00    3.30
  11   6   0   12.50    3.10
  11   6   0   14.00    3.10
 -11   0   0  764.12   89.19
 -11   0   0  785.62   89.19
  11   0   0  781.12   89.59
  11   0   0  731.93   89.09
 -11   1   0   16.80    4.50
 -11   1   0   18.80    4.40
  11  -1   0   21.40    5.10
  11  -1   0   15.80    4.10
 -11   2   0    1.30    2.80
 -11   2   0    1.30    2.90
  11  -2   0    7.60    3.30
  11  -2   0    1.60    3.60
 -11   3   0   27.30    6.60
 -11   4   0  434.66   56.79
 -11   4   0  435.36   56.39
  11  -4   0  475.55   56.59
  11  -4   0  515.65   58.69
 -11   5   0   10.40    4.90
 -11   5   0   16.60    5.30
  11  -5   0   16.90    5.70
  11  -5   0   25.10    7.10
 -11   6   0   18.70    6.60
 -11   6   0   10.70    5.40
  11  -6   0   23.40    6.50
  11  -6   0   24.20    7.60
 -11   7   0    2.20    3.00
  11  -7   0    0.80    4.00
  11  -7   0   -0.30    3.20
 -11   8   0  256.27   37.60
 -11   8   0  304.27   38.90
  11  -8   0  267.07   38.30
  11  -8   0  317.97   40.10
 -11   9   0   14.50    5.50
 -11   9   0   -1.50    4.70
  11  -9   0    8.00    6.00
  11  -9   0   20.00    6.60
 -11  10   0   20.70    7.20
 -11  10   0   19.40    7.80
  11 -10   0   30.80    8.30
  11 -10   0   15.40    7.20
 -12   1   0  115.29   15.50
 -12   1   0  117.69   15.80
  12  -1   0  112.19   16.30
  12  -1   0  104.69   15.10
 -12   2   0   18.70    5.10
 -12   2   0   16.20    4.80
  12  -2   0   19.90    5.40
  12  -2   0   20.00    6.30
 -12   3   0  213.58   29.70
  12  -3   0  207.98   29.50
  12  -3   0  278.17   32.50
 -12   4   0   46.40    9.40
 -12   4   0   50.49    9.60
  12  -4   0   47.00   10.80
  12  -4   0   58.39   10.30
 -12   5   0  129.59   21.80
 -12   5   0  176.28   23.10
  12  -5   0  151.18   22.40
  12  -5   0  159.08   23.90
 -12   6   0   21.90    7.00
 -12   6   0   29.20    7.40
  12  -6   0   33.30    9.10
  12  -6   0   16.40    6.70
 -12   7   0  231.18   29.90
  12  -7   0  172.98   30.70
 -12   8   0    6.20    4.70
 -12   8   0    9.50    4.80
  12  -8   0    5.00    5.40
  12  -8   0    8.40    5.30
 -12   9   0   37.00   10.40
 -12   9   0   44.80   10.30
  12  -9   0   44.80   10.70
  12  -9   0   71.29   13.70
 -13   1   0    3.10    2.90
 -13   1   0   10.10    4.10
  13  -1   0    4.00    3.30
  13  -1   0    3.10    3.10
 -13   2   0   22.10    5.40
 -13   2   0    5.70    3.70
  13  -2   0    2.00    4.10
  13  -2   0    5.70    3.90
 -13   3   0   15.60    5.50
 -13   3   0    9.40    4.70
  13  -3   0    5.70    5.70
  13  -3   0   12.20    4.90
 -13   4   0  259.87   41.50
 -13   4   0  283.87   41.40
  13  -4   0  375.86   44.10
  13  -4   0  412.96   42.70
 -13   5   0   27.20    6.80
 -13   5   0   15.00    5.40
  13  -5   0   16.40    5.60
  13  -5   0   11.10    6.90
 -13   6   0    2.90    6.20
 -13   6   0    1.10    4.30
  13  -6   0   11.80    5.40
  13  -6   0   -0.30    6.20
 -13   7   0   16.50    7.00
 -13   7   0   18.10    6.70
  13  -7   0   16.70    6.50
  13  -7   0   38.60    9.30
 -13   8   0  184.78   29.30
 -13   8   0  184.98   29.50
  13  -8   0  194.78   29.50
  13  -8   0  265.67   32.70
 -13   9   0   -4.20    3.60
 -13   9   0   -0.80    3.40
  13  -9   0    4.50    4.40
  13  -9   0   -4.00    3.50
  14  -2   0    8.20    4.70
  14  -2   0   12.30    4.70
  14  -3   0   59.09   11.50
  14  -3   0   78.99   13.60
  14  -4   0    9.30    5.50
  14  -4   0    3.10    4.30
  14  -5   0  107.29   23.60
  14  -5   0   67.29   13.70
  14  -6   0   -1.10    5.60
  14  -6   0   17.20    6.00
  14  -7   0   41.60   11.70
  14  -7   0   44.00   10.80
  14  -8   0   -1.20    4.00
  14  -8   0    5.40    4.80
  14  -8  -1    7.40    5.80
  14  -7  -1  101.59   17.00
  14  -7  -1   65.09   15.00
  14  -6  -1   73.89   14.70
  14  -6  -1   55.79   12.30
  14  -5  -1   37.80    9.50
  14  -5  -1   48.90   11.60
  14  -4  -1   14.10    5.80
  14  -4  -1   -1.30    4.30
  14  -2  -1  115.49   17.00
  14  -2  -1  114.29   16.10
  13  -9  -1   23.40    8.00
  13  -9  -1   39.20    9.60
 -13   9   1   15.40    7.20
 -13   9   1    8.90    6.70
  13  -8  -1    1.90    4.80
  13  -8  -1   -4.00    4.00
 -13   8   1    3.00    4.80
 -13   8   1   -3.70    3.70
  13  -7  -1   39.70    9.80
  13  -7  -1   48.80   11.60
 -13   7   1   44.60   10.50
 -13   7   1   37.00    9.70
  13  -6  -1  312.57   39.10
  13  -6  -1  297.57   39.80
 -13   6   1  372.96   41.00
 -13   6   1  212.58   37.20
  13  -5  -1   43.50    9.60
  13  -5  -1   38.90   10.20
 -13   5   1   42.50    9.60
 -13   5   1   37.90    8.90
  13  -4  -1    4.30    3.90
  13  -4  -1    1.00    4.40
 -13   4   1   -1.70    2.90
 -13   4   1    4.90    4.10
 -13   3   1   99.29   16.50
  13  -2  -1  229.58   32.00
  13  -2  -1  308.57   34.30
 -13   2   1  273.17   32.50
 -13   2   1  230.58   32.20
  13  -1  -1   97.99   13.40
  13  -1  -1   94.29   12.90
  12  -9  -1   98.29   19.70
  12  -9  -1  106.09   19.40
 -12   9   1  124.89   19.60
 -12   9   1  147.29   20.40
  12  -8  -1    0.60    4.80
  12  -8  -1   14.50    6.40
 -12   8   1    9.60    5.80
 -12   8   1   -2.20    3.20
 -12   7   1   40.40   11.00
  12  -6  -1  177.88   24.50
  12  -6  -1  124.39   21.20
 -12   6   1  175.98   23.60
 -12   6   1  128.19   21.40
  12  -5  -1  270.17   34.70
  12  -5  -1  238.08   35.30
 -12   5   1  231.48   33.80
 -12   5   1  309.37   36.10
  12  -4  -1    2.80    5.30
  12  -4  -1    7.80    4.10
 -12   4   1   18.70    5.70
 -12   4   1   -1.70    6.60
  12  -2  -1   89.79   13.50
  12  -2  -1   85.69   12.10
 -12   2   1   66.49   11.60
 -12   2   1   67.69   11.80
  12  -1  -1  580.44   63.09
  12  -1  -1  489.65   63.79
 -12   1   1  523.45   62.99
 -12   1   1  532.95   63.39
  11 -10  -1  185.08   25.00
  11 -10  -1  117.89   22.00
 -11  10   1  159.38   23.10
 -11  10   1  130.39   22.10
  11  -9  -1   54.29   14.40
  11  -9  -1  120.29   18.30
 -11   9   1  102.19   17.00
 -11   9   1   91.19   15.60
  11  -8  -1   -2.60    3.30
  11  -8  -1    3.50    5.00
 -11   8   1    2.80    3.80
 -11   8   1    1.50    3.20
  11  -7  -1    5.40    5.00
  11  -7  -1   -0.70    3.80
 -11   7   1    4.50    4.30
 -11   7   1   18.00    6.20
  11  -6  -1  318.57   43.00
  11  -6  -1  401.16   45.30
 -11   6   1  344.37   43.40
 -11   6   1  292.27   42.70
  11  -5  -1  122.39   17.50
  11  -5  -1  108.49   17.60
 -11   5   1  112.19   17.10
 -11   5   1   95.69   16.20
  11  -4  -1    2.40    4.30
  11  -4  -1    3.40    3.40
 -11   4   1    5.00    4.10
 -11   4   1    0.70    2.70
 -11   3   1   44.00    9.10
  11  -2  -1  586.64   72.79
  11  -2  -1  639.34   75.09
 -11   2   1  582.34   72.89
 -11   2   1  661.03   73.49
  11  -1  -1  133.79   15.60
  11  -1  -1   98.69   16.00
 -11   1   1  107.39   15.50
 -11   1   1  120.19   15.50
 -11  -6   1  341.17   39.80
  11   7  -1    8.90    3.00
  11   7  -1    7.80    2.90
 -11  -7   1    4.90    3.40
 -11  -7   1    8.40    3.30
  11   8  -1    0.90    3.50
  11   8  -1    4.20    3.30
  10 -10  -1   66.59   13.10
  10 -10  -1   58.89   12.70
 -10  10   1   53.79   11.60
 -10  10   1   63.69   12.40
  10  -9  -1  158.78   22.40
  10  -9  -1  129.99   20.50
 -10   9   1  103.29   19.40
 -10   9   1  140.59   20.50
  10  -8  -1   34.60    8.60
  10  -8  -1   27.70    8.80
 -10   8   1   24.20    8.20
 -10   8   1   33.90    8.20
  10  -7  -1   63.89   12.40
  10  -7  -1   70.29   12.40
 -10   7   1   67.09   12.10
 -10   7   1   42.20   10.40
  10  -6  -1  120.59   16.80
  10  -6  -1  101.09   17.20
 -10   6   1   95.29   16.10
 -10   6   1   87.59   15.90
  10  -5  -1  275.67   39.40
  10  -5  -1  260.47   38.40
 -10   5   1  332.67   39.30
 -10   5   1  341.47   39.00
  10  -4  -1    3.90    4.20
  10  -4  -1   -0.10    4.00
 -10   4   1    3.40    3.10
 -10   4   1    3.40    3.90
  10  -3  -1  223.38   27.00
  10  -3  -1  178.08   25.30
 -10   3   1  212.38   26.50
 -10   3   1  177.98   24.90
  10  -2  -1  204.68   24.90
  10  -2  -1  175.88   23.30
 -10   2   1  160.98   23.10
 -10   2   1  189.98   23.40
  10  -1  -1  806.52   94.49
  10  -1  -1  795.72   95.29
 -10   1   1  801.52   94.59
 -10   1   1  829.92   94.79
  10   0  -1   -0.90    1.90
  10   0  -1    1.50    1.70
 -10   0   1    0.70    1.70
 -10   0   1   10.80    2.40
  10   6  -1  104.79   14.30
  10   6  -1  108.09   14.30
 -10  -6   1  107.29   15.10
 -10  -6   1  113.19   14.60
  10   7  -1   85.39   13.10
  10   7  -1  110.79   13.50
 -10  -7   1   80.79   13.10
 -10  -7   1   83.79   13.70
  10   8  -1   29.20    6.90
  10   8  -1   39.80    7.50
 -10  -8   1   42.20    9.20
 -10  -8   1   34.20    7.60
  10   9  -1  126.59   19.10
  10   9  -1  115.79   18.40
 -10  -9   1  130.69   19.20
 -10  -9   1  143.49   21.10
  10  10  -1   88.29   14.00
  10  10  -1   73.09   14.00
   9 -11  -1    1.30    5.10
  -9  11   1    2.80    3.70
   9 -10  -1  256.07   32.20
   9 -10  -1  264.77   31.70
  -9  10   1  285.87   32.00
  -9  10   1  120.59   29.00
   9  -9  -1    2.70    3.60
   9  -9  -1    4.10    4.70
  -9   9   1   -1.40    3.60
  -9   9   1   10.60    5.60
   9  -7  -1    1.50    3.50
   9  -7  -1    6.00    3.80
  -9   7   1   -0.50    3.10
  -9   7   1    4.20    3.70
   9  -6  -1  600.74   81.59
   9  -6  -1  706.53   82.09
  -9   6   1  729.33   81.89
   9  -5  -1   49.20    9.60
   9  -5  -1   61.19   11.00
  -9   5   1   48.20    9.60
  -9   5   1   48.60    9.30
   9  -4  -1    7.00    3.30
   9  -4  -1    0.30    3.70
  -9   4   1    6.40    3.70
  -9   4   1    7.20    3.10
   9  -3  -1   31.30    6.20
   9  -3  -1   27.30    6.40
  -9   3   1   32.10    6.40
  -9   3   1   27.10    6.10
   9  -2  -1  936.11   92.49
   9  -2  -1  687.13   90.99
  -9   2   1  772.72   91.09
  -9   2   1  763.92   91.19
   9  -1  -1    4.20    2.50
   9  -1  -1    2.70    2.50
  -9   1   1    9.00    2.70
  -9   1   1    5.00    2.40
   9   0  -1   -0.90    1.80
   9   0  -1    0.90    1.50
  -9   0   1   -1.50    1.50
  -9   0   1    1.90    1.40
   9   4  -1    5.50    1.60
   9   4  -1    5.80    1.50
  -9  -4   1    4.60    1.60
  -9  -4   1    9.60    1.80
   9   5  -1   53.99    8.00
   9   5  -1   54.89    8.30
  -9  -5   1   60.39    8.50
  -9  -5   1   64.19    8.90
   9   6  -1  649.24   75.99
   9   6  -1  603.24   75.99
  -9  -6   1  748.93   76.39
  -9  -6   1  577.64   76.39
   9   7  -1   -1.40    2.10
   9   7  -1    2.00    3.00
  -9  -7   1    5.20    3.10
  -9  -7   1    4.90    3.60
  -9  -8   1    6.70    4.60
   9   9  -1    3.50    3.10
   9   9  -1    2.50    4.20
  -9  -9   1    4.10    4.60
  -9  -9   1    4.80    3.60
   9  10  -1  325.67   39.40
   9  10  -1  285.77   38.10
  -9 -10   1  277.77   40.70
  -9 -10   1  285.87   39.20
   9  11  -1    5.70    5.40
   9  11  -1    2.70    3.50
  -9 -11   1    2.80    5.90
   8 -11  -1   97.39   51.69
  -8  11   1   90.99   15.30
  -8  11   1   81.99   15.20
   8 -10  -1   15.50    6.50
  -8  10   1   29.10    7.60
  -8  10   1   25.30    7.20
   8  -9  -1  142.89   24.10
  -8   9   1  176.28   24.10
  -8   9   1  164.78   23.50
   8  -8  -1   11.50    5.50
  -8   8   1   10.10    4.50
  -8   8   1   22.30    6.80
   8  -7  -1  461.15   52.29
  -8   7   1  360.36   48.40
  -8   7   1  383.16   48.80
   8  -6  -1   12.60    5.30
  -8   6   1   12.10    4.70
  -8   6   1   11.50    5.20
   8  -5  -1  230.08   32.50
   8  -5  -1  232.58   33.00
  -8   5   1  252.37   32.50
  -8   5   1  304.87   33.30
   8  -4  -1   26.60    6.50
  -8   4   1   28.20    6.20
   8  -3  -1  645.54   75.19
   8  -3  -1  666.73   76.19
  -8   3   1  575.04   75.09
  -8   3   1  660.03   75.39
   8  -2  -1   56.49    8.80
   8  -2  -1   58.09    8.50
  -8   2   1   43.10    7.80
  -8   2   1   47.80    8.10
   8  -1  -1   78.29   10.40
   8  -1  -1   79.39   11.20
  -8   1   1   73.99   10.40
  -8   1   1   71.09   10.40
   8   0  -1    2.10    1.90
   8   0  -1   -1.30    1.30
  -8   0   1    4.00    1.60
  -8   0   1    1.20    1.60
   8   4  -1   26.70    4.80
   8   4  -1   32.40    5.00
  -8  -4   1   34.30    5.40
  -8  -4   1   33.50    5.00
   8   5  -1  259.57   34.20
   8   5  -1  275.77   34.50
  -8  -5   1  293.77   34.60
  -8  -5   1  312.57   35.00
   8   6  -1   17.80    4.60
   8   6  -1   17.10    4.20
  -8  -6   1   18.90    4.60
  -8  -6   1   16.70    5.00
   8   7  -1  414.96   56.79
   8   7  -1  471.55   57.19
  -8  -7   1  585.24   58.59
  -8  -7   1  446.76   57.09
   8   8  -1   11.50    4.60
   8   8  -1   17.20    5.30
  -8  -8   1   21.60    6.30
  -8  -8   1   11.20    4.90
   8   9  -1  234.98   29.10
   8   9  -1  198.78   28.40
  -8  -9   1  185.88   29.10
  -8  -9   1  216.48   29.10
   8  10  -1   21.40    6.20
   8  10  -1   28.40    7.50
  -8 -10   1   21.70    8.00
  -8 -10   1   18.70    7.00
   8  11  -1  117.79   16.50
   8  11  -1   46.10   12.40
  -8 -11   1   88.19   16.80
  -8 -11   1  103.29   15.50
   8  12  -1   14.40    6.00
   8  12  -1    8.70    4.80
  -8 -12   1   22.00    7.00
  -8 -12   1   -7.60    5.40
   8  13  -1   97.69   17.00
   7 -11  -1   33.60    9.30
   7 -11  -1   29.90    8.30
  -7  11   1   40.80    9.60
  -7  11   1   28.20    8.70
   7 -10  -1  707.23   79.69
   7 -10  -1  662.83   79.69
  -7  10   1  575.14   78.69
   7  -9  -1   19.50    6.60
   7  -9  -1   15.80    6.30
  -7   9   1   19.70    6.50
   7  -8  -1    3.20    3.70
   7  -8  -1    6.40    3.90
  -7   8   1    4.60    3.50
   7  -7  -1    0.80    3.30
   7  -7  -1    2.90    4.00
  -7   7   1    9.30    4.10
  -7   7   1    8.80    3.80
   7  -6  -1 1655.53  158.48
   7  -6  -1 1234.78  158.08
  -7   6   1 1334.77  157.58
  -7   6   1 1198.98  157.28
   7  -5  -1  109.79   13.70
   7  -5  -1   67.49   12.30
  -7   5   1   67.69   12.10
  -7   5   1   78.29   12.60
  -7   4   1   10.20    4.30
   7  -3  -1   10.70    3.30
   7  -3  -1    6.50    3.10
  -7   3   1   10.00    3.30
  -7   3   1    2.30    2.30
   7  -2  -1 2816.02  292.27
   7  -2  -1 2433.86  292.07
  -7   2   1 2352.66  291.67
  -7   2   1 2547.34  291.87
   7  -1  -1  215.88   27.10
   7  -1  -1  221.68   26.50
  -7   1   1  215.88   26.60
   7   0  -1    0.90    1.20
   7   0  -1    2.00    1.60
  -7   0   1    2.20    1.20
  -7   0   1    1.40    1.40
   7   3  -1    2.70    1.40
   7   3  -1    4.60    1.50
  -7  -3   1    3.40    1.80
  -7  -3   1    5.00    1.80
   7   4  -1   14.10    3.00
   7   4  -1    8.20    2.30
  -7  -4   1   10.10    2.70
  -7  -4   1    7.60    2.60
   7   5  -1   80.69   11.40
   7   5  -1   70.29   11.00
  -7  -5   1   76.09   11.20
  -7  -5   1   98.29   12.20
   7   6  -1 1351.26  156.38
   7   6  -1 1185.18  156.08
  -7  -6   1 1475.45  157.18
  -7  -6   1 1404.86  156.68
   7   7  -1   11.60    4.40
   7   7  -1    9.80    4.10
  -7  -7   1   11.40    4.40
   7   8  -1    5.20    3.20
   7   8  -1   -1.10    3.80
  -7  -8   1    3.50    4.00
  -7  -8   1    4.20    3.20
   7   9  -1   16.50    6.00
   7   9  -1   12.70    5.10
  -7  -9   1   18.30    6.00
  -7  -9   1   17.90    5.80
   7  10  -1  681.33   92.59
   7  10  -1  857.31   93.49
  -7 -10   1  886.71   94.29
  -7 -10   1  687.03   93.29
   7  11  -1   29.80    9.00
   7  11  -1   38.00    8.60
  -7 -11   1   43.00   10.00
  -7 -11   1   41.20   10.50
   7  12  -1   28.30    8.70
   7  12  -1   28.00    7.40
  -7 -12   1   19.90    7.60
  -7 -12   1   43.70   10.00
   7  13  -1    2.00    4.90
   7  13  -1    2.40    3.80
  -7 -13   1    6.80    6.50
  -7 -13   1    1.70    4.10
  -6  12   1   -3.70    2.30
   6 -11  -1   72.29   15.10
   6 -11  -1   97.49   16.50
  -6  11   1  103.89   16.30
  -6  11   1   80.09   14.50
   6 -10  -1   -4.80    3.00
   6 -10  -1   -0.40    2.60
  -6  10   1    2.90    2.80
  -6  10   1    0.70    3.40
   6  -8  -1   12.70    5.20
   6  -8  -1   15.90    5.20
  -6   8   1    8.40    4.20
  -6   8   1    2.10    4.10
   6  -7  -1  333.27   36.30
   6  -7  -1  260.27   35.40
  -6   7   1  261.27   34.50
  -6   7   1  226.88   34.70
   6  -6  -1   28.30    6.70
   6  -6  -1   26.60    6.80
  -6   6   1   27.10    7.00
  -6   6   1   29.90    6.70
   6  -5  -1 1495.65  191.38
   6  -5  -1 1666.73  191.38
  -6   5   1 1744.53  191.38
  -6   5   1 1667.43  191.38
   6  -4  -1    3.10    2.30
   6  -4  -1    0.90    2.40
  -6   4   1   -4.20    2.00
  -6   4   1   -0.80    1.50
   6  -3  -1  704.93   91.19
   6  -3  -1  738.73   90.89
  -6   3   1  810.82   91.19
  -6   3   1  845.32   91.09
   6  -2  -1   78.39   12.40
   6  -2  -1  110.49   13.20
   6  -1  -1  811.52   90.59
   6  -1  -1  725.23   90.19
  -6   1   1  779.12   90.29
  -6   1   1  800.72   90.39
   6   0  -1   -1.40    1.10
   6   0  -1    1.40    1.40
  -6   0   1    0.40    1.00
  -6   0   1    1.60    1.50
   6   1  -1  878.71   95.89
  -6  -1   1  803.02   95.79
  -6  -1   1  821.82   95.79
   6   2  -1  101.89   12.10
   6   2  -1  101.99   12.10
  -6  -2   1  101.89   12.20
  -6  -2   1   99.89   12.10
  -6  -3   1  860.11  102.69
  -6  -3   1  912.31  102.59
   6   4  -1    2.30    2.30
   6   4  -1    1.20    1.70
  -6  -4   1    1.70    2.30
  -6  -4   1    1.60    1.90
   6   5  -1 1894.51  231.08
   6   5  -1 2025.30  231.28
  -6  -5   1 2200.98  231.78
  -6  -5   1 1909.71  231.38
   6   6  -1   27.60    5.80
   6   6  -1   23.10    5.30
  -6  -6   1   29.70    5.80
  -6  -6   1   24.40    5.80
   6   8  -1   10.10    4.40
   6   8  -1   14.80    5.00
  -6  -8   1    5.40    4.10
  -6  -8   1   17.70    5.00
   6   9  -1  528.85   73.09
   6   9  -1  632.24   73.59
  -6  -9   1  694.33   74.69
  -6  -9   1  595.24   73.79
   6  10  -1    2.40    4.00
   6  10  -1    2.50    3.50
  -6 -10   1    0.10    3.30
  -6 -10   1   -3.50    2.60
   6  11  -1  108.89   14.90
   6  11  -1   60.19   13.20
  -6 -11   1   61.79   13.70
   6  12  -1    4.90    3.20
   6  12  -1   -6.00    3.90
  -6 -12   1   -3.60    4.40
  -6 -12   1    1.90    3.30
   6  13  -1  146.79   20.80
   6  13  -1   93.69   17.70
  -6 -13   1  119.89   18.90
  -6 -13   1  111.99   20.60
   5 -12  -1   11.20    5.00
   5 -12  -1   12.60    5.20
  -5  12   1    6.60    5.30
  -5  12   1    9.00    5.00
   5 -11  -1    9.30    4.30
   5 -11  -1   10.50    6.00
  -5  11   1   14.70    5.20
  -5  11   1   11.00    5.70
   5 -10  -1  800.02   95.89
   5 -10  -1  722.23   95.29
  -5  10   1  749.82   95.29
  -5  10   1  887.71   95.39
   5  -9  -1    0.00    4.10
   5  -9  -1   -1.00    2.40
  -5   9   1    2.20    4.00
  -5   9   1   -0.20    3.20
   5  -8  -1  307.47   34.70
   5  -8  -1  228.28   34.00
  -5   8   1  221.08   33.70
  -5   8   1  278.77   33.80
   5  -7  -1  134.69   17.30
   5  -7  -1  120.79   17.00
  -5   7   1   81.09   15.80
  -5   7   1   90.99   15.80
   5  -6  -1 1729.13  192.08
   5  -6  -1 1598.54  192.48
  -5   6   1 1781.52  192.48
  -5   6   1 1490.05  191.78
   5  -5  -1   79.69   13.40
   5  -5  -1   78.39   13.70
  -5   5   1  104.59   14.40
  -5   5   1   98.69   13.70
   5  -4  -1   23.70    5.80
   5  -4  -1   23.60    5.60
  -5   4   1   25.70    5.60
  -5   4   1   26.30    5.60
   5  -3  -1   60.69    9.40
   5  -3  -1   56.99    8.70
  -5   3   1   48.00    8.40
  -5   3   1   55.39    8.80
   5  -2  -1 3381.06  376.06
   5  -2  -1 3461.35  376.46
  -5   2   1 3174.28  376.06
  -5   2   1 3073.29  375.96
   5  -1  -1   43.00    5.70
   5  -1  -1   36.20    5.40
  -5   1   1   37.00    5.30
  -5   1   1   28.00    5.20
   5   0  -1    0.50    1.10
   5   0  -1   -1.70    1.00
  -5   0   1    0.20    1.20
  -5   0   1    1.30    1.10
   5   1  -1   22.90    3.90
   5   1  -1   37.70    4.10
  -5  -1   1   40.80    4.20
  -5  -1   1   36.50    4.10
   5   2  -1 3237.38  373.76
   5   2  -1 3280.27  373.86
   5   3  -1   66.39    9.30
   5   3  -1   70.29    9.20
  -5  -3   1   71.09    9.50
  -5  -3   1   72.59    9.30
   5   4  -1   26.40    5.00
   5   4  -1   25.20    4.70
  -5  -4   1   27.90    4.90
  -5  -4   1   25.00    4.80
   5   5  -1   76.09   11.70
   5   5  -1   72.89   11.60
  -5  -5   1  103.89   12.60
  -5  -5   1   84.89   12.10
   5   6  -1 1757.72  202.38
  -5  -6   1 1758.02  202.58
  -5  -6   1 1717.53  202.38
   5   7  -1   81.59   14.40
  -5  -7   1  118.89   16.60
   5   8  -1  240.78   35.70
   5   8  -1  317.17   36.50
  -5  -8   1  276.87   36.90
  -5  -8   1  290.27   36.20
   5   9  -1   -0.90    2.10
   5   9  -1    6.10    3.90
  -5  -9   1    5.90    3.70
  -5  -9   1   -1.90    3.10
   5  10  -1 1024.70  103.09
   5  10  -1  832.12  102.99
  -5 -10   1  846.82  103.29
  -5 -10   1  737.73  102.79
  -5 -11   1   16.10    6.30
   5  12  -1   16.70    6.60
   5  12  -1   13.10    5.40
  -5 -12   1    7.60    5.40
  -5 -12   1   10.40    4.90
   5  13  -1    6.90    4.30
   5  13  -1    5.60    3.50
  -5 -13   1    7.10    4.40
  -5 -13   1   -0.90    3.60
   4 -12  -1    0.30    4.00
   4 -12  -1    1.50    3.80
  -4  12   1    2.50    4.40
  -4  12   1   -3.10    2.70
   4 -11  -1  170.08   23.30
   4 -11  -1  138.79   22.60
  -4  11   1  150.78   22.40
  -4  11   1  130.99   21.60
   4 -10  -1   40.00   11.00
   4 -10  -1   69.49   12.30
  -4  10   1   80.89   12.50
  -4  10   1   55.49   11.40
   4  -9  -1  581.34   70.69
   4  -9  -1  582.24   70.49
  -4   9   1  533.05   70.09
  -4   9   1  596.64   70.69
   4  -8  -1   20.20    7.10
   4  -8  -1   37.80    8.20
  -4   8   1   28.10    7.40
  -4   8   1   34.70    7.50
   4  -7  -1  271.57   41.40
   4  -7  -1  311.67   41.80
  -4   7   1  395.26   42.30
  -4   7   1  353.46   42.00
   4  -6  -1  176.18   19.20
   4  -6  -1  106.49   18.20
  -4   6   1  106.09   17.80
  -4   6   1  146.49   19.00
   4  -4  -1  161.98   18.00
   4  -4  -1  112.29   16.90
  -4   4   1  134.39   17.70
  -4   4   1  111.39   16.80
   4  -3  -1  771.72   89.89
   4  -3  -1  684.73   89.89
  -4   3   1  832.62   90.19
  -4   3   1  786.42   90.09
   4  -2  -1  867.01  100.69
   4  -2  -1  892.81  100.69
  -4   2   1  783.82  100.39
  -4   2   1  916.71  100.59
   4  -1  -1 1535.45  187.58
   4  -1  -1 1564.44  187.48
  -4   1   1 1841.32  187.68
  -4   1   1 1583.64  187.58
   4   0  -1    0.70    0.90
   4   0  -1   -0.20    1.00
  -4   0   1   -0.30    0.90
  -4   0   1    0.30    0.80
   4   1  -1 1649.63  192.08
  -4  -1   1 1783.52  192.18
  -4  -1   1 1598.24  192.08
   4   2  -1  758.12   95.69
   4   2  -1  814.72   95.79
  -4  -2   1  909.31   95.99
  -4  -2   1  848.72   95.79
   4   3  -1  987.50  112.39
   4   3  -1  943.81  112.39
  -4  -3   1  974.90  112.49
  -4  -3   1  980.20  112.49
   4   4  -1  137.79   18.20
   4   4  -1  137.69   18.40
  -4  -4   1  155.58   18.70
  -4  -4   1  146.49   18.60
   4   5  -1  471.05   57.39
   4   5  -1  494.35   57.39
   4   6  -1  122.39   18.10
   4   6  -1  136.79   18.10
  -4  -6   1  138.09   18.20
  -4  -6   1  128.69   18.20
   4   7  -1  432.56   45.80
   4   7  -1  363.16   45.50
  -4  -7   1  384.56   45.80
  -4  -7   1  303.87   44.90
  -4  -8   1   35.30    7.70
  -4  -8   1   26.50    7.00
   4   9  -1  604.14   73.39
   4   9  -1  576.84   72.89
  -4  -9   1  602.34   73.39
  -4  -9   1  639.04   73.79
   4  10  -1   73.89   12.10
   4  10  -1   77.09   12.00
  -4 -10   1   49.60   11.00
  -4 -10   1   50.39   11.20
  -4 -11   1   96.59   18.40
   4  12  -1    0.50    3.20
   4  12  -1   -2.90    3.50
  -4 -12   1    0.70    4.00
  -4 -12   1    5.50    4.00
   4  13  -1  271.17   40.90
   4  13  -1  369.76   41.50
  -4 -13   1  289.77   40.30
  -4 -13   1  292.07   41.50
   3 -12  -1   23.60    7.40
   3 -12  -1   23.90    7.20
  -3  12   1   14.40    6.80
  -3  12   1   28.00    7.20
   3 -11  -1   40.90    9.50
   3 -11  -1   55.89   10.80
  -3  11   1   37.50    9.00
  -3  11   1   34.20    9.50
   3 -10  -1  568.34   66.39
   3 -10  -1  475.95   65.89
  -3  10   1  604.04   66.19
  -3  10   1  486.55   65.99
   3  -9  -1   58.09   10.90
   3  -9  -1   44.80   10.30
  -3   9   1   54.69   10.60
  -3   9   1   59.19   11.80
   3  -8  -1   14.30    5.90
   3  -8  -1   18.80    5.90
  -3   8   1   27.60    6.90
  -3   8   1   23.60    6.20
   3  -7  -1  125.99   21.50
   3  -7  -1  177.28   22.70
  -3   7   1  157.98   21.60
  -3   7   1  168.48   21.70
   3  -6  -1  821.22   97.89
   3  -6  -1  877.11   98.19
  -3   6   1  799.12   97.49
  -3   6   1  800.42   97.89
   3  -5  -1  441.16   53.89
  -3   5   1  431.26   52.59
   3  -4  -1   -1.50    2.00
   3  -4  -1   -0.90    2.40
  -3   4   1   -1.40    2.00
  -3   4   1    3.80    2.40
   3  -3  -1  234.98   31.30
   3  -3  -1  266.07   31.60
  -3   3   1  254.27   31.40
  -3   3   1  272.47   31.40
   3  -2  -1 1144.49  136.19
   3  -2  -1 1221.28  136.19
  -3   2   1 1267.57  136.19
  -3   2   1 1078.09  135.89
   3  -1  -1  627.04   77.49
   3  -1  -1  652.73   77.49
  -3   1   1  644.94   77.49
  -3   1   1  759.82   77.69
   3   0  -1   -0.10    0.90
   3   0  -1   -0.10    0.80
  -3   0   1   -2.20    0.70
  -3   0   1    0.10    1.00
   3   1  -1  698.93   82.29
  -3  -1   1  757.32   82.39
  -3  -1   1  696.73   82.29
   3   2  -1 1235.38  149.19
   3   2  -1 1251.87  149.29
  -3  -2   1 1351.46  149.39
  -3  -2   1 1351.76  149.29
   3   3  -1  292.67   36.50
   3   3  -1  306.17   36.60
  -3  -3   1  325.77   36.70
  -3  -3   1  312.07   36.60
   3   4  -1    2.10    1.70
   3   4  -1    1.80    2.20
  -3  -4   1   -0.40    2.30
  -3  -4   1    0.00    1.80
   3   5  -1  451.05   57.29
   3   5  -1  504.35   57.39
  -3  -5   1  492.35   57.39
  -3  -5   1  469.15   57.29
   3   6  -1 1042.30  110.89
   3   6  -1  935.71  110.59
  -3  -6   1  798.62  110.09
  -3  -6   1 1018.00  110.89
   3   7  -1  251.57   25.20
   3   7  -1  203.58   25.10
  -3  -7   1  130.99   23.80
  -3  -7   1  169.88   24.40
   3   8  -1   24.90    5.80
   3   8  -1   15.80    5.20
  -3  -8   1   23.50    6.30
  -3  -8   1   12.90    5.30
   3   9  -1   51.69    9.90
   3   9  -1   55.59    9.90
  -3  -9   1   43.00   10.00
  -3  -9   1   53.49   10.30
  -3 -10   1  584.04   71.29
  -3 -10   1  578.64   71.29
   3  11  -1   46.10   10.40
   3  11  -1   57.39   11.30
  -3 -11   1   35.60    9.60
   3  12  -1   31.20    7.50
   3  12  -1   27.90    7.40
  -3 -12   1   19.80    7.30
  -3 -12   1   23.90    7.50
   3  13  -1   18.70    7.80
   3  13  -1   24.90    7.00
  -3 -13   1   24.60    7.90
  -3 -13   1   25.00    7.30
   2 -12  -1   33.10    9.20
   2 -12  -1   34.50    9.10
  -2  12   1   37.30    9.00
  -2  12   1   54.59   10.40
   2 -11  -1  320.57   39.10
   2 -11  -1  297.47   39.30
  -2  11   1  257.77   38.20
  -2  11   1  290.87   38.60
   2  -9  -1  198.08   29.90
   2  -9  -1  254.67   30.60
  -2   9   1  205.98   30.00
  -2   9   1  233.18   30.40
   2  -8  -1  100.79   14.80
   2  -8  -1   72.19   14.00
  -2   8   1   65.19   13.50
  -2   8   1  117.99   15.10
   2  -7  -1  493.85   57.69
   2  -7  -1  454.95   57.69
  -2   7   1  486.15   57.29
  -2   7   1  438.26   57.39
   2  -6  -1  879.61   91.59
   2  -6  -1  847.12   91.59
  -2   6   1  717.83   90.99
  -2   6   1  653.43   90.89
   2  -5  -1   47.90    8.40
   2  -5  -1   33.30    7.80
  -2   5   1   47.90    8.00
  -2   5   1   63.29    8.90
   2  -4  -1  201.98   22.90
   2  -4  -1  170.78   22.40
  -2   4   1  193.78   22.70
  -2   4   1  143.29   22.10
   2  -3  -1  269.77   38.10
   2  -3  -1  353.26   38.60
  -2   3   1  333.07   38.20
  -2   3   1  322.77   38.30
   2  -2  -1 2188.58  255.97
   2  -2  -1 2191.48  256.17
  -2   2   1 2273.77  256.07
  -2   2   1 2243.28  256.17
   2  -1  -1  300.37   36.10
   2  -1  -1  370.16   36.30
  -2   1   1  289.67   36.00
  -2   1   1  282.67   36.00
   2   0  -1   -8.00    0.60
   2   0  -1   -8.60    6.40
  -2   0   1   -8.50    0.50
  -2   0   1   -8.50    0.50
   2   1  -1  371.06   41.60
   2   1  -1  351.56   41.60
  -2  -1   1  353.66   41.60
  -2  -1   1  366.46   41.60
   2   2  -1 2952.80  322.47
   2   2  -1 3050.89  322.57
  -2  -2   1 2684.33  322.27
  -2  -2   1 2565.04  322.27
   2   3  -1  418.76   48.10
   2   3  -1  436.56   48.30
  -2  -3   1  420.46   48.20
  -2  -3   1  359.36   48.00
   2   4  -1  235.08   25.70
   2   4  -1  222.28   25.70
  -2  -4   1  150.18   25.10
  -2  -4   1  236.28   26.10
   2   5  -1   47.60    7.80
   2   5  -1   47.90    8.30
  -2  -5   1   44.00    7.90
  -2  -5   1   48.10    8.00
   2   6  -1  943.41  109.69
   2   6  -1  995.90  109.29
  -2  -6   1  855.21  108.69
   2   7  -1  551.94   60.79
   2   7  -1  434.36   60.89
  -2  -7   1  471.25   60.29
  -2  -7   1  541.85   60.79
   2   8  -1   72.19   14.00
   2   8  -1  113.19   15.80
  -2  -8   1   79.29   62.99
  -2  -8   1  101.09   14.90
   2   9  -1  181.08   29.60
   2   9  -1  214.28   29.40
  -2  -9   1  252.17   30.70
  -2  -9   1  263.87   30.90
   2  10  -1  158.88   22.10
   2  10  -1  128.39   21.00
  -2 -10   1  124.69   21.60
  -2 -10   1  193.58   23.20
   2  11  -1  332.77   40.80
   2  11  -1  305.67   40.90
  -2 -11   1  263.77   40.40
  -2 -11   1  351.56   41.10
   2  12  -1   32.50    8.40
   2  12  -1   25.90    8.30
  -2 -12   1   47.10    9.60
  -2 -12   1   36.30    9.30
   2  13  -1  122.09   21.30
   2  13  -1  136.09   22.40
  -2 -13   1  188.68   24.30
  -2 -13   1  147.59   22.20
   1 -13  -1  121.89   19.40
   1 -13  -1   61.59   18.40
  -1  13   1  126.39   20.20
  -1  13   1  139.49   18.90
   1 -12  -1   10.90    5.00
   1 -12  -1    1.10    4.20
  -1  12   1   -0.80    4.00
  -1  12   1    3.30    4.30
   1 -11  -1   23.80    8.00
   1 -11  -1   32.30    8.70
  -1  11   1   46.40    9.30
  -1  11   1   40.60    9.20
   1 -10  -1  326.67   47.60
  -1  10   1  429.46   48.00
   1  -9  -1  357.56   45.70
   1  -9  -1  379.06   46.00
  -1   9   1  346.67   45.30
  -1   9   1  353.46   45.70
   1  -8  -1    3.20    3.40
   1  -8  -1    5.00    4.10
  -1   8   1   -0.50    2.60
  -1   8   1   -1.90    3.10
   1  -7  -1  163.88   21.30
   1  -7  -1  130.09   21.10
  -1   7   1  159.58   21.10
  -1   7   1  155.68   21.80
   1  -6  -1  946.81  110.69
   1  -6  -1  964.50  110.89
  -1   6   1  889.11  109.99
  -1   6   1  954.00  110.69
   1  -5  -1    9.90    3.80
   1  -5  -1   10.00    4.10
  -1   5   1    8.60    3.40
  -1   5   1   18.70    4.40
   1  -4  -1   32.00    6.50
   1  -4  -1   30.60    6.30
  -1   4   1   49.30    7.40
  -1   4   1   34.30    6.00
   1  -3  -1  366.56   40.60
   1  -3  -1  338.27   40.40
  -1   3   1  394.06   40.70
  -1   3   1  272.67   40.00
   1  -2  -1 1950.10  212.48
   1  -2  -1 1617.04  212.18
  -1   2   1 2134.29  212.68
  -1   2   1 1717.63  212.28
   1  -1  -1 2016.50  230.58
   1  -1  -1 2001.60  230.48
  -1   1   1 2118.09  230.58
  -1   1   1 1896.41  230.48
   1   0  -1   -0.30    0.30
   1   0  -1   -0.30    0.30
  -1   0   1    0.00    0.30
   1   1  -1 2749.32  318.87
   1   1  -1 2723.63  318.77
  -1  -1   1 2681.23  318.77
  -1  -1   1 2973.70  318.97
   1   2  -1 2698.93  289.57
   1   2  -1 2424.96  289.27
  -1  -2   1 2406.76  289.27
  -1  -2   1 2558.04  289.47
   1   3  -1  379.96   44.40
   1   3  -1  407.06   44.30
  -1  -3   1  332.37   44.00
  -1  -3   1  376.26   44.30
   1   4  -1   36.40    6.60
   1   4  -1   39.20    6.90
  -1  -4   1   38.20    6.90
  -1  -4   1   50.69    7.20
   1   5  -1   11.80    4.40
   1   5  -1    8.70    3.40
  -1  -5   1   16.40    3.90
  -1  -5   1   13.00    3.80
   1   7  -1  164.58   23.00
   1   7  -1  196.28   23.70
  -1  -7   1  153.18   22.70
  -1  -7   1  166.18   23.00
   1   8  -1    2.20    3.30
   1   8  -1   -2.30    3.40
  -1  -8   1    2.30    3.20
  -1  -8   1    3.20    3.10
   1   9  -1  359.76   45.60
   1   9  -1  311.97   45.60
  -1  -9   1  380.86   46.00
  -1  -9   1  401.46   46.20
   1  10  -1  341.07   46.10
   1  10  -1  368.26   45.60
  -1 -10   1  307.47   48.50
  -1 -10   1  395.76   46.40
   1  11  -1   42.20    8.80
   1  11  -1   36.90    9.20
  -1 -11   1   24.50    7.50
  -1 -11   1   36.00    8.90
   1  12  -1   11.30    4.50
   1  12  -1    0.50    3.20
  -1 -12   1    2.80    3.70
  -1 -12   1   -1.10    4.80
   1  13  -1  115.29   21.60
   1  13  -1  209.58   23.50
  -1 -13   1  103.89   21.10
  -1 -13   1  172.68   22.50
   0 -13  -1  123.99   18.50
   0 -13  -1   90.89   17.30
   0  13   1   94.79   17.20
   0  13   1   99.79   17.30
   0 -12  -1   16.10    6.20
   0 -12  -1    4.20    4.70
   0  12   1    4.20    4.30
   0  12   1   10.40    5.10
   0 -11  -1  178.18   31.00
   0 -11  -1  284.87   32.90
   0  11   1  249.48   31.80
   0  11   1  231.58   31.70
   0 -10  -1  259.07   34.10
   0 -10  -1  233.18   34.20
   0  10   1  290.37   35.00
   0  10   1  249.48   34.50
   0  -9  -1  451.95   53.89
   0  -9  -1  399.46   53.29
   0   9   1  412.66   53.89
   0   9   1  454.05   53.69
   0  -8  -1  218.08   33.30
   0  -8  -1  246.28   34.00
   0   8   1  279.67   34.50
   0   8   1  319.57   34.50
   0  -7  -1   31.00    6.90
   0  -7  -1   22.40    6.10
   0   7   1   19.40    6.40
   0   7   1   30.10    6.80
   0  -6  -1  924.51  106.39
   0   6   1  874.11  107.29
   0  -5  -1  690.23   83.99
   0  -5  -1  738.53   83.69
   0   5   1  784.52   83.89
   0   5   1  627.24   83.69
   0  -4  -1   94.39   14.10
   0  -4  -1   87.19   14.00
   0   4   1  120.09   14.70
   0   4   1  122.49   14.30
   0  -3  -1  706.83   84.29
   0  -3  -1  710.03   84.19
   0   3   1  662.73   83.99
   0   3   1  820.92   84.49
   0  -2  -1 4621.94  553.64
   0  -2  -1 4814.72  553.74
   0   2   1 4763.32  553.74
   0   2   1 5111.69  553.84
   0  -1  -1 3118.89  364.86
   0  -1  -1 3181.48  364.96
   0   1   1 3234.58  364.96
   0   1   1 3193.08  364.86
   0   0  -1   -0.20    0.20
   0   0  -1   -0.10    0.20
   0   0   1    0.20    0.20
   0   0   1    0.30    0.30
   0   1  -1 3350.56  333.37
   0   1  -1 2398.66  332.67
   0  -1   1 2972.60  333.07
   0  -1   1 2964.30  333.07
   0   2  -1 4715.13  536.85
   0   2  -1 4934.01  536.95
   0  -2   1 4811.02  536.95
   0  -2   1 4276.27  536.45
   0   3  -1  609.94   72.29
   0   3  -1  595.84   72.29
   0  -3   1  618.44   72.29
   0  -3   1  645.84   72.39
   0   4  -1   98.69   11.60
   0   4  -1   74.49   11.00
   0  -4   1   63.79   10.90
   0  -4   1   73.59   11.10
   0   5  -1  559.74   71.19
   0   5  -1  583.94   79.59
   0  -5   1  615.74   71.19
   0  -5   1  620.44   71.09
   0   6  -1  801.62  100.09
   0  -6   1  870.21   99.39
   0   7  -1   30.20    7.70
   0   7  -1   35.50    7.40
   0  -7   1   30.40    7.50
   0  -7   1   41.30    8.20
   0   8  -1  246.08   33.40
   0   8  -1  272.37   33.20
   0  -8   1  266.67   33.40
   0  -8   1  234.58   33.10
   0   9  -1  442.36   55.59
   0   9  -1  443.86   55.19
   0  -9   1  463.15   55.49
   0  -9   1  432.76   55.19
   0  10  -1  346.87   37.40
   0  10  -1  262.27   36.70
   0 -10   1  268.47   36.80
   0 -10   1  238.08   36.10
   0  11  -1  194.98   31.10
   0  11  -1  269.57   32.80
   0 -11   1  239.68   32.50
   0 -11   1  224.38   31.70
   0  12  -1    2.10    3.80
   0  12  -1    5.00    3.60
   0 -12   1   12.50    5.50
   0 -12   1   17.10    5.60
   0  13  -1  106.79   17.10
   0  13  -1  109.79   16.70
   0 -13   1   89.79   18.20
   0 -13   1   84.09   16.50
  -1 -13  -1   96.09   17.50
  -1 -13  -1  120.69   18.30
   1  13   1  118.49   18.30
   1  13   1   89.79   16.90
  -1 -12  -1   17.10    5.50
   1  12   1   13.00    5.30
   1  12   1    8.80    5.40
  -1 -11  -1  104.39   16.80
  -1 -11  -1  115.19   16.80
   1  11   1   84.79   15.70
   1  11   1   82.39   15.30
  -1 -10  -1  471.85   56.79
  -1 -10  -1  438.86   56.89
   1  10   1  427.46   56.69
   1  10   1  483.05   56.79
  -1  -9  -1  179.68   26.60
  -1  -9  -1  175.78   26.00
   1   9   1  211.38   26.30
   1   9   1  194.28   26.30
  -1  -8  -1   76.59   13.90
  -1  -8  -1  123.99   15.40
   1   8   1   72.89   13.30
   1   8   1   80.59   13.40
  -1  -7  -1  330.77   44.40
  -1  -7  -1  386.86   45.30
   1   7   1  411.46   45.20
   1   7   1  322.47   44.80
  -1  -5  -1  112.99   16.20
  -1  -5  -1  124.89   16.20
   1   5   1  103.19   16.00
   1   5   1  126.19   16.10
  -1  -4  -1  265.47   33.10
  -1  -4  -1  234.38   32.90
   1   4   1  309.17   33.40
   1   4   1  279.17   32.90
  -1  -3  -1  502.65   56.39
  -1  -3  -1  415.36   56.19
   1   3   1  474.35   56.19
   1   3   1  530.65   56.39
  -1  -2  -1 2004.90  237.98
  -1  -2  -1 2153.28  238.08
   1   2   1 2008.60  237.88
   1   2   1 2116.69  238.08
  -1  -1  -1 1834.32  209.88
  -1  -1  -1 1828.72  209.78
   1   1   1 1851.71  209.88
   1   1   1 1791.02  209.78
  -1   0  -1    0.70    0.50
  -1   0  -1    0.80    0.40
   1   0   1    0.10    0.40
   1   0   1    0.20    2.40
  -1   1  -1 1436.56  155.08
  -1   1  -1 1239.58  154.88
   1  -1   1 1257.77  154.98
   1  -1   1 1470.55  155.18
  -1   2  -1 1719.23  204.68
  -1   2  -1 1993.60  205.18
   1  -2   1 1531.55  204.48
   1  -2   1 1915.31  204.98
  -1   3  -1  357.56   42.90
  -1   3  -1  423.66   42.90
   1  -3   1  362.56   42.70
   1  -3   1  297.37   42.50
  -1   4  -1  195.58   27.10
  -1   4  -1  233.68   27.20
   1  -4   1  219.38   27.40
   1  -4   1  218.88   28.70
  -1   5  -1  126.19   16.50
  -1   5  -1  108.69   16.30
   1  -5   1  112.99   16.60
   1  -5   1  126.99   16.60
  -1   6  -1 1651.73  172.38
  -1   6  -1 1450.35  171.88
   1  -6   1 1502.85  171.98
   1  -6   1 1313.57  171.88
  -1   7  -1  373.26   46.10
  -1   7  -1  373.56   45.90
   1  -7   1  365.16   45.80
   1  -7   1  365.26   45.90
  -1   8  -1   95.19   14.80
  -1   8  -1   65.39   13.00
   1  -8   1   87.19   13.80
   1  -8   1   77.19   13.80
  -1   9  -1  187.68   25.60
  -1   9  -1  161.78   24.90
   1  -9   1  179.48   25.30
   1  -9   1  186.88   25.50
  -1  10  -1  453.85   51.89
   1 -10   1  366.16   51.39
  -1  11  -1   80.89   14.60
  -1  11  -1   86.49   15.40
   1 -11   1   71.59   14.60
   1 -11   1  109.09   16.10
  -1  12  -1   10.90    4.70
  -1  12  -1   -0.60    4.50
   1 -12   1   10.40    5.30
   1 -12   1    5.10    3.90
  -1  13  -1  113.39   17.30
  -1  13  -1   74.59   14.70
   1 -13   1  178.88   18.60
   1 -13   1   43.20   14.60
  -2 -13  -1  143.89   21.70
  -2 -13  -1   97.29   19.90
   2  13   1  127.89   21.00
   2  13   1  186.88   22.60
  -2 -12  -1   13.40    5.30
  -2 -12  -1   16.90    6.00
   2  12   1    3.60    4.00
  -2 -11  -1    2.40    3.70
  -2 -11  -1    4.50    4.50
   2  11   1    3.00    3.80
   2  11   1    5.10    4.10
  -2 -10  -1  344.67   56.89
   2  10   1  537.95   56.99
   2  10   1  475.65   56.79
  -2  -9  -1  348.47   42.00
  -2  -9  -1  266.17   40.90
   2   9   1  319.67   41.20
   2   9   1  382.56   42.60
  -2  -8  -1   21.70    6.40
  -2  -8  -1   36.00    7.30
   2   8   1   20.70    6.10
   2   8   1   26.60    6.50
  -2  -7  -1   46.30    8.90
  -2  -7  -1   37.40    8.30
   2   7   1   45.20    8.60
   2   7   1   53.39    9.00
  -2  -6  -1  385.46   49.60
   2   6   1  428.06   50.29
  -2  -5  -1 2275.37  267.97
  -2  -5  -1 2229.38  267.87
   2   5   1 2499.55  268.07
   2   5   1 2277.97  267.77
  -2  -4  -1   35.50    6.40
  -2  -4  -1   35.70    6.40
   2   4   1   33.70    6.20
   2   4   1   49.50    6.80
  -2  -3  -1   59.09    8.70
  -2  -3  -1   68.89    8.80
   2   3   1   58.19    8.60
   2   3   1   64.19    8.70
  -2  -2  -1  879.41  101.49
  -2  -2  -1  884.71  101.39
   2   2   1  880.41  101.39
   2   2   1  865.11  101.39
  -2  -1  -1  848.92   96.99
   2   1   1  900.21   97.29
   2   1   1  785.92   96.99
  -2   0  -1    1.20    0.90
  -2   0  -1    0.00    0.60
   2   0   1    1.10    0.90
   2   0   1    1.40    0.80
  -2   1  -1  574.14   68.09
  -2   1  -1  574.24   68.09
   2  -1   1  634.84   68.29
   2  -1   1  569.44   68.09
  -2   2  -1  600.34   71.09
  -2   2  -1  636.34   71.29
   2  -2   1  633.84   71.39
   2  -2   1  573.34   71.19
  -2   3  -1   50.69    7.20
  -2   3  -1   35.50    6.40
   2  -3   1   40.70    6.60
   2  -3   1   39.60    6.80
  -2   4  -1   26.50    5.90
  -2   4  -1   46.90    7.00
   2  -4   1   30.80    6.30
   2  -4   1   47.40    7.50
  -2   5  -1 1737.33  214.88
  -2   5  -1 2103.09  215.28
   2  -5   1 1877.71  215.18
   2  -5   1 1714.73  214.88
  -2   6  -1  474.25   52.79
  -2   6  -1  402.76   51.89
   2  -6   1  439.56   52.39
   2  -6   1  399.06   52.09
  -2   7  -1   37.70    7.70
  -2   7  -1   33.80    8.10
   2  -7   1   41.40    8.50
   2  -7   1   34.30    7.80
  -2   8  -1   27.10    7.00
  -2   8  -1   20.10    6.70
   2  -8   1   24.10    7.10
   2  -8   1   35.80    7.40
  -2   9  -1  303.47   36.20
  -2   9  -1  242.78   35.60
   2  -9   1  308.17   36.50
   2  -9   1  242.08   35.90
  -2  11  -1    6.60    3.90
  -2  11  -1    8.50    5.10
   2 -11   1    3.90    4.00
   2 -11   1    6.60    4.70
  -2  12  -1    1.20    4.90
  -2  12  -1    9.20    4.50
   2 -12   1    7.00    5.50
   2 -12   1   18.40    6.00
  -3 -13  -1  105.49   19.10
  -3 -13  -1  110.39   18.20
   3  13   1  119.29   18.70
   3  13   1  105.59   18.30
  -3 -12  -1   19.00    6.80
  -3 -12  -1   22.80    7.20
   3  12   1   35.60    7.40
   3  12   1   18.80    6.80
  -3 -11  -1  292.87   37.10
  -3 -11  -1  267.17   37.00
   3  11   1  246.88   36.20
   3  11   1  284.57   36.60
  -3 -10  -1  266.87   35.70
  -3 -10  -1  255.07   36.00
   3  10   1  269.57   35.60
   3  10   1  284.67   36.40
  -3  -9  -1  462.25   55.79
  -3  -9  -1  450.25   54.99
   3   9   1  457.25   55.49
   3   9   1  415.06   54.89
  -3  -8  -1    6.00    3.50
   3   8   1    6.80    3.70
   3   8   1    2.30    3.10
  -3  -7  -1  167.58   24.60
  -3  -7  -1  150.58   24.50
   3   7   1  210.08   25.40
   3   7   1  224.98   25.30
  -3  -6  -1  898.31   97.29
  -3  -6  -1  827.22   97.29
   3   6   1  800.42   95.69
   3   6   1  753.32   95.49
  -3  -5  -1  388.66   46.20
  -3  -5  -1  349.87   46.00
   3   5   1  394.16   46.10
   3   5   1  392.16   46.00
  -3  -4  -1    5.50    2.90
  -3  -4  -1    5.10    2.40
   3   4   1   11.70    2.90
   3   4   1    7.20    2.70
  -3  -3  -1 1077.29  142.39
  -3  -3  -1 1306.77  142.69
   3   3   1 1334.77  142.59
   3   3   1 1220.58  142.39
  -3  -2  -1  861.91   92.89
  -3  -2  -1  741.73   93.19
   3   2   1  786.52   92.99
   3   2   1  814.42   92.99
  -3  -1  -1   28.40    4.00
  -3  -1  -1   25.80    4.10
   3   1   1   29.30    4.10
   3   1   1   26.50    3.90
  -3   0  -1   -0.50    1.20
  -3   0  -1    3.00    1.20
   3   0   1   -0.70    1.20
   3   0   1   -1.00    0.80
  -3   1  -1   24.30    3.60
  -3   1  -1   22.70    3.70
   3  -1   1   18.10    3.50
   3  -1   1   20.60    3.80
  -3   2  -1  659.83   83.89
  -3   2  -1  689.93   83.99
   3  -2   1  764.22   84.19
   3  -2   1  775.32   84.09
  -3   3  -1  873.71  109.39
  -3   3  -1  907.31  109.29
   3  -3   1  955.70  109.39
   3  -3   1 1015.60  109.49
  -3   4  -1    5.70    2.60
  -3   4  -1    6.00    2.80
   3  -4   1    7.50    2.80
   3  -4   1   -0.80    1.90
  -3   6  -1  751.82   89.59
  -3   6  -1  737.33   89.39
   3  -6   1  712.53   89.59
   3  -6   1  812.82   89.99
  -3   7  -1  176.68   28.60
  -3   7  -1  257.37   29.90
   3  -7   1  222.08   29.10
   3  -7   1  245.88   30.00
  -3   8  -1    8.80    4.10
  -3   8  -1   -0.40    3.20
   3  -8   1    5.40    4.20
   3  -8   1    0.00    2.70
  -3   9  -1  445.66   52.09
  -3   9  -1  391.06   51.19
   3  -9   1  451.15   52.09
   3  -9   1  344.87   50.89
  -3  10  -1  228.88   35.30
  -3  10  -1  267.37   37.00
   3 -10   1  324.57   37.60
   3 -10   1  303.67   37.40
  -3  11  -1  295.27   35.30
  -3  11  -1  253.57   35.10
   3 -11   1  212.18   34.40
   3 -11   1  274.67   35.20
  -3  12  -1   17.30    7.00
  -3  12  -1   29.80    7.20
   3 -12   1   20.50    6.70
   3 -12   1   27.40    7.60
  -4 -13  -1   11.50    6.00
  -4 -13  -1   19.80    6.70
   4  13   1   28.40    7.70
   4  13   1   35.30    7.90
  -4 -12  -1   10.20    5.40
  -4 -12  -1    8.70    4.60
   4  12   1    9.90    4.50
   4  12   1    8.50    5.00
  -4 -11  -1   25.30    7.70
   4  11   1   23.00    7.50
   4  11   1   21.10    7.00
  -4 -10  -1  874.61   93.79
  -4 -10  -1  707.73   93.49
   4  10   1  776.72   93.19
   4  10   1  743.93   93.09
  -4  -9  -1   19.40    6.10
  -4  -9  -1   16.30    5.40
   4   9   1   13.40    4.90
   4   9   1   17.40    5.70
  -4  -8  -1   10.50    3.90
  -4  -8  -1    4.20    3.90
   4   8   1    7.00    4.40
   4   8   1    8.90    4.00
  -4  -7  -1   68.99   13.40
  -4  -7  -1   93.99   13.70
   4   7   1   98.99   13.90
   4   7   1   90.89   13.70
  -4  -6  -1 1228.18  156.28
  -4  -6  -1 1525.35  157.18
   4   6   1 1290.97  156.28
   4   6   1 1355.56  156.38
  -4  -5  -1  166.98   20.10
  -4  -5  -1  158.28   19.70
   4   5   1  115.49   19.20
   4   5   1  169.08   19.80
  -4  -4  -1  121.19   16.40
  -4  -4  -1  133.39   16.80
   4   4   1  110.59   16.40
   4   4   1  147.59   16.70
  -4  -3  -1   92.59   12.90
  -4  -3  -1  104.69   13.30
   4   3   1   98.19   12.90
   4   3   1  105.29   13.10
  -4  -2  -1 1227.58  149.49
  -4  -2  -1 1361.16  149.29
   4   2   1 1259.87  149.39
   4   2   1 1328.47  149.39
  -4  -1  -1    4.20    1.50
  -4  -1  -1    3.10    1.50
   4   1   1    3.80    1.40
   4   1   1    9.40    2.10
  -4   0  -1    0.20    0.90
  -4   0  -1    1.20    1.20
   4   0   1   -1.50    1.00
   4   0   1    0.40    1.00
  -4   1  -1    5.50    2.00
  -4   1  -1    5.60    1.90
   4  -1   1    8.50    2.60
   4  -1   1    4.90    1.80
  -4   2  -1 1135.19  135.39
  -4   2  -1 1242.48  135.79
   4  -2   1 1032.60  135.49
   4  -2   1 1296.87  136.09
  -4   3  -1   82.99   11.90
  -4   3  -1  120.99   12.80
   4  -3   1   77.39   12.00
   4  -3   1   72.19   12.10
  -4   4  -1  109.39   14.90
  -4   4  -1   76.69   14.50
   4  -4   1  125.79   15.20
   4  -4   1  122.49   15.30
  -4   5  -1   97.09   16.80
   4  -5   1  152.58   18.00
  -4   6  -1 1251.57  131.49
  -4   6  -1 1024.00  130.59
   4  -6   1 1173.88  131.39
   4  -6   1 1029.60  130.99
  -4   7  -1   81.99   13.70
  -4   7  -1   77.29   13.70
   4  -7   1   77.29   13.70
   4  -7   1  101.19   14.30
  -4   8  -1    6.70    3.30
  -4   8  -1    4.80    3.70
   4  -8   1   11.40    4.80
   4  -8   1    0.00    3.30
  -4   9  -1   25.70    6.20
  -4   9  -1   14.30    5.90
   4  -9   1   16.90    6.00
   4  -9   1    1.80    3.50
  -4  10  -1  882.11  102.19
  -4  10  -1  828.72  100.89
   4 -10   1  860.11  101.79
   4 -10   1  810.32  101.59
  -4  11  -1   22.40    6.90
  -4  11  -1   28.50    7.80
   4 -11   1   28.00    7.80
   4 -11   1   23.60    7.20
  -4  12  -1   13.10    5.90
  -4  12  -1    5.20    4.60
   4 -12   1    9.30    5.10
   4 -12   1   11.60    5.60
  -5 -13  -1  177.08   25.90
  -5 -13  -1  160.98   26.10
   5  13   1  186.38   25.40
   5  13   1  152.68   25.30
  -5 -12  -1    5.10    4.30
  -5 -12  -1    2.20    4.70
   5  12   1    6.40    4.40
   5  12   1   10.30    5.20
  -5 -11  -1   22.80    8.10
  -5 -10  -1   87.79   15.50
  -5 -10  -1   93.19   15.80
   5  10   1  118.89   16.10
   5  10   1   86.39   15.70
  -5  -9  -1  642.84   71.69
  -5  -9  -1  520.25   71.19
   5   9   1  565.74   71.49
   5   9   1  619.64   71.69
  -5  -8  -1    1.30    3.00
  -5  -8  -1   -1.70    2.70
   5   8   1    1.20    3.70
   5   8   1    1.60    2.90
  -5  -7  -1  230.78   29.50
  -5  -7  -1  198.38   29.40
   5   7   1  236.18   29.40
   5   7   1  241.98   29.40
  -5  -6  -1   83.69   13.70
  -5  -6  -1   88.19   13.50
   5   6   1  102.69   13.80
  -5  -5  -1 1429.36  178.28
  -5  -5  -1 1567.24  178.78
   5   5   1 1544.25  178.48
   5   5   1 1623.64  178.48
  -5  -4  -1   28.30    5.40
  -5  -4  -1   29.20    5.60
   5   4   1   33.70    5.40
   5   4   1   17.70    4.70
  -5  -3  -1  688.93   83.79
  -5  -3  -1  729.03   84.29
   5   3   1  713.43   83.89
   5   3   1  753.02   83.89
  -5  -2  -1  167.98   20.00
  -5  -2  -1  168.48   20.30
   5   2   1  161.98   20.00
   5   2   1  153.88   19.90
  -5  -1  -1 1276.07  146.19
  -5  -1  -1 1275.67  146.09
   5   1   1 1245.88  145.99
   5   1   1 1273.17  146.19
  -5   0  -1    0.00    1.20
  -5   0  -1    0.20    1.10
   5   0   1    0.30    1.30
   5   0   1   -1.20    1.30
  -5   1  -1 1138.49  146.79
  -5   1  -1 1419.66  146.99
   5  -1   1 1297.77  147.29
   5  -1   1 1239.38  146.89
  -5   2  -1  147.99   18.50
  -5   2  -1  179.58   19.00
   5  -2   1  142.09   18.70
   5  -2   1  116.69   18.50
  -5   3  -1  659.53   77.09
  -5   3  -1  610.64   77.29
   5  -3   1  724.73   77.49
   5  -3   1  625.24   77.39
  -5   4  -1   25.40    5.40
  -5   4  -1   25.40    5.00
   5  -4   1   10.40    4.50
   5  -4   1   16.50    4.70
  -5   5  -1 1243.98  159.38
  -5   5  -1 1403.36  160.18
   5  -5   1 1288.27  159.98
   5  -5   1 1589.44  160.78
  -5   6  -1   94.99   14.60
  -5   6  -1   88.49   14.90
   5  -6   1   95.79   15.60
   5  -6   1  122.99   16.10
  -5   7  -1  200.58   26.90
  -5   7  -1  250.17   28.10
   5  -7   1  203.18   31.90
   5  -7   1  162.48   27.00
  -5   8  -1    1.00    3.70
  -5   8  -1    5.60    3.50
   5  -8   1    0.20    2.70
   5  -8   1    8.40    3.80
  -5   9  -1  718.63   92.29
   5  -9   1  833.62   93.79
  -5  10  -1   90.89   15.20
  -5  10  -1   71.59   15.00
   5 -10   1   87.79   15.80
   5 -10   1  126.09   17.20
  -5  11  -1   42.20   10.60
  -5  11  -1   59.29   10.40
   5 -11   1   59.09   11.50
   5 -11   1   28.70    9.30
  -5  12  -1   -1.00    3.50
  -5  12  -1    8.00    5.80
   5 -12   1    5.30    4.20
   5 -12   1    6.50    4.60
  -6 -13  -1   -4.70    3.90
  -6 -13  -1    0.50    4.60
   6  13   1    6.10    5.10
   6  13   1    2.10    3.90
  -6 -12  -1   85.39   16.50
  -6 -12  -1   94.09   16.40
   6  12   1  107.69   16.10
   6  12   1   79.29   16.10
  -6 -10  -1  379.36   48.20
  -6 -10  -1  416.86   47.90
   6  10   1  330.47   46.70
   6  10   1  360.06   47.40
  -6  -9  -1    3.20    4.70
  -6  -9  -1   10.80    4.20
   6   9   1    1.90    4.00
   6   9   1    4.70    3.70
  -6  -8  -1   36.20    8.90
  -6  -8  -1   43.50    9.10
   6   8   1   49.00    9.00
   6   8   1   33.90    7.60
  -6  -7  -1   32.10    7.10
  -6  -7  -1   32.40    7.80
   6   7   1   22.80    6.30
   6   7   1   31.40    6.50
  -6  -6  -1 1479.05  163.98
  -6  -6  -1 1486.05  164.28
   6   6   1 1402.66  163.48
   6   6   1 1275.17  163.48
  -6  -5  -1   39.40    7.50
  -6  -5  -1   43.90    7.20
   6   5   1   33.40    6.80
   6   5   1   54.19    7.80
  -6  -4  -1   92.99   11.00
  -6  -4  -1   69.69   10.30
   6   4   1   63.29   10.20
   6   4   1   65.69   10.00
  -6  -3  -1  173.98   21.20
  -6  -3  -1  158.28   20.60
   6   3   1  172.98   20.90
   6   3   1  170.28   20.60
  -6  -2  -1 4157.88  485.25
  -6  -2  -1 4305.77  484.95
   6   2   1 4165.88  485.05
   6   2   1 4271.47  485.05
  -6  -1  -1  143.99   18.50
  -6  -1  -1  152.98   18.60
   6   1   1  157.78   18.80
   6   1   1  152.58   18.40
  -6   0  -1   -1.00    1.40
  -6   0  -1   -2.00    1.20
   6   0   1   -1.00    1.50
   6   0   1   -2.30    1.30
   6  -1   1  130.39   17.70
   6  -1   1  141.79   17.60
  -6   2  -1 3740.13  410.46
  -6   2  -1 3545.15  410.16
   6  -2   1 3656.43  410.36
   6  -2   1 3316.27  410.46
  -6   3  -1  123.49   20.20
  -6   3  -1  190.58   21.80
   6  -3   1  166.68   21.50
   6  -3   1  188.78   21.40
  -6   4  -1   53.99    9.80
   6  -4   1   69.49   11.00
  -6   5  -1   52.79    8.30
  -6   5  -1   36.90    8.30
   6  -5   1   24.00    7.10
   6  -5   1   54.09    8.70
  -6   6  -1 1038.20  129.29
  -6   6  -1 1117.79  129.19
   6  -6   1 1047.70  129.69
   6  -6   1 1197.98  130.09
  -6   7  -1   29.20    7.50
  -6   7  -1   29.10    7.20
   6  -7   1   33.20    7.90
   6  -7   1   33.20    7.60
  -6   8  -1   28.70    7.20
  -6   8  -1   26.10    7.80
   6  -8   1   43.40    9.00
   6  -8   1   24.10    7.20
  -6   9  -1    8.40    5.50
   6  -9   1    6.10    4.10
  -6  10  -1  245.98   39.30
  -6  10  -1  338.77   40.20
   6 -10   1  295.37   40.90
   6 -10   1  338.07   40.60
  -6  11  -1   -2.80    3.00
  -6  11  -1   -4.10    3.70
   6 -11   1    0.30    3.40
   6 -11   1    0.40    3.70
  -7 -13  -1  181.68   26.80
  -7 -13  -1  116.49   25.90
   7  13   1  177.68   25.50
   7  13   1  202.68   26.50
  -7 -12  -1   24.30    7.90
  -7 -12  -1   49.00   10.40
   7  12   1   25.20    8.10
   7  12   1   41.70    9.80
  -7 -11  -1   53.79   11.40
   7  11   1   50.79   11.40
  -7 -10  -1    3.90    4.20
  -7 -10  -1    2.70    4.70
   7  10   1    4.10    4.00
   7  10   1    2.90    4.30
  -7  -9  -1  313.37   44.50
  -7  -9  -1  489.25   46.40
   7   9   1  304.47   43.40
   7   9   1  322.47   43.70
  -7  -8  -1   -0.10    3.60
  -7  -8  -1    1.30    3.30
   7   8   1    4.10    4.00
   7   8   1    4.70    3.30
  -7  -7  -1  378.66   47.50
  -7  -6  -1   14.60    4.20
  -7  -6  -1   23.80    5.70
   7   6   1   28.90    5.40
   7   6   1   11.90    3.80
  -7  -5  -1  924.71  104.99
  -7  -5  -1  875.51  104.39
   7   5   1  925.91  104.19
   7   5   1  846.52  104.29
  -7  -4  -1    1.90    2.20
  -7  -4  -1   -2.90    1.80
   7   4   1   -0.20    1.70
   7   4   1    0.70    2.00
  -7  -3  -1  403.06   50.79
  -7  -3  -1  487.15   51.59
   7   3   1  425.86   50.79
   7   3   1  430.86   51.09
  -7  -2  -1  112.19   13.20
  -7  -2  -1  101.19   13.20
   7   2   1   98.39   12.90
   7   2   1   95.99   12.80
  -7  -1  -1  854.11   99.09
  -7  -1  -1  947.71   99.19
   7   1   1  816.22   98.79
   7   1   1  804.42   99.19
  -7   0  -1   -0.90    1.40
  -7   0  -1   -0.80    1.30
  -7   1  -1  929.51   98.39
  -7   1  -1  865.31   98.29
   7  -1   1  820.22   98.09
   7  -1   1  747.63   98.69
  -7   2  -1   94.79   12.00
  -7   2  -1  110.49   12.40
   7  -2   1   76.69   12.30
   7  -2   1   59.59   11.60
  -7   3  -1  427.76   49.10
  -7   3  -1  421.46   49.30
   7  -3   1  353.36   49.50
   7  -3   1  418.86   49.30
  -7   4  -1    2.30    2.70
  -7   5  -1  907.21   98.69
  -7   5  -1  853.31   99.19
   7  -5   1  806.62   98.79
   7  -5   1  760.82   99.19
  -7   6  -1   29.20    6.30
   7  -6   1   14.50    5.10
   7  -6   1   11.10    4.90
   7  -7   1  335.47   42.30
   7  -7   1  300.97   44.20
  -7   8  -1   -4.80    3.20
   7  -8   1    2.10    3.50
   7  -8   1   -2.70    3.20
  -7   9  -1  285.57   36.30
  -7   9  -1  323.67   36.10
   7  -9   1  182.38   34.90
   7  -9   1  292.67   36.70
  -7  10  -1    1.20    2.70
  -7  10  -1   -2.50    3.40
   7 -10   1    4.00    4.50
   7 -10   1    7.30    4.70
  -7  11  -1   55.59   11.50
  -7  11  -1   39.10    9.60
   7 -11   1   36.60    9.60
   7 -11   1   36.40    9.70
   8  13   1   11.90    5.40
   8  13   1   20.30    7.50
  -8 -12  -1    7.50    5.30
  -8 -12  -1   -0.30    4.80
   8  12   1    4.30    5.60
   8  12   1    2.20    4.10
  -8 -11  -1    4.70    5.30
  -8 -11  -1   -0.80    3.50
   8  11   1   -0.10    3.50
   8  11   1    1.70    4.60
  -8 -10  -1  460.45   57.39
  -8 -10  -1  486.15   56.49
   8  10   1  394.36   54.69
   8  10   1  437.66   55.59
  -8  -9  -1    7.20    4.80
  -8  -9  -1    0.10    3.60
   8   9   1    1.30    3.60
   8   9   1    1.20    3.50
  -8  -8  -1   23.20    6.30
  -8  -8  -1   24.80    6.40
   8   8   1   23.90    6.40
   8   8   1   11.40    4.70
  -8  -6  -1  534.45   63.59
  -8  -6  -1  529.65   62.69
   8   6   1  502.45   62.39
   8   6   1  531.05   62.59
  -8  -5  -1   -0.90    2.00
  -8  -5  -1    0.00    2.40
   8   5   1    0.70    2.20
   8   5   1    0.20    2.10
  -8  -4  -1    5.50    2.60
  -8  -4  -1    6.90    3.00
   8   4   1    4.70    2.10
   8   4   1    2.30    1.80
  -8  -3  -1   13.60    3.10
  -8  -3  -1   15.80    3.30
   8   3   1   10.10    2.70
   8   3   1    7.40    2.60
  -8  -2  -1  792.72   82.79
  -8  -2  -1  696.33   82.79
   8   2   1  704.43   82.69
   8   2   1  663.33   82.59
  -8  -1  -1    5.70    2.60
  -8  -1  -1    6.60    2.30
   8   1   1    7.70    2.30
   8   1   1    7.80    2.70
  -8   0  -1   -0.60    1.40
  -8   0  -1   -0.30    1.60
   8   0   1   -1.00    2.00
   8   0   1    1.20    1.60
  -8   1  -1   14.40    3.30
  -8   1  -1   17.30    3.60
   8  -1   1    6.40    3.20
   8  -1   1    5.50    2.20
  -8   2  -1 1027.80  103.19
  -8   2  -1  818.42  102.39
   8  -2   1  868.71  103.29
   8  -2   1  810.72  102.49
  -8   3  -1    9.30    3.70
  -8   3  -1   13.30    4.10
   8  -3   1   11.90    4.00
   8  -3   1   12.00    4.40
  -8   4  -1    0.00    2.40
  -8   4  -1    1.10    2.80
   8  -4   1    3.10    3.30
   8  -4   1    7.10    3.30
  -8   5  -1   -2.10    2.80
  -8   5  -1    0.40    2.70
   8  -5   1   -0.60    3.00
  -8   6  -1  629.84   63.99
  -8   6  -1  478.05   62.29
   8  -6   1  449.66   63.39
  -8   7  -1   49.80    9.50
  -8   7  -1   39.80    8.40
   8  -7   1   26.00    8.30
  -8   8  -1   16.40    5.10
   8  -8   1    8.00    5.20
   8  -8   1   12.30    6.30
  -8   9  -1    1.70    4.90
  -8   9  -1    4.30    3.80
   8  -9   1    0.00    3.30
   8  -9   1    5.30    3.80
  -8  10  -1  349.47   44.50
  -8  10  -1  390.06   44.50
   8 -10   1  272.07   43.60
   8 -10   1  348.57   87.79
  -8  11  -1   -0.80    3.60
  -8  11  -1   -0.50    2.50
   8 -11   1   -5.20    3.20
   8 -11   1   -0.50    3.60
   9  12   1   -0.80    3.20
  -9 -11  -1  117.99   20.80
  -9 -11  -1  129.39   22.10
   9  11   1  117.89   20.00
   9  11   1  134.49   20.50
  -9 -10  -1    4.10    5.90
  -9 -10  -1    4.00    4.70
   9  10   1    4.20    3.90
   9  10   1    8.00    5.50
  -9  -9  -1  162.48   24.40
  -9  -9  -1  187.68   26.00
   9   9   1  178.68   24.50
   9   9   1  157.88   23.70
  -9  -8  -1   10.10    4.70
  -9  -8  -1    6.40    5.40
   9   8   1    2.00    3.80
   9   8   1   14.40    4.80
  -9  -7  -1  272.47   32.80
  -9  -7  -1  258.87   33.80
   9   7   1  256.37   32.50
   9   7   1  228.58   32.20
  -9  -6  -1    0.60    2.90
  -9  -6  -1    3.40    3.30
   9   6   1    2.90    2.30
   9   6   1    3.70    2.80
  -9  -5  -1  226.18   27.20
  -9  -5  -1  205.68   27.60
   9   5   1  229.98   26.90
   9   5   1  198.38   26.70
  -9  -4  -1    2.60    2.20
  -9  -4  -1    6.70    2.60
   9   4   1    3.00    1.90
   9   4   1    6.20    2.30
  -9  -3  -1  153.88   19.20
  -9  -3  -1  143.89   19.00
   9   3   1  168.58   19.10
   9   3   1  156.78   19.20
  -9  -2  -1   10.90    2.20
  -9  -2  -1    2.20    2.30
   9   2   1    6.90    2.00
   9   2   1    2.90    1.90
  -9  -1  -1  130.99   17.90
  -9  -1  -1  164.08   18.30
   9   1   1  142.09   18.00
   9   1   1  148.29   18.40
  -9   0  -1    0.30    1.90
  -9   0  -1    1.00    1.80
   9   0   1    1.30    2.30
   9   0   1    0.50    3.20
  -9   1  -1  132.59   17.90
  -9   1  -1  144.49   18.30
   9  -1   1  148.49   19.20
   9  -1   1  125.59   17.70
  -9   2  -1    1.90    2.60
  -9   2  -1   10.00    3.40
   9  -2   1    0.00    2.00
   9  -2   1    7.20    3.80
  -9   3  -1  221.38   24.50
   9  -3   1  135.79   24.40
  -9   4  -1    7.80    3.60
  -9   4  -1    0.10    2.90
   9  -4   1    2.30    3.80
   9  -4   1    2.30    2.90
  -9   5  -1  174.98   26.40
  -9   5  -1  193.88   26.40
   9  -5   1  205.18   27.90
   9  -5   1  221.78   27.10
  -9   6  -1    7.00    4.50
  -9   6  -1    1.70    2.50
   9  -6   1    5.30    3.70
   9  -6   1   -3.60    3.30
  -9   7  -1  202.18   28.90
  -9   7  -1  204.78   29.00
   9  -7   1  254.37   31.30
   9  -7   1  198.08   29.10
  -9   8  -1    0.10    4.10
   9  -8   1    0.90    3.60
  -9   9  -1  119.29   21.60
  -9   9  -1  141.39   21.80
   9  -9   1  158.48   22.80
   9  -9   1  167.48   23.40
  -9  10  -1    3.20    4.10
  -9  10  -1   -1.10    3.20
   9 -10   1    2.00    4.00
   9 -10   1    7.90    4.80
  10  10   1  258.67   35.70
  10  10   1  275.47   36.10
 -10  -9  -1   28.00    7.60
 -10  -9  -1   10.80    5.70
  10   9   1   10.30    5.40
  10   9   1   12.80    5.20
 -10  -8  -1   -2.50    2.80
  10   8   1    9.20    3.70
  10   8   1   10.40    4.00
 -10  -7  -1   -1.80    3.10
 -10  -7  -1    1.50    3.70
  10   7   1    2.60    2.80
  10   7   1   -0.80    2.60
 -10  -6  -1  496.05   66.69
 -10  -6  -1  664.23   66.99
  10   6   1  605.64   66.29
  10   6   1  477.35   65.99
 -10  -5  -1    9.60    3.60
 -10  -5  -1   20.00    4.00
  10   5   1   13.90    3.40
  10   5   1   13.00    3.40
 -10  -4  -1    6.10    2.20
 -10  -4  -1    3.00    2.10
  10   4   1    5.80    2.20
  10   4   1    1.50    1.90
 -10  -1  -1    7.80    2.30
 -10  -1  -1    5.40    2.90
  10   1   1    7.40    2.80
  10   1   1    5.40    2.10
 -10   0  -1   -0.20    1.70
 -10   0  -1    1.30    1.80
  10   0   1    4.30    2.10
  10   0   1    0.60    2.00
 -10   1  -1    6.00    3.00
 -10   1  -1    3.50    2.90
  10  -1   1    9.70    3.70
  10  -1   1   12.60    3.30
 -10   2  -1  553.04   70.09
 -10   2  -1  559.14   70.09
  10  -2   1  710.33   70.49
  10  -2   1  527.45   71.29
 -10   3  -1   28.10    7.10
 -10   4  -1    2.50    3.70
 -10   4  -1    3.10    3.00
  10  -4   1   -4.50    2.40
  10  -4   1   -1.80    2.90
 -10   5  -1   13.90    5.30
 -10   5  -1   11.30    4.60
  10  -5   1    6.50    4.70
  10  -5   1   17.60    5.60
 -10   6  -1  483.05   56.09
 -10   6  -1  396.66   55.49
  10  -6   1  438.96   55.39
  10  -6   1  463.35   56.59
 -10   7  -1    0.10    4.60
 -10   7  -1    6.20    3.80
  10  -7   1    2.40    4.70
  10  -7   1    2.20    4.10
 -10   8  -1    3.10    3.30
 -10   8  -1   -2.10    4.30
  10  -8   1    0.40    3.70
  10  -8   1    2.50    4.30
 -10   9  -1    7.00    5.40
 -10   9  -1   22.60    5.90
  10  -9   1   11.50    6.80
  10  -9   1   11.30    5.30
 -10  10  -1  182.88   33.40
 -10  10  -1  265.47   34.40
  10 -10   1  352.46   38.10
  10 -10   1  251.37   34.80
  11   9   1  117.99   16.30
  11   9   1   89.59   17.10
  11   8   1   38.00    6.90
  11   8   1   23.60    6.60
 -11  -7  -1  198.68   25.90
 -11  -7  -1  239.68   25.80
  11   7   1  187.28   24.70
  11   7   1  157.08   24.40
 -11  -6  -1   44.70    6.90
 -11  -6  -1   32.50    6.60
  11   6   1   40.50    6.30
  11   6   1   30.10    6.10
 -11   0  -1   -4.50    1.70
 -11   0  -1    0.00    2.30
  11   0   1    0.30    2.40
  11   0   1    3.50    2.90
 -11   1  -1  213.78   29.10
 -11   1  -1  227.78   28.80
  11  -1   1  219.28   30.00
  11  -1   1  258.47   29.40
 -11   2  -1   55.99   10.00
 -11   2  -1   51.79    9.90
  11  -2   1   79.09   10.80
  11  -2   1   56.09   10.90
 -11   3  -1  195.38   35.10
 -11   3  -1  315.37   35.60
  11  -3   1  328.77   37.80
  11  -3   1  276.07   34.80
 -11   4  -1    5.20    4.30
 -11   4  -1    9.20    4.70
  11  -4   1    7.00    4.30
  11  -4   1   -0.70    4.90
 -11   5  -1  118.29   18.40
 -11   5  -1  137.59   18.90
  11  -5   1  128.39   19.60
  11  -5   1  102.89   17.90
 -11   6  -1   22.30    6.90
 -11   6  -1   56.29    9.60
  11  -6   1   35.50    8.20
  11  -6   1   30.20    8.50
 -11   7  -1  167.38   25.60
 -11   8  -1   20.30    6.90
 -11   8  -1   25.80    7.90
  11  -8   1   20.70    7.80
  11  -8   1   21.30    7.90
 -11   9  -1   62.69   15.00
 -11   9  -1   89.39   15.50
  11  -9   1  109.79   17.10
  11  -9   1  134.99   19.00
 -11  10  -1   20.00    6.30
  11 -10   1   10.60    5.90
  11 -10   1    8.20    6.00
  12   7   1   45.10    6.40
  12   7   1   30.70    6.10
 -12   0  -1   -0.30    2.30
 -12   0  -1    0.30    2.40
  12   0   1    0.70    2.80
  12   0   1   -2.40    2.00
 -12   1  -1    9.50    4.20
 -12   1  -1   12.10    3.90
  12  -1   1   15.30    4.40
  12  -1   1   12.00    4.60
 -12   2  -1 1119.89  132.69
 -12   2  -1 1160.48  132.59
  12  -2   1 1078.49  133.69
  12  -2   1 1146.99  132.79
 -12   3  -1   -4.20   15.90
 -12   3  -1    4.30    3.70
  12  -3   1    4.00    3.60
  12  -3   1    5.60    4.40
 -12   4  -1   26.10    7.00
 -12   4  -1   35.00    7.30
  12  -4   1   25.50    7.80
  12  -4   1   23.00    6.70
 -12   5  -1    2.60    4.50
 -12   5  -1   10.40    5.40
  12  -5   1   13.80    6.40
  12  -5   1   12.50    5.10
 -12   6  -1  663.63   64.49
 -12   6  -1  345.57   60.29
  12  -6   1  608.14   63.09
  12  -6   1  449.66   60.79
 -12   7  -1   33.30    9.10
 -12   7  -1   36.90   10.20
  12  -7   1   45.50   11.00
  12  -7   1   24.10    8.60
 -12   8  -1    9.30    5.80
 -12   8  -1   18.80    6.30
  12  -8   1   10.40    6.70
  12  -8   1   22.70    6.90
 -12   9  -1   15.90    6.40
 -12   9  -1    3.40    3.80
  12  -9   1   11.00    5.90
  12  -9   1   18.70    6.30
 -13   1  -1  312.57   38.00
 -13   1  -1  307.47   37.80
  13  -1   1  302.37   37.50
  13  -1   1  289.77   38.30
 -13   2  -1   61.79   10.90
 -13   2  -1   62.19   10.50
  13  -2   1   59.29   11.70
  13  -2   1   65.89   10.70
 -13   3  -1  185.58   22.90
 -13   3  -1  141.49   21.80
  13  -3   1  125.59   21.40
  13  -3   1  173.68   24.20
 -13   4  -1    0.80    4.90
 -13   4  -1    3.20    5.40
  13  -4   1   15.20    6.10
  13  -4   1   -1.20    4.90
 -13   5  -1  113.49   19.00
 -13   5  -1  108.49   19.00
  13  -5   1  134.59   19.90
  13  -5   1  145.69   21.90
 -13   6  -1   78.39   13.40
 -13   6  -1   62.09   12.50
  13  -6   1   68.29   14.10
  13  -6   1   42.80   11.40
 -13   7  -1   72.59   14.40
 -13   7  -1   78.39   15.20
  13  -7   1  105.29   16.30
  13  -7   1   79.99   16.10
 -13   8  -1   -3.10    3.70
 -13   8  -1    2.80    5.20
  13  -8   1    2.60    5.00
  13  -8   1    2.30    4.90
 -13   9  -1   69.69   15.10
 -13   9  -1   96.19   16.00
  13  -9   1   96.19   17.00
  13  -9   1   76.59   15.40
  14  -1   1   10.80    3.90
  14  -1   1    1.00    3.40
  14  -2   1  224.18   30.60
  14  -2   1  225.38   30.20
  14  -3   1   52.19   10.90
  14  -3   1   44.50    9.70
  14  -4   1    8.10    4.80
  14  -4   1    1.10    4.30
  14  -5   1   16.30    7.00
  14  -5   1   25.30    8.90
  14  -7   1   28.10    9.70
  14  -7   1   34.40    9.60
  14  -8   1   19.00    7.20
  14  -8   1    1.70    4.10
  14  -8  -2  138.89   24.30
  14  -7  -2    5.20    5.40
  14  -7  -2   -1.60    4.90
  14  -6  -2    3.40    5.80
  14  -6  -2   14.60    5.90
  14  -5  -2    1.70    4.70
  14  -5  -2   14.10    6.60
  14  -4  -2  209.98   28.20
  14  -4  -2  167.78   25.90
  14  -3  -2    6.90    4.10
  14  -3  -2    1.70    3.50
  14  -2  -2   11.20    3.90
  14  -2  -2    0.20    3.40
  13  -9  -2   65.59   13.50
  13  -9  -2   50.79   11.60
 -13   9   2   53.09   10.60
 -13   9   2   23.80    9.40
  13  -8  -2   11.00    5.50
  13  -8  -2   19.50    6.90
 -13   8   2   -0.40    4.60
 -13   8   2   10.60    5.40
  13  -7  -2  116.09   23.10
  13  -7  -2  295.67   30.00
 -13   7   2  153.78   25.80
 -13   7   2  152.68   23.40
  13  -6  -2    3.60    4.70
  13  -6  -2    3.00    5.10
 -13   6   2    9.00    5.80
 -13   6   2    1.00    3.80
  13  -5  -2   75.29   15.00
  13  -5  -2   77.29   14.20
 -13   5   2   73.39   13.50
 -13   5   2   97.09   14.70
  13  -4  -2    1.10    4.70
  13  -4  -2    5.20    4.70
 -13   4   2   15.60    5.20
 -13   4   2    3.00    4.50
  13  -3  -2  241.08   29.60
 -13   3   2  187.18   28.00
  13  -2  -2   24.00    5.60
  13  -2  -2   14.10    5.20
 -13   2   2    2.30    4.30
 -13   2   2   37.00    6.60
  13  -1  -2  121.99   15.30
  13  -1  -2  125.09   15.50
  12  -9  -2    1.00    5.00
  12  -9  -2   -4.80    3.70
 -12   9   2   -1.70    2.80
 -12   9   2    2.60    4.50
  12  -8  -2  330.37   39.20
  12  -8  -2  368.56   38.40
 -12   8   2  269.57   36.60
 -12   8   2  177.08   34.90
 -12   7   2    6.60    6.20
  12  -6  -2   19.20    6.60
  12  -6  -2   26.40    8.00
 -12   6   2   15.70    6.70
 -12   6   2   19.50    7.40
  12  -5  -2   -5.70    3.30
  12  -5  -2    4.80    4.20
 -12   5   2    4.70    3.90
 -12   5   2   -3.30    2.80
  12  -4  -2  368.06   47.80
  12  -4  -2  406.86   46.90
 -12   4   2  377.96   46.80
 -12   4   2  332.87   46.10
  12  -3  -2   80.19   14.00
  12  -3  -2   52.79   10.80
 -12   3   2   76.39   11.80
  12  -2  -2   13.10    4.30
  12  -2  -2   -0.60    3.70
 -12   2   2   34.50    6.10
 -12   2   2    4.00    3.20
  12  -1  -2   41.70    6.50
  12  -1  -2   45.00    7.10
 -12   1   2   36.00    6.20
 -12   1   2   33.90    6.10
  11 -10  -2   15.50    6.60
  11 -10  -2   -3.00    5.20
 -11  10   2    0.60    5.10
 -11  10   2    5.90    5.10
  11  -9  -2   49.10   10.80
  11  -9  -2   37.70   10.70
 -11   9   2   81.59   12.50
 -11   9   2   22.60    9.60
  11  -8  -2   20.50    6.70
  11  -8  -2    9.40    5.30
 -11   8   2   13.40    5.20
 -11   8   2   11.30    6.00
  11  -7  -2  224.48   33.20
  11  -7  -2  232.48   32.30
 -11   7   2  248.48   32.30
 -11   7   2  224.38   32.10
  11  -6  -2    4.10    4.50
  11  -6  -2    6.60    5.20
 -11   6   2   33.00    7.20
 -11   6   2    8.90    4.60
  11  -5  -2   61.79   11.00
  11  -5  -2   50.09   11.40
 -11   5   2   59.39   10.80
 -11   5   2   65.59   11.20
  11  -4  -2   21.00    6.10
  11  -4  -2   15.10    5.00
 -11   4   2    5.20    3.60
 -11   4   2   15.50    4.90
  11  -3  -2  274.87   33.10
  11  -3  -2  261.47   31.70
 -11   3   2  215.68   31.10
  11  -2  -2   22.60    5.30
  11  -2  -2   10.00    4.80
 -11   2   2   45.20    7.00
 -11   2   2    6.30    3.90
  11  -1  -2  209.68   26.20
  11  -1  -2  197.88   25.20
 -11   1   2  215.48   25.60
 -11   1   2  197.08   25.10
  11   7  -2  243.98   30.70
  11   7  -2  251.47   30.70
 -11  -7   2  281.67   31.60
 -11  -7   2  249.58   30.90
  11   8  -2   11.00    3.70
  11   8  -2   16.00    4.30
  10 -10  -2   35.00    9.10
  10 -10  -2   20.70    8.20
 -10  10   2   25.50    8.00
 -10  10   2   43.40    9.20
  10  -9  -2   13.10    5.90
  10  -9  -2   28.10    7.50
 -10   9   2   16.50    6.30
 -10   9   2   13.40    5.70
  10  -8  -2  272.67   41.50
  10  -8  -2  353.96   42.00
 -10   8   2  295.97   41.00
 -10   8   2  322.97   41.60
  10  -7  -2    9.90    4.70
  10  -7  -2    1.60    3.50
 -10   7   2    3.80    3.60
 -10   7   2    5.10    4.30
  10  -6  -2   36.30    8.70
  10  -6  -2   22.60    7.10
 -10   6   2   33.00    7.90
 -10   6   2   29.20    8.00
  10  -5  -2    1.50    3.50
  10  -5  -2   -5.80    3.50
 -10   5   2    3.60    3.80
 -10   5   2   -1.90    2.80
  10  -4  -2  722.73   83.69
  10  -4  -2  634.54   82.29
 -10   4   2  726.43   82.79
 -10   4   2  705.03   98.59
  10  -3  -2   72.99   11.10
  10  -3  -2   62.79   11.40
 -10   3   2   71.99   11.10
 -10   3   2   58.89   10.50
  10  -2  -2   23.80    5.70
  10  -2  -2   30.60    7.10
 -10   2   2   34.20    6.50
 -10   2   2   32.60    6.30
  10  -1  -2   31.00    5.90
  10  -1  -2   36.60    5.50
 -10   1   2   25.30    5.20
 -10   1   2   22.10    5.00
  10   0  -2  518.95   63.39
  10   0  -2  585.04   63.69
  10   6  -2   30.90    5.00
  10   6  -2   25.00    4.80
 -10  -6   2   35.80    5.40
 -10  -6   2   25.40    6.20
  10   7  -2    5.80    2.90
  10   7  -2    9.10    3.20
 -10  -7   2    4.40    2.90
 -10  -7   2    7.50    3.70
  10   8  -2  394.86   45.50
  10   8  -2  333.07   44.70
 -10  -8   2  334.27   45.00
 -10  -8   2  415.56   47.30
  10   9  -2    9.90    4.80
  10   9  -2   15.30    4.80
 -10  -9   2   30.70    6.50
 -10  -9   2   16.40    6.50
  10  10  -2   26.50    6.70
  10  10  -2   14.90    7.00
   9 -11  -2  105.39   20.80
  -9  11   2  129.89   19.60
   9 -10  -2   -0.70    3.60
   9 -10  -2    2.00    3.30
  -9  10   2   -4.90    3.40
  -9  10   2   -2.00    2.20
   9  -9  -2   88.19   17.00
   9  -9  -2   80.59   16.60
  -9   9   2  128.89   18.00
  -9   9   2  114.69   17.50
   9  -7  -2   64.19   12.90
   9  -7  -2   88.69   14.60
  -9   7   2   71.39   13.20
  -9   7   2   83.99   13.50
   9  -6  -2    6.10    4.10
   9  -6  -2    0.00    3.20
  -9   6   2   -0.40    3.60
  -9   6   2    3.20    3.60
   9  -5  -2  340.17   45.00
   9  -5  -2  311.87   44.10
  -9   5   2  376.96   44.30
  -9   5   2  386.96   44.80
   9  -4  -2   29.90    6.60
   9  -4  -2   38.40    8.00
  -9   4   2   31.10    7.00
  -9   4   2   30.80    6.80
   9  -3  -2  116.69   16.50
   9  -3  -2   92.79   15.30
  -9   3   2   99.69   15.70
  -9   3   2  153.28   16.80
   9  -2  -2   -1.00    2.00
   9  -2  -2   -1.70    2.50
  -9   2   2    2.00    2.00
  -9   2   2   -1.80    2.30
   9  -1  -2   88.29   13.50
   9  -1  -2  108.89   12.90
  -9   1   2   96.99   13.00
  -9   1   2   91.49   12.80
   9   0  -2  174.78   20.20
   9   0  -2  177.78   20.70
  -9   0   2  172.18   20.30
  -9   0   2  154.28   20.00
   9   5  -2  342.47   41.80
   9   5  -2  327.37   41.80
  -9  -5   2  372.96   42.50
  -9  -5   2  382.06   42.00
   9   6  -2   -3.00    1.80
   9   6  -2    0.70    2.40
  -9  -6   2    1.30    2.60
  -9  -6   2    2.20    2.30
   9   7  -2   94.99   13.30
   9   7  -2   83.29   13.30
  -9  -7   2   98.19   14.40
  -9  -7   2   91.49   13.50
   9   9  -2  136.49   17.80
   9   9  -2   79.19   15.60
  -9  -9   2  111.59   17.10
  -9  -9   2  148.89   19.60
   9  10  -2   -0.80    2.80
   9  10  -2   -5.90    3.30
  -9 -10   2    1.00    3.60
  -9 -10   2    3.90    6.20
   9  11  -2  160.98   24.50
   9  11  -2  177.68   25.60
   8 -11  -2  115.59   18.50
  -8  11   2  130.29   31.80
  -8  11   2   94.09   17.30
   8 -10  -2   -2.10    4.10
   8 -10  -2    0.60    4.20
  -8  10   2    1.30    3.80
  -8  10   2    8.70    5.50
   8  -9  -2   80.99   16.30
  -8   9   2  122.79   17.30
  -8   9   2   83.79   15.10
   8  -8  -2  393.76   55.19
  -8   8   2  386.46   54.69
  -8   8   2  593.54   57.49
   8  -7  -2   12.90    5.90
  -8   7   2   21.90    6.60
  -8   7   2   26.90    6.60
   8  -6  -2   -2.30    2.50
   8  -6  -2   -1.60    3.00
  -8   6   2    4.80    3.00
  -8   6   2   -1.00    2.90
   8  -5  -2    2.30    3.40
   8  -5  -2    7.60    4.00
  -8   5   2    1.60    2.80
  -8   5   2    9.10    3.60
  -8   4   2  859.21  102.49
   8  -3  -2  169.18   30.40
   8  -3  -2  350.36   32.00
  -8   3   2  210.78   30.60
  -8   3   2  290.97   30.80
   8  -2  -2   31.70    5.80
   8  -2  -2   25.40    5.10
  -8   2   2   21.10    5.00
  -8   2   2   22.10    4.70
   8  -1  -2   40.50    6.00
   8  -1  -2   34.40    6.50
  -8   1   2   38.90    6.00
  -8   1   2   38.40    6.10
   8   0  -2  342.17   42.40
   8   0  -2  346.97   42.00
  -8   0   2  364.56   42.10
  -8   0   2  382.96   42.10
   8   4  -2  748.03   83.39
   8   4  -2  684.73   83.09
  -8  -4   2  696.83   83.19
  -8  -4   2  760.72   83.59
   8   5  -2    6.10    2.50
   8   5  -2    6.10    2.30
  -8  -5   2    3.50    2.60
  -8  -5   2   10.60    2.60
   8   6  -2    4.40    2.90
   8   6  -2    1.10    2.00
  -8  -6   2   -3.60    2.70
  -8  -6   2    3.00    2.40
   8   7  -2   17.90    5.20
   8   7  -2   21.60    5.50
  -8  -7   2   34.00    6.60
  -8  -7   2   23.00    5.90
   8   8  -2  354.16   47.40
   8   8  -2  366.56   46.90
  -8  -8   2  353.76   48.40
  -8  -8   2  470.55   48.60
   8   9  -2  129.99   16.70
   8   9  -2   68.29   14.40
  -8  -9   2  100.79   16.80
  -8  -9   2  123.79   16.40
   8  10  -2   -2.10    4.30
   8  10  -2    1.40    3.30
  -8 -10   2   -4.80    4.20
  -8 -10   2    3.30    3.50
   8  11  -2  118.89   19.00
   8  11  -2   99.19   17.60
  -8 -11   2  121.19   18.70
  -8 -11   2  118.39   20.30
   8  12  -2  198.78   33.20
   8  12  -2  178.88   24.80
  -8 -12   2  189.88   26.20
  -8 -12   2  124.49   25.90
   8  13  -2   16.70    6.90
   7 -11  -2  126.39   20.40
   7 -11  -2  132.79   19.60
  -7  11   2   97.19   18.20
   7 -10  -2   11.70    7.00
   7 -10  -2   56.09   10.30
  -7  10   2   33.30    9.40
   7  -9  -2  159.48   24.50
   7  -9  -2  174.68   25.10
  -7   9   2  168.58   24.70
   7  -8  -2  164.08   31.30
   7  -8  -2  274.37   33.40
  -7   8   2  239.48   34.40
  -7   8   2  299.87   32.40
   7  -7  -2   98.29   16.30
   7  -7  -2  105.29   16.60
  -7   7   2   94.79   15.80
  -7   7   2  109.99   16.40
   7  -6  -2  129.09   19.30
   7  -6  -2  114.99   19.30
  -7   6   2  153.18   19.80
  -7   6   2  138.09   19.10
   7  -5  -2  182.28   26.00
   7  -5  -2  208.78   26.60
  -7   5   2  213.58   26.40
  -7   5   2  183.68   25.80
   7  -4  -2  748.73   93.79
  -7   4   2  833.62   93.69
   7  -3  -2  370.86   50.99
   7  -3  -2  412.46   51.69
  -7   3   2  488.45   51.69
  -7   3   2  450.55   51.39
   7  -2  -2   21.40    4.50
   7  -2  -2   26.50    4.90
  -7   2   2   17.40    4.00
  -7   2   2   25.60    4.80
  -7   1   2  864.61   98.59
  -7   1   2  832.52   98.49
   7   0  -2   39.70    5.70
   7   0  -2   40.40    6.10
  -7   0   2   40.30    5.70
  -7   0   2   48.60    5.90
   7   3  -2  332.37   48.30
   7   3  -2  431.66   48.30
  -7  -3   2  440.06   48.40
  -7  -3   2  490.95   48.70
   7   4  -2  785.72   87.59
   7   4  -2  775.62   87.59
  -7  -4   2  865.31   88.19
  -7  -4   2  623.54   87.39
   7   5  -2  238.78   26.60
   7   5  -2  163.48   25.80
  -7  -5   2  233.38   26.90
  -7  -5   2  231.08   26.40
   7   6  -2  112.69   17.30
   7   6  -2  141.89   17.60
  -7  -6   2  135.09   17.90
  -7  -6   2  124.49   17.40
   7   7  -2  127.19   18.30
   7   7  -2  145.19   18.60
  -7  -7   2  119.29   18.20
  -7  -7   2  135.69   19.20
   7   8  -2  309.07   41.10
   7   8  -2  358.56   41.50
  -7  -8   2  369.36   42.10
  -7  -8   2  274.37   40.90
   7   9  -2  174.98   26.20
   7   9  -2  202.38   27.40
  -7  -9   2  225.28   28.30
  -7  -9   2  187.08   26.90
   7  10  -2   25.70    7.70
   7  10  -2   25.80    6.90
  -7 -10   2   25.80    8.50
  -7 -10   2   26.40    7.20
   7  11  -2  141.59   20.70
   7  11  -2  105.89   18.70
  -7 -11   2  157.08   21.90
  -7 -11   2  116.39   19.00
   7  12  -2  113.79   18.20
   7  12  -2  123.59   19.20
  -7 -12   2  115.89   20.60
  -7 -12   2   94.49   18.00
   7  13  -2   51.09    9.80
   7  13  -2   41.10   10.10
  -7 -13   2   31.00   10.80
  -7 -13   2   28.80    9.10
  -6  12   2  137.39   23.70
   6 -11  -2  252.57   34.80
   6 -11  -2  229.88  181.38
  -6  11   2  291.77   34.20
  -6  11   2  215.78   33.70
   6 -10  -2    7.90    4.90
   6 -10  -2    5.30   76.59
  -6  10   2    6.90    5.20
  -6  10   2   -3.20    3.60
   6  -8  -2  629.64   63.19
   6  -8  -2  404.56   61.89
  -6   8   2  519.15   61.99
  -6   8   2  480.55   61.69
   6  -7  -2  368.26   48.60
   6  -7  -2  298.77   48.20
  -6   7   2  425.26   49.00
  -6   7   2  480.15   49.20
   6  -6  -2   16.80    5.70
   6  -6  -2   17.50    5.40
  -6   6   2   10.00    4.50
  -6   6   2   22.10    5.70
   6  -5  -2  281.87   39.50
   6  -5  -2  269.87   39.30
  -6   5   2  347.57   39.70
  -6   5   2  363.56   39.90
   6  -4  -2  786.42  108.59
   6  -4  -2 1058.19  109.29
  -6   4   2  949.71  108.69
  -6   4   2  926.81  108.79
   6  -3  -2  547.85   73.89
   6  -3  -2  608.64   72.29
  -6   3   2  627.04   72.29
  -6   3   2  645.74   72.59
   6  -2  -2    4.60    2.60
   6  -2  -2    4.90    2.30
   6  -1  -2  184.98   21.30
   6  -1  -2  166.68   21.50
  -6   1   2  159.58   21.30
  -6   1   2  185.68   21.30
   6   0  -2 1023.90  117.59
   6   0  -2 1057.79  117.89
  -6   0   2 1045.90  117.69
  -6   0   2  965.70  117.59
  -6  -3   2  653.93   75.99
  -6  -3   2  655.53   75.79
   6   4  -2 1004.50  121.49
   6   4  -2 1023.30  121.59
  -6  -4   2 1109.79  122.19
  -6  -4   2 1071.99  121.59
   6   5  -2  397.56   48.30
   6   5  -2  392.76   48.30
  -6  -5   2  425.66   48.70
  -6  -5   2  411.86   48.70
   6   6  -2   22.20    4.90
   6   6  -2   11.10    4.20
  -6  -6   2   26.50    5.30
  -6  -6   2   26.40    5.40
  -6  -7   2  365.76   46.70
   6   8  -2  502.55   65.69
   6   8  -2  542.15   65.89
  -6  -8   2  573.34   66.19
  -6  -8   2  551.24   66.29
   6   9  -2  242.08   32.70
   6   9  -2  220.18   32.30
  -6  -9   2  232.78   33.00
  -6  -9   2  295.17   33.70
   6  10  -2   -1.00    3.50
   6  10  -2    0.50    3.00
  -6 -10   2   -0.60    3.80
  -6 -10   2    1.00    3.60
   6  11  -2  372.86   40.40
   6  11  -2  292.97   39.90
  -6 -11   2  311.17   39.60
  -6 -11   2  209.58   40.50
   6  12  -2  128.39   22.30
   6  12  -2  201.08   23.70
  -6 -12   2  206.18   25.00
  -6 -12   2  104.49   22.50
   6  13  -2   34.60    9.30
   6  13  -2   36.80    8.50
  -6 -13   2   26.90    8.80
  -6 -13   2   39.00    9.70
   5 -12  -2  170.48   28.50
   5 -12  -2  204.18   29.20
  -5  12   2  229.58   28.70
  -5  12   2  184.98  120.69
   5 -11  -2  139.79   23.00
   5 -11  -2  147.19   22.70
  -5  11   2  149.99   22.30
  -5  11   2  154.28   22.70
   5 -10  -2   10.60    6.00
   5 -10  -2   22.30    6.90
  -5  10   2   25.10    7.60
  -5  10   2   30.50    7.30
   5  -9  -2   69.29   13.80
   5  -9  -2   85.29   14.40
  -5   9   2   90.19   14.40
  -5   9   2   68.49   14.00
   5  -8  -2  347.87   48.10
   5  -8  -2  491.85   49.40
  -5   8   2  365.86   48.00
  -5   8   2  348.57   48.00
   5  -7  -2  239.08   37.80
   5  -7  -2  329.07   38.60
  -5   7   2  259.87   37.70
  -5   7   2  391.46   39.00
   5  -6  -2    6.10    3.70
   5  -6  -2    6.70    3.80
  -5   6   2   12.20    4.50
  -5   6   2    8.40    3.60
   5  -5  -2   17.90    5.00
   5  -5  -2   10.30    4.80
  -5   5   2   14.10    4.60
  -5   5   2   12.70    4.50
   5  -4  -2  806.72   94.59
   5  -4  -2  721.63   94.59
  -5   4   2  835.52   94.49
  -5   4   2  840.02   94.39
   5  -3  -2  537.45   62.89
   5  -3  -2  544.85   62.59
  -5   3   2  523.05   62.69
  -5   3   2  507.35   62.39
   5  -2  -2   51.19    7.90
   5  -2  -2   50.59    8.20
  -5   2   2   58.89    8.00
  -5   2   2   54.19    8.20
   5  -1  -2 1223.18  139.29
   5  -1  -2 1252.17  139.09
  -5   1   2 1202.78  139.19
  -5   1   2 1145.79  139.09
   5   0  -2 2003.30  229.08
   5   0  -2 2110.09  228.98
  -5   0   2 1873.31  228.78
  -5   0   2 1997.30  228.88
   5   2  -2   51.29    6.50
  -5  -2   2   59.69    6.90
   5   3  -2  538.15   63.79
   5   3  -2  541.45   63.79
  -5  -3   2  557.24   63.89
  -5  -3   2  559.74   63.89
   5   4  -2  903.41  106.49
   5   4  -2  909.11  106.49
  -5  -4   2  968.10  106.59
  -5  -4   2  888.11  106.49
   5   5  -2   14.40    3.70
   5   5  -2   15.10    3.70
  -5  -5   2   10.80    3.50
  -5  -5   2    9.30    3.30
   5   6  -2   12.00    3.60
   5   6  -2   12.50    3.70
  -5  -6   2    8.30    3.40
  -5  -6   2    6.20    3.20
  -5  -7   2  339.27   42.30
   5   8  -2  384.86   48.40
   5   8  -2  361.06   47.60
  -5  -8   2  313.07   47.60
  -5  -8   2  545.55   49.80
   5   9  -2   94.29   14.20
   5   9  -2   98.59   14.30
  -5  -9   2   53.19   12.90
  -5  -9   2   91.79   14.20
   5  10  -2   20.70    5.80
   5  10  -2   10.20    5.50
  -5 -10   2   16.00    6.10
  -5 -10   2   10.90    5.80
  -5 -11   2  165.68   24.60
   5  12  -2  262.37   29.60
   5  12  -2  171.88   28.70
  -5 -12   2  187.28   30.00
  -5 -12   2  198.68   29.20
   5  13  -2   21.40    6.70
   5  13  -2   26.60    8.10
  -5 -13   2   21.50    6.90
  -5 -13   2   17.30    7.40
   4 -12  -2   68.99   13.90
   4 -12  -2  101.79   16.70
  -4  12   2   93.19   14.90
  -4  12   2   65.09   14.20
   4 -11  -2   83.69   15.40
   4 -11  -2   74.39   14.90
  -4  11   2  110.69   16.30
  -4  11   2   81.79   14.90
   4 -10  -2   51.49   10.50
   4 -10  -2   41.10   10.00
  -4  10   2   45.20    9.70
  -4  10   2   42.30    9.90
   4  -9  -2  132.19   22.30
   4  -9  -2  163.48   22.50
  -4   9   2  176.98   23.60
  -4   9   2  154.88   22.60
   4  -8  -2  372.96   60.79
   4  -8  -2  583.04   62.49
  -4   8   2  625.34   63.49
  -4   8   2  497.75   61.49
   4  -7  -2  193.78   29.30
   4  -7  -2  216.48   29.30
  -4   7   2  218.28   29.50
  -4   7   2  255.97   29.70
   4  -6  -2   46.20    8.90
   4  -6  -2   32.50    7.80
  -4   6   2   56.19    9.20
  -4   6   2   43.20    8.50
   4  -4  -2  338.37   47.10
   4  -4  -2  431.36   48.00
  -4   4   2  365.86   47.30
  -4   4   2  451.75   48.00
   4  -3  -2  335.27   38.60
   4  -3  -2  275.87   38.20
  -4   3   2  386.86   38.80
  -4   3   2  287.67   38.40
   4  -2  -2   62.09    9.80
   4  -2  -2   74.39    9.50
  -4   2   2   74.49    9.70
  -4   2   2   62.79    9.40
   4  -1  -2 1519.55  175.98
   4  -1  -2 1595.74  176.08
  -4   1   2 1542.85  175.88
  -4   1   2 1455.85  175.88
   4   0  -2 6151.78  709.93
   4   0  -2 6101.29  709.93
  -4   0   2 6399.26  710.03
  -4   0   2 6129.29  709.93
   4   2  -2   62.19    7.80
   4   2  -2   62.59    7.80
  -4  -2   2   64.49    7.90
  -4  -2   2   61.79    7.70
   4   3  -2  322.37   41.40
   4   3  -2  333.87   41.50
  -4  -3   2  387.86   41.60
  -4  -3   2  373.26   41.60
   4   4  -2  392.96   46.40
   4   4  -2  399.76   46.40
  -4  -4   2  382.56   46.40
  -4  -4   2  383.16   46.40
   4   5  -2  148.09   19.60
   4   5  -2  131.39   19.00
  -4  -5   2  170.48   20.10
   4   6  -2   51.79    8.50
   4   6  -2   40.30    7.80
  -4  -6   2   48.60    8.50
  -4  -6   2   43.50    8.40
   4   7  -2  221.38   29.80
   4   7  -2  226.48   29.40
  -4  -7   2  220.88   29.70
  -4  -7   2  249.18   30.10
   4   8  -2  432.06   51.89
  -4  -8   2  459.35   51.89
  -4  -8   2  366.56   51.39
   4   9  -2  193.48   23.30
   4   9  -2  116.59   21.50
  -4  -9   2  177.68   23.00
  -4  -9   2  154.88   22.40
   4  10  -2   36.40    8.40
   4  10  -2   40.00    8.90
  -4 -10   2   27.80    8.30
  -4 -10   2   45.50    9.30
   4  12  -2  110.09   16.90
   4  12  -2   63.09   14.30
  -4 -12   2   87.79   16.20
  -4 -12   2   97.39   15.50
   4  13  -2  101.89   17.30
   4  13  -2  104.89   16.70
  -4 -13   2   97.49   17.10
  -4 -13   2   85.69   17.30
   3 -12  -2  316.37   45.50
   3 -12  -2  371.86   45.80
  -3  12   2  426.26   46.10
  -3  12   2  297.57   44.70
   3 -11  -2   32.30    8.50
   3 -11  -2   26.40    7.40
  -3  11   2   28.10    7.70
  -3  11   2   25.90    7.40
   3 -10  -2    1.40    3.40
   3 -10  -2   -3.60    3.40
  -3  10   2    2.30    3.40
  -3  10   2    4.20    3.80
   3  -9  -2    7.00    4.40
   3  -9  -2    0.90    3.60
  -3   9   2   11.50    4.50
  -3   9   2    9.80    5.10
   3  -8  -2  787.22   99.09
   3  -8  -2  793.62   99.09
  -3   8   2  886.61   99.69
  -3   8   2  853.81   98.89
   3  -7  -2  177.58   25.60
   3  -7  -2  176.28   25.50
  -3   7   2  203.68   25.90
  -3   7   2  207.08   25.90
   3  -6  -2    6.50    3.70
   3  -6  -2    7.40    3.60
  -3   6   2    8.40    3.60
  -3   6   2    8.60    3.80
   3  -5  -2   49.99    9.00
  -3   5   2   42.00    8.00
   3  -4  -2  860.81   82.79
   3  -4  -2  689.13   82.09
  -3   4   2  573.74   81.59
  -3   4   2  701.63   81.89
   3  -3  -2  901.11   96.89
   3  -3  -2  782.82   96.49
  -3   3   2  819.22   96.39
  -3   3   2  805.92   96.39
   3  -2  -2   -0.40    1.60
   3  -2  -2    1.10    1.60
  -3   2   2   -0.50    1.30
  -3   2   2   -1.70    1.70
   3  -1  -2 1147.59  134.19
   3  -1  -2 1149.08  134.29
  -3   1   2 1202.88  134.19
  -3   1   2 1157.38  134.19
   3   0  -2 6989.00  793.42
   3   0  -2 6800.92  793.42
  -3   0   2 6775.32  793.32
  -3   0   2 7118.79  793.52
  -3  -1   2 1237.48  141.99
   3   2  -2    2.50    1.20
   3   2  -2    2.50    1.40
  -3  -2   2    0.70    1.30
  -3  -2   2    1.60    1.30
   3   3  -2  796.52   95.89
   3   3  -2  986.50   96.39
  -3  -3   2  677.53   95.69
  -3  -3   2  890.71   96.19
   3   4  -2  877.81   94.99
   3   4  -2  776.22   94.69
  -3  -4   2  763.32   94.69
  -3  -4   2  838.82   94.99
   3   5  -2   49.10    7.40
   3   5  -2   42.70    7.30
  -3  -5   2   28.90    6.90
  -3  -5   2   39.70    7.20
   3   6  -2   12.40    3.90
   3   6  -2   10.50    3.80
  -3  -6   2    5.10    2.90
  -3  -6   2    6.70    3.20
   3   7  -2  192.18   24.10
   3   7  -2  191.28   25.10
  -3  -7   2  160.88   24.30
   3   8  -2  960.60  102.39
   3   8  -2  729.13  100.79
  -3  -8   2  918.11  101.69
  -3  -8   2  845.72  101.39
   3   9  -2    5.40    4.20
   3   9  -2    1.50    3.50
  -3  -9   2    9.30    4.20
  -3  -9   2   13.00    4.70
   3  10  -2    2.80    3.10
  -3 -10   2    1.10    3.00
  -3 -10   2    4.70    3.90
   3  11  -2   26.10    7.40
   3  11  -2   30.10    8.30
  -3 -11   2   31.90    7.90
   3  12  -2  547.75   50.39
   3  12  -2  355.36   48.60
  -3 -12   2  376.66   48.50
  -3 -12   2  280.27   48.10
   3  13  -2   19.30    6.20
   3  13  -2   15.90    6.50
  -3 -13   2   26.30    7.60
  -3 -13   2   19.80    7.10
   2 -12  -2   71.99   15.50
   2 -12  -2  104.29   17.50
  -2  12   2  108.99   16.60
  -2  12   2  110.29   17.20
   2 -11  -2  256.57   31.90
   2 -11  -2  206.98   31.50
  -2  11   2  214.48   31.30
  -2  11   2  235.28   31.60
   2  -9  -2  316.67   42.80
   2  -9  -2  385.16   43.40
  -2   9   2  360.06   42.80
  -2   9   2  282.07   42.80
   2  -8  -2   97.79   15.60
   2  -8  -2  102.89   16.30
  -2   8   2   88.89   15.70
  -2   8   2  122.69   17.00
   2  -7  -2  265.37   34.90
   2  -7  -2  285.37   35.00
  -2   7   2  258.07   34.40
  -2   7   2  277.07   34.90
   2  -6  -2   64.89   10.80
   2  -6  -2   56.79   10.30
  -2   6   2   82.49   11.40
  -2   6   2   51.49   10.00
   2  -5  -2  108.09   13.80
   2  -5  -2   69.09   12.70
  -2   5   2   92.19   13.00
  -2   5   2   90.79   13.40
   2  -4  -2  106.79   14.20
   2  -4  -2   97.19   14.10
  -2   4   2  104.89   14.20
  -2   4   2   95.89   13.80
   2  -3  -2  214.58   26.90
   2  -3  -2  233.28   27.30
  -2   3   2  224.08   27.10
  -2   3   2  211.48   26.90
   2  -2  -2   11.70    2.90
   2  -2  -2   12.00    3.00
  -2   2   2   18.00    3.20
  -2   2   2    8.80    2.70
   2  -1  -2 1134.09  129.19
   2  -1  -2 1102.89  129.19
  -2   1   2 1175.38  129.19
  -2   1   2 1074.39  129.19
   2   0  -2  277.27   32.50
   2   0  -2  266.17   32.40
  -2   0   2  270.97   32.40
  -2   0   2  277.07   32.40
   2   1  -2 1409.16  165.28
   2   1  -2 1424.36  165.28
  -2  -1   2 1391.36  165.28
  -2  -1   2 1540.55  165.38
   2   2  -2   12.80    2.70
   2   2  -2   14.40    2.80
  -2  -2   2   14.40    2.90
  -2  -2   2   13.80    2.60
   2   3  -2  244.18   30.70
   2   3  -2  264.47   31.00
  -2  -3   2  263.07   30.90
  -2  -3   2  254.87   30.70
   2   4  -2  121.89   16.20
   2   4  -2  107.49   15.70
  -2  -4   2  118.99   15.70
  -2  -4   2  133.19   16.30
   2   5  -2  108.19   16.10
   2   5  -2  111.99   16.40
  -2  -5   2  128.89   16.30
  -2  -5   2  129.09   16.70
   2   6  -2   46.30    9.40
   2   6  -2   69.79   11.00
  -2  -6   2   73.19   10.70
   2   7  -2  231.78   32.40
   2   7  -2  244.58   31.90
  -2  -7   2  232.28   32.00
  -2  -7   2  300.97   32.80
   2   8  -2   89.59   14.90
   2   8  -2   88.79   14.70
  -2  -8   2   97.69   14.80
  -2  -8   2   92.09   14.50
   2   9  -2  356.06   48.00
   2   9  -2  396.66   47.70
  -2  -9   2  392.26   47.80
  -2  -9   2  359.96   47.80
   2  10  -2   11.40    5.20
   2  10  -2   19.20    6.50
  -2 -10   2   30.20    7.30
  -2 -10   2   22.80    6.80
   2  11  -2  253.97   36.20
   2  11  -2  292.87   35.90
  -2 -11   2  271.47   36.60
  -2 -11   2  265.97   36.50
   2  12  -2   93.89   17.40
   2  12  -2  183.78   20.20
  -2 -12   2   94.49   17.30
  -2 -12   2   96.69   17.10
   2  13  -2   72.69   14.20
   2  13  -2   81.39   13.90
  -2 -13   2   84.39   15.30
  -2 -13   2   71.29   13.90
   1 -13  -2   22.50    7.50
  -1  13   2   30.00    8.10
   1 -12  -2  479.35   62.99
   1 -12  -2  473.15   62.49
  -1  12   2  482.85   62.59
  -1  12   2  574.24   63.19
   1 -11  -2   13.90    5.60
   1 -11  -2   18.60    6.30
  -1  11   2   11.50    5.10
  -1  11   2   11.30    5.10
   1 -10  -2    9.40    5.60
  -1  10   2   16.80   82.99
   1  -9  -2  162.28   23.00
   1  -9  -2  167.38   22.80
  -1   9   2  151.88   22.40
  -1   9   2  145.29   22.30
   1  -8  -2 1540.85  179.08
   1  -8  -2 1585.54  179.48
  -1   8   2 1487.15  178.48
  -1   8   2 1504.25  179.28
   1  -7  -2    0.90    2.50
   1  -7  -2    8.80    3.70
  -1   7   2    6.40    4.00
  -1   7   2    6.80    3.70
   1  -6  -2    2.80    3.10
   1  -6  -2    1.60    3.30
  -1   6   2    7.10    3.20
  -1   6   2    7.70    3.70
   1  -5  -2  248.08   28.60
   1  -5  -2  253.37   28.80
  -1   5   2  206.28   28.30
  -1   5   2  192.88   27.90
   1  -4  -2 3646.74  386.26
   1  -4  -2 3338.37  386.06
  -1   4   2 3662.33  386.46
  -1   4   2 2834.52  385.36
   1  -3  -2 2537.95  286.97
   1  -3  -2 2350.96  286.77
  -1   3   2 2585.04  286.97
  -1   3   2 2492.05  286.77
   1  -2  -2   -0.50    2.40
   1  -2  -2   -2.70    1.10
  -1   2   2   -2.00    1.40
  -1   2   2   -1.70    1.40
   1  -1  -2    7.20    1.50
   1  -1  -2    3.50    1.30
  -1   1   2    5.50    1.50
  -1   1   2    6.50    1.50
   1   0  -2 6444.26  738.33
   1   0  -2 6556.44  738.33
  -1   0   2 6717.33  738.53
  -1   0   2 6070.29  738.03
   1   1  -2    5.00    1.20
   1   1  -2    7.70    1.50
  -1  -1   2    8.70    1.40
  -1  -1   2    7.60    1.50
   1   2  -2    0.00    1.40
   1   2  -2   -2.70    0.80
  -1  -2   2   -2.00   10.20
  -1  -2   2   -2.70    1.00
   1   3  -2 3205.38  345.37
   1   3  -2 2946.51  344.97
  -1  -3   2 2737.93  344.87
  -1  -3   2 3139.49  345.27
   1   4  -2 3653.33  407.76
   1   4  -2 3657.73  408.06
  -1  -4   2 3642.04  407.76
  -1  -4   2 3230.08  407.56
   1   5  -2  242.58   31.70
   1   5  -2  248.28   31.40
  -1  -5   2  269.97   31.60
  -1  -5   2  248.08   32.60
   1   7  -2    4.90    3.10
   1   7  -2   10.60    3.80
  -1  -7   2    5.80    3.40
  -1  -7   2   -1.60    2.40
   1   8  -2 1579.74  174.98
   1   8  -2 1601.24  174.78
  -1  -8   2 1224.78  173.98
  -1  -8   2 1620.34  175.48
   1   9  -2  178.28   22.70
   1   9  -2  155.68   22.70
  -1  -9   2  161.68   22.50
  -1  -9   2  129.09   21.40
   1  10  -2   16.50    5.60
   1  10  -2    5.40    4.80
  -1 -10   2   23.10    6.60
  -1 -10   2   18.60    6.30
   1  11  -2   24.40    7.50
   1  11  -2   15.70    5.80
  -1 -11   2   16.60    6.20
  -1 -11   2   10.20    5.70
   1  12  -2  348.17   55.39
   1  12  -2  474.95   57.29
  -1 -12   2  479.75   56.69
  -1 -12   2  513.55   57.09
   1  13  -2   22.00    6.20
  -1 -13   2    7.50    5.20
  -1 -13   2   20.10    6.30
   0 -13  -2   41.90    9.30
   0 -13  -2   40.00    9.10
   0  13   2   25.20    8.40
   0  13   2   16.90    7.70
   0 -12  -2   15.70    6.90
   0 -12  -2   22.00    7.10
   0  12   2   30.70    7.90
   0  12   2   26.70    7.10
   0 -11  -2  540.85   62.79
   0 -11  -2  503.25   62.69
   0  11   2  542.95   62.79
   0  11   2  431.86   61.89
   0 -10  -2   10.70    4.90
   0 -10  -2    1.00    3.00
   0  10   2    2.10    3.70
   0  10   2    7.80    4.70
   0  -9  -2   91.89   16.40
   0  -9  -2   97.19   16.90
   0   9   2  120.79   17.80
   0   9   2  149.19   18.10
   0  -8  -2    9.10    3.90
   0  -8  -2    6.30    3.80
   0   8   2    7.00    4.00
   0   8   2    1.20    3.00
   0  -7  -2 1865.51  219.28
   0  -7  -2 1804.42  219.08
   0   7   2 1934.81  219.38
   0   7   2 1932.91  219.18
   0  -6  -2   31.30    7.60
   0   6   2   45.80    8.50
   0  -5  -2 1238.48  145.09
   0  -5  -2 1041.60  170.18
   0   5   2 1304.57  145.09
   0   5   2 1213.98  144.69
   0  -4  -2  105.29   15.30
   0  -4  -2  106.89   15.40
   0   4   2  121.79   15.50
   0   4   2  118.89   15.40
   0  -3  -2 5120.59  575.04
   0  -3  -2 4757.22  574.74
   0   3   2 5067.59  574.74
   0   3   2 5081.49  574.94
   0  -2  -2   -7.90    1.50
   0  -2  -2   -9.10    1.20
   0   2   2   -9.20    1.20
   0   2   2   -8.40    1.50
   0  -1  -2 4804.62  559.24
   0  -1  -2 4880.11  559.44
   0   1   2 4924.01  559.34
   0   1   2 4904.51  559.44
   0   0  -2   43.60    6.80
   0   0  -2   57.69    6.80
   0   0   2   50.89    6.70
   0   0   2   51.49    6.90
   0   1  -2 3864.41  422.66
   0   1  -2 3565.84  422.26
   0  -1   2 3746.23  422.56
   0  -1   2 3568.54  422.36
   0   2  -2   -5.00    1.00
   0   2  -2   -6.40    1.40
   0  -2   2   -6.60    1.00
   0  -2   2   -6.10    1.10
   0   3  -2 4715.53  537.55
   0   3  -2 4722.03  537.45
   0  -3   2 4977.50  537.75
   0  -3   2 4327.27  537.05
   0   4  -2  100.99   13.60
   0   4  -2  100.09   13.20
   0  -4   2  110.79   13.90
   0  -4   2   69.99   12.60
   0   5  -2  907.21  118.59
   0   5  -2  993.60  118.79
   0  -5   2 1058.29  131.69
   0  -5   2 1141.89  118.89
   0   6  -2   27.40    6.80
   0  -6   2   26.20    6.20
   0   7  -2 1743.73  214.68
   0   7  -2 1921.21  215.28
   0  -7   2 1893.21  215.08
   0  -7   2 1842.02  215.48
   0   8  -2    4.90    3.70
   0   8  -2    6.20    3.70
   0  -8   2    3.80    3.50
   0  -8   2    9.80    3.80
   0   9  -2   84.79   16.80
   0   9  -2  132.19   18.40
   0  -9   2  117.09   18.40
   0  -9   2  141.49   18.70
   0  10  -2   10.00    4.20
   0  10  -2   11.60    5.50
   0 -10   2    8.10    4.30
   0 -10   2    8.20    4.00
   0  11  -2  436.36   59.29
   0  11  -2  487.95   58.39
   0 -11   2  499.05   59.59
   0 -11   2  466.75   59.19
   0  12  -2   15.70    6.50
   0  12  -2   23.80    6.60
   0 -12   2   17.50    6.70
   0 -12   2   21.40    7.00
   0  13  -2   28.30    7.40
   0  13  -2   14.90    6.20
   0 -13   2   26.70    7.80
  -1 -13  -2   -3.70    2.80
  -1 -13  -2   -0.20    3.30
   1  13   2    5.10    4.60
   1  13   2    2.90    3.60
  -1 -12  -2  512.25   81.19
   1  12   2  683.73   80.39
   1  12   2  743.33   80.19
  -1 -11  -2   48.30    9.80
  -1 -11  -2   29.70    8.40
   1  11   2   36.30    9.10
   1  11   2   52.89   10.00
  -1 -10  -2    8.50    4.60
  -1 -10  -2    9.10    4.80
   1  10   2   19.00    5.90
   1  10   2   27.10    7.20
  -1  -9  -2   18.00    6.30
  -1  -9  -2   22.10    6.50
   1   9   2   19.10    5.70
   1   9   2   24.30    6.30
  -1  -8  -2 2050.19  231.38
  -1  -8  -2 1885.01  231.08
   1   8   2 1919.81  230.68
   1   8   2 2091.89  231.18
  -1  -7  -2    0.40    2.40
  -1  -7  -2   10.00    3.80
   1   7   2    6.50    3.10
   1   7   2    6.90    3.60
  -1  -5  -2    4.00    2.80
  -1  -5  -2   -0.90    1.70
   1   5   2    5.00    2.40
   1   5   2   -1.80    2.40
  -1  -4  -2 4017.50  438.46
  -1  -4  -2 4046.30  438.66
   1   4   2 4181.08  438.46
   1   4   2 3103.19  437.36
  -1  -3  -2   59.69    8.00
  -1  -3  -2   53.89    7.80
   1   3   2   41.10    7.30
   1   3   2   60.89    7.90
  -1  -2  -2   82.39    9.70
  -1  -2  -2   59.99    9.20
   1   2   2   65.29    9.40
   1   2   2   51.29    9.30
  -1  -1  -2    5.10    1.50
  -1  -1  -2    2.70    1.30
   1   1   2    3.10    1.40
   1   1   2    4.40    1.30
  -1   0  -2 3444.26  416.46
  -1   0  -2 3619.04  416.46
   1   0   2 3698.53  416.46
   1   0   2 3739.93  416.66
  -1   1  -2    2.80    1.20
  -1   1  -2    4.50    1.50
   1  -1   2    3.90    1.40
   1  -1   2    3.70    1.30
  -1   2  -2   54.39    7.90
  -1   2  -2   54.19    8.20
   1  -2   2   43.10    7.70
   1  -2   2   56.69    7.90
  -1   3  -2   52.19    7.30
  -1   3  -2   47.40    6.80
   1  -3   2   39.30    6.80
   1  -3   2   40.60    6.90
  -1   4  -2 3556.44  403.66
  -1   4  -2 3390.36  403.46
   1  -4   2 3752.42  404.16
   1  -4   2 3337.47  403.36
  -1   5  -2    2.70    2.40
  -1   5  -2    0.90    2.40
   1  -5   2   -0.20    2.30
   1  -5   2   -0.20    2.00
  -1   6  -2    1.60    3.10
  -1   6  -2    2.80    2.70
   1  -6   2    3.30    3.00
   1  -6   2    6.90    3.20
  -1   7  -2    4.50    3.60
  -1   7  -2    5.00    3.40
   1  -7   2    3.20    2.70
   1  -7   2    4.70    3.40
  -1   8  -2 1665.73  201.78
  -1   8  -2 1716.13  201.78
   1  -8   2 1802.42  201.88
  -1   9  -2   19.70    6.50
  -1   9  -2   18.90    5.60
   1  -9   2   11.90    5.40
   1  -9   2   30.60    7.40
  -1  10  -2   25.90    7.00
   1 -10   2   28.90    7.50
  -1  11  -2   33.70    8.40
  -1  11  -2   43.90    9.60
   1 -11   2   38.70    8.50
   1 -11   2   26.60    8.00
  -1  12  -2  687.23   85.49
  -1  12  -2  754.42   84.39
   1 -12   2  747.63   85.29
   1 -12   2  599.04   84.29
  -1  13  -2    2.70    3.50
  -1  13  -2    0.60    4.90
   1 -13   2   -2.10    4.10
   1 -13   2    2.00    3.10
  -2 -13  -2  102.89   17.10
  -2 -13  -2   95.79   16.00
   2  13   2   82.79   15.30
   2  13   2   73.39   14.70
  -2 -12  -2    5.80    4.40
  -2 -12  -2    4.90    4.00
   2  12   2    1.90    3.60
  -2 -11  -2  274.37   40.50
  -2 -11  -2  288.37   41.00
   2  11   2  436.06   42.00
   2  11   2  273.27   40.40
  -2 -10  -2   23.50    7.70
   2  10   2   22.50    6.40
   2  10   2   18.10    6.50
  -2  -9  -2  159.38   23.80
  -2  -9  -2  167.48   23.90
   2   9   2  161.18   23.00
   2   9   2  167.98   24.00
  -2  -8  -2   20.90    6.20
  -2  -8  -2   22.70    6.10
   2   8   2   26.10    6.50
   2   8   2   23.90    6.30
  -2  -7  -2  555.54   71.29
  -2  -7  -2  533.05   70.89
   2   7   2  719.73   72.09
  -2  -5  -2  648.74   74.19
  -2  -5  -2  662.63   73.99
   2   5   2  525.15   73.69
   2   5   2  668.33   73.99
  -2  -4  -2   10.70    3.80
  -2  -4  -2   18.30    4.30
   2   4   2   22.40    4.50
   2   4   2   13.70    3.90
  -2  -3  -2 5759.52  645.54
  -2  -3  -2 5556.74  645.44
   2   3   2 5655.63  645.64
   2   3   2 5526.65  645.34
  -2  -2  -2  824.12   98.19
  -2  -2  -2  855.51   98.39
   2   2   2  848.72   98.19
   2   2   2  858.11   98.29
  -2  -1  -2 1655.83  206.88
  -2  -1  -2 1973.90  206.98
   2   1   2 1896.11  207.08
   2   1   2 1683.63  206.78
  -2   0  -2   34.70    4.80
  -2   0  -2   30.50    5.00
   2   0   2   39.20    4.90
   2   0   2   25.90    4.90
  -2   1  -2 1343.87  148.09
  -2   1  -2 1190.18  148.19
   2  -1   2 1230.98  148.29
   2  -1   2 1370.56  148.19
  -2   2  -2  665.13   70.59
  -2   2  -2  624.84   70.39
   2  -2   2  641.14   70.49
   2  -2   2  490.95   70.19
  -2   3  -2 3440.56  454.15
  -2   3  -2 4198.78  454.55
   2  -3   2 4055.09  454.75
   2  -3   2 4142.79  454.65
  -2   4  -2   15.60    4.00
  -2   4  -2   25.70    5.20
   2  -4   2   10.60    3.80
   2  -4   2   15.90    4.30
  -2   5  -2  516.75   67.09
  -2   5  -2  576.24   99.39
   2  -5   2  572.64   66.89
   2  -5   2  593.04   67.49
  -2   6  -2   23.30    6.20
  -2   6  -2   39.10    7.50
   2  -6   2   19.90    5.90
   2  -6   2   53.79    8.60
  -2   7  -2  487.35   65.79
  -2   7  -2  578.34   65.79
   2  -7   2  558.44   66.39
   2  -7   2  544.65   65.89
  -2   8  -2   11.60    5.20
  -2   8  -2   20.20    5.60
   2  -8   2    8.50    5.30
   2  -8   2   32.00    7.10
  -2   9  -2  172.68   24.20
  -2   9  -2  173.08   23.40
   2  -9   2  147.69   23.60
   2  -9   2  162.38   23.40
  -2  10  -2   23.60    8.70
   2 -10   2   22.00    7.50
  -2  11  -2  270.87   40.90
  -2  11  -2  320.57   42.20
   2 -11   2  281.07   41.40
   2 -11   2  424.36   42.80
  -2  12  -2   11.80    5.60
  -2  12  -2   -0.60    3.00
   2 -12   2    5.40    4.20
   2 -12   2    8.20    4.30
  -3 -13  -2   -2.60    4.30
  -3 -13  -2   -1.50    3.40
   3  13   2    0.10    3.50
   3  13   2    6.40    4.50
  -3 -12  -2  481.15   57.59
  -3 -12  -2  430.16   57.79
   3  12   2  406.26   56.99
   3  12   2  494.85   57.49
  -3 -11  -2   10.40    4.90
  -3 -11  -2    6.20    3.90
   3  11   2    6.80    4.20
   3  11   2    8.00    4.40
  -3 -10  -2   20.80    7.00
  -3 -10  -2    6.90    5.50
   3  10   2   27.00    6.80
   3  10   2   23.40    6.10
  -3  -9  -2   15.30    5.30
  -3  -9  -2    6.80    4.40
   3   9   2   15.60    5.80
   3   9   2   20.50    5.70
   3   8   2 1169.98  131.49
   3   8   2 1062.09  131.39
  -3  -7  -2  135.29   19.60
  -3  -7  -2  135.09   19.50
   3   7   2  145.49   19.70
   3   7   2  135.29   19.20
  -3  -6  -2   66.79   12.10
   3   6   2   85.99   13.00
  -3  -5  -2  179.58   23.70
  -3  -5  -2  180.68   24.00
   3   5   2  161.98   23.60
   3   5   2  233.38   24.30
  -3  -4  -2 2294.27  258.87
  -3  -4  -2 2166.78  258.57
   3   4   2 2215.48  258.57
   3   4   2 2288.57  258.67
  -3  -3  -2   40.00    5.70
  -3  -3  -2   25.40    4.80
   3   3   2   24.50    4.70
   3   3   2   25.70    4.80
  -3  -2  -2   55.29    6.90
  -3  -2  -2   35.30    6.70
   3   2   2   51.69    7.10
   3   2   2   39.70    6.60
  -3  -1  -2    3.10    1.80
  -3  -1  -2   12.90    2.30
   3   1   2    9.80    2.20
   3   1   2   13.20    2.30
  -3   0  -2 2939.51  340.97
  -3   0  -2 2997.30  340.87
   3   0   2 2945.01  340.97
   3   0   2 2982.20  340.77
  -3   1  -2   14.90    2.80
  -3   1  -2    7.30    2.00
   3  -1   2    8.70    2.10
   3  -1   2    6.20    2.20
  -3   2  -2   38.80    6.30
  -3   2  -2   35.90    5.90
   3  -2   2   27.00    6.00
   3  -2   2   47.00    6.50
  -3   3  -2   24.20    4.30
  -3   3  -2   21.00    4.50
   3  -3   2    9.30    3.70
   3  -3   2   24.10    4.70
  -3   4  -2 1697.33  185.68
  -3   4  -2 1629.64  185.98
   3  -4   2 1641.24  185.68
   3  -4   2 1432.46  185.48
  -3   6  -2   80.69   12.70
  -3   6  -2   92.89   13.60
   3  -6   2   82.69   12.90
   3  -6   2   71.29   12.60
  -3   7  -2  109.99   17.50
  -3   7  -2  127.99   18.20
   3  -7   2  107.39   17.60
   3  -7   2  141.79   18.50
  -3   8  -2 1167.98  129.29
  -3   8  -2 1106.39  129.09
   3  -8   2 1055.69  128.99
   3  -8   2 1040.70  128.99
  -3   9  -2    9.60    5.10
  -3   9  -2   24.00    6.10
   3  -9   2    9.70    5.00
   3  -9   2   24.10    6.60
  -3  10  -2   12.80    5.90
  -3  10  -2   17.60    5.60
   3 -10   2   16.60    6.10
   3 -10   2   14.90    6.00
  -3  11  -2    3.00    3.80
  -3  11  -2   -0.50    5.10
   3 -11   2   12.20    5.70
   3 -11   2    3.00    3.90
  -3  12  -2  335.87   54.29
  -3  12  -2  436.66   53.29
   3 -12   2  487.65   54.89
   3 -12   2  435.96   53.99
  -4 -13  -2  165.08   24.80
  -4 -13  -2  182.48   24.70
   4  13   2  162.28   23.60
   4  13   2  129.89   23.10
  -4 -12  -2   13.60    6.10
  -4 -12  -2   28.20    7.60
   4  12   2   31.40    7.70
   4  12   2   18.40    6.80
  -4 -11  -2  274.37   31.20
  -4 -11  -2  148.69   28.90
   4  11   2  285.17   31.00
   4  11   2  194.78   29.50
  -4 -10  -2   53.49    9.80
  -4 -10  -2   29.60    8.60
   4  10   2   43.70    8.90
   4  10   2   38.90    8.60
  -4  -9  -2  543.85   65.19
  -4  -9  -2  526.95   64.59
   4   9   2  576.24   64.89
   4   9   2  469.25   64.19
  -4  -8  -2   36.20    8.80
  -4  -8  -2   54.89    9.50
   4   8   2   39.20    8.60
   4   8   2   48.40    8.90
  -4  -7  -2  229.78   26.30
  -4  -7  -2  146.99   24.30
   4   7   2  177.28   24.60
   4   7   2  239.98   28.80
  -4  -6  -2   22.70    5.30
   4   6   2   21.40    5.70
   4   6   2   24.00    5.50
  -4  -5  -2  308.37   34.70
  -4  -5  -2  270.07   34.20
   4   5   2  207.68   33.70
   4   5   2  368.76   34.90
  -4  -4  -2  119.89   17.80
  -4  -4  -2  151.28   18.30
   4   4   2  142.99   18.10
   4   4   2  138.99   17.80
  -4  -3  -2  469.75   52.89
  -4  -3  -2  431.36   53.09
   4   3   2  414.26   52.89
   4   3   2  482.25   53.29
  -4  -2  -2  210.88   25.50
  -4  -2  -2  215.78   25.20
   4   2   2  184.68   25.10
   4   2   2  222.58   25.40
  -4  -1  -2  527.65   62.39
  -4  -1  -2  531.45   62.69
   4   1   2  569.94   62.39
   4   1   2  510.55   62.59
  -4   0  -2   30.50    5.10
  -4   0  -2   35.10    5.40
   4   0   2   31.60    5.10
   4   0   2   32.50    5.60
  -4   1  -2  670.13   66.39
  -4   1  -2  631.74   66.09
   4  -1   2  508.05   65.89
   4  -1   2  467.85   66.09
  -4   2  -2  140.69   22.00
  -4   2  -2  271.47   23.80
   4  -2   2  185.68   26.00
   4  -2   2  177.68   22.80
  -4   3  -2  329.27   48.70
  -4   3  -2  453.75   48.80
   4  -3   2  440.26   49.30
   4  -3   2  420.16   49.20
  -4   4  -2  138.99   16.10
  -4   4  -2  110.09   15.50
   4  -4   2   77.49   14.90
   4  -4   2  132.19   15.90
  -4   5  -2  233.38   33.10
  -4   5  -2  259.27   33.70
   4  -5   2  293.17   33.60
   4  -5   2  261.57   33.70
  -4   6  -2   17.30    5.50
  -4   6  -2   26.50    6.70
   4  -6   2   29.20    6.50
   4  -6   2   21.30    6.10
  -4   7  -2  230.18   28.40
  -4   7  -2  233.68   28.50
   4  -7   2  207.08   28.30
   4  -7   2  171.88   28.00
  -4   8  -2   39.40    9.40
  -4   8  -2   59.39   10.30
   4  -8   2   43.00    9.30
   4  -8   2   55.89   10.70
  -4   9  -2  450.85   60.89
  -4   9  -2  454.45   60.89
   4  -9   2  529.15   61.49
   4  -9   2  560.34   62.09
  -4  10  -2   36.60    8.70
  -4  10  -2   32.20    9.30
   4 -10   2   38.90   10.10
   4 -10   2   36.90    8.70
  -4  11  -2  221.48   30.70
  -4  11  -2  233.98   31.60
   4 -11   2  206.88   30.70
   4 -11   2  213.88   86.59
  -4  12  -2   15.40    5.70
  -4  12  -2   14.20    5.20
   4 -12   2    4.90    4.20
   4 -12   2   22.10    6.80
  -5 -13  -2    0.50    4.10
  -5 -13  -2    8.80    4.80
   5  13   2    2.10    4.60
   5  13   2   -1.60    3.30
  -5 -12  -2  234.68   35.70
  -5 -12  -2  257.47   35.50
   5  12   2  223.98   34.50
   5  12   2  294.07   35.10
  -5 -11  -2  103.49   17.00
   5  11   2  105.19   16.40
   5  11   2   67.19   14.60
  -5 -10  -2   19.50    5.90
  -5 -10  -2   25.00    7.60
   5  10   2    8.40    5.10
   5  10   2   15.10    5.40
  -5  -9  -2    0.50    3.50
  -5  -9  -2    9.00    5.00
   5   9   2   11.10    4.00
   5   9   2    1.30    3.50
  -5  -8  -2  929.51  121.09
  -5  -8  -2 1139.09  122.39
   5   8   2 1078.19  121.49
   5   8   2  987.20  120.89
  -5  -7  -2  178.58   26.90
  -5  -7  -2  192.18   27.00
   5   7   2  227.08   27.30
   5   7   2  225.48   27.20
  -5  -6  -2   12.60    4.50
  -5  -6  -2   11.10    3.90
   5   6   2    8.60    7.70
   5   6   2   13.90    4.00
  -5  -5  -2  213.98   27.80
  -5  -5  -2  224.48   27.50
   5   5   2  205.48   27.10
   5   5   2  224.58   27.40
  -5  -4  -2 2786.12  327.17
  -5  -4  -2 2794.92  327.47
   5   4   2 2895.71  327.17
   5   4   2 2884.31  327.27
  -5  -3  -2  111.29   13.60
   5   3   2   91.19   13.00
   5   3   2   94.19   12.90
  -5  -2  -2   10.70    3.00
  -5  -2  -2   12.90    3.10
   5   2   2   14.40    3.00
   5   2   2    8.60    3.00
  -5  -1  -2  116.49   13.90
  -5  -1  -2  117.09   14.20
   5   1   2   97.39   14.00
   5   1   2  102.29   13.60
  -5   0  -2 1555.54  193.28
  -5   0  -2 1730.23  193.28
   5   0   2 1689.23  193.28
   5   0   2 1732.53  193.68
  -5   1  -2   94.79   12.30
  -5   1  -2  102.89   12.30
   5  -1   2   82.69   12.60
   5  -1   2   85.09   12.30
  -5   2  -2   20.70    4.10
  -5   2  -2    7.10    2.50
   5  -2   2   10.70    3.40
   5  -2   2   11.60    3.40
  -5   3  -2   61.79   10.00
  -5   3  -2   66.09   10.50
   5  -3   2   46.20    9.90
   5  -3   2  100.79   11.10
  -5   4  -2 2158.28  275.87
  -5   4  -2 2573.44  276.27
   5  -4   2 2457.15  276.07
   5  -4   2 2365.86  276.27
  -5   5  -2  276.37   26.30
  -5   5  -2  180.28   24.70
   5  -5   2  188.38   25.00
   5  -5   2  139.29   24.70
  -5   6  -2   12.70    4.20
  -5   6  -2   21.80    5.80
   5  -6   2    6.50    4.00
   5  -6   2    8.70    3.90
  -5   7  -2  178.48   26.50
  -5   7  -2  183.08   26.00
   5  -7   2  243.08   27.50
   5  -7   2  176.48   26.70
  -5   8  -2  842.42  119.39
  -5   8  -2 1143.39  120.49
   5  -8   2 1130.29  120.69
   5  -8   2  966.80  120.49
  -5   9  -2    1.10    3.30
   5  -9   2   13.00    5.50
  -5  10  -2   17.10    5.50
  -5  10  -2   17.40    6.60
   5 -10   2   15.20    6.30
   5 -10   2    8.20    5.00
  -5  11  -2  121.49   17.50
  -5  11  -2   82.19   15.30
   5 -11   2   94.59   16.00
   5 -11   2   76.29   15.20
  -5  12  -2  147.89  116.09
  -5  12  -2  205.18   29.50
   5 -12   2  236.88   31.10
   5 -12   2  192.18   29.90
  -6 -13  -2   40.70   10.40
  -6 -13  -2   34.60    9.90
   6  13   2   23.90    8.80
   6  13   2   41.60    9.20
  -6 -12  -2   54.49   13.00
  -6 -12  -2   58.79   12.40
   6  12   2   64.59   12.80
   6  12   2   64.49   11.90
  -6 -11  -2  286.37   39.70
  -6 -10  -2   34.50    9.50
  -6 -10  -2   35.00    8.70
   6  10   2   42.40    9.20
   6  10   2   47.30    9.70
  -6  -9  -2  307.67   39.70
  -6  -9  -2  330.57   39.20
   6   9   2  331.97   39.20
   6   9   2  236.78   37.50
  -6  -8  -2  101.39   19.10
  -6  -8  -2  150.18   20.80
   6   8   2  139.29   19.60
   6   8   2  169.68   20.60
  -6  -7  -2  515.85   62.29
  -6  -7  -2  501.05   62.59
   6   7   2  533.55   62.09
   6   7   2  500.45   62.09
  -6  -6  -2  101.19   15.00
  -6  -6  -2  128.99   15.20
   6   6   2  105.79   14.80
   6   6   2   75.19   13.90
  -6  -5  -2  627.64   69.89
  -6  -5  -2  607.04   69.59
   6   5   2  590.84   69.39
   6   5   2  527.15   69.09
  -6  -4  -2  434.76   54.59
  -6  -4  -2  494.35   55.89
   6   4   2  464.15   54.89
  -6  -3  -2 1117.49  136.19
  -6  -3  -2 1326.67  136.09
   6   3   2 1116.39  135.79
   6   3   2 1135.99  135.99
  -6  -2  -2    9.00    2.50
  -6  -2  -2    9.80    2.90
   6   2   2    9.00    3.00
   6   2   2    5.40    2.40
  -6  -1  -2 1147.69  138.19
  -6  -1  -2 1219.08  138.19
   6   1   2 1237.48  138.59
   6   1   2 1178.08  137.89
  -6   0  -2  488.25   55.39
  -6   0  -2  480.25   55.09
   6   0   2  444.86   55.69
   6   0   2  458.25   55.29
   6  -1   2 1177.98  126.59
   6  -1   2 1011.20  125.69
  -6   2  -2    9.10    3.10
  -6   2  -2    8.60    2.60
   6  -2   2    3.50    2.40
   6  -2   2    3.10    2.80
  -6   3  -2 1111.59  115.59
  -6   3  -2 1016.30  115.59
   6  -3   2  950.00  115.59
   6  -3   2  867.11  115.59
  -6   5  -2  530.55   62.69
  -6   5  -2  591.54   62.49
   6  -5   2  474.45   62.29
   6  -5   2  472.75   62.59
  -6   6  -2   98.69   15.40
  -6   6  -2   95.39   14.90
   6  -6   2   92.99   15.20
   6  -6   2   94.39   15.10
  -6   7  -2  666.03   59.69
  -6   7  -2  436.56   57.49
   6  -7   2  460.65   58.49
   6  -7   2  377.66   57.99
  -6   8  -2  120.39   18.50
  -6   8  -2   93.29   17.40
   6  -8   2  141.49   18.80
   6  -8   2  119.69   19.00
  -6   9  -2  275.17   36.70
   6  -9   2  280.27   36.90
   6  -9   2  270.47   38.90
  -6  10  -2   30.20    8.00
  -6  10  -2   29.80    9.40
   6 -10   2   34.30    9.20
   6 -10   2   60.99   11.00
  -6  11  -2  273.07   36.70
  -6  11  -2  376.26   39.40
   6 -11   2  263.97   37.30
   6 -11   2  225.08   36.70
  -7 -13  -2   44.30   12.00
  -7 -13  -2   46.10   11.30
   7  13   2   42.50   11.20
   7  13   2   56.39   11.30
  -7 -12  -2  168.88   25.10
  -7 -12  -2  151.78   26.30
   7  12   2  172.38   24.30
   7  12   2  154.08   24.60
  -7 -10  -2   31.20    8.70
  -7 -10  -2   43.30   10.50
   7  10   2   44.00    9.70
   7  10   2   36.80    8.50
  -7  -9  -2   12.90    5.10
  -7  -9  -2    5.30    4.60
   7   9   2   19.80    5.20
   7   9   2   10.50    5.20
  -7  -8  -2  675.63   72.89
  -7  -8  -2  474.95   71.19
   7   8   2  657.83   71.69
   7   8   2  593.84   71.89
  -7  -7  -2  232.98   35.60
  -7  -7  -2  257.67   35.60
   7   7   2  288.07   35.70
   7   7   2  341.17   35.90
  -7  -6  -2   17.40    5.40
  -7  -6  -2   20.50    5.20
   7   6   2   24.70    5.20
   7   6   2   15.30    4.50
  -7  -5  -2  135.89   16.60
  -7  -5  -2   82.09   15.80
   7   5   2  134.69   16.60
   7   5   2  125.49   16.00
  -7  -4  -2 2165.08  235.48
  -7  -4  -2 1860.21  235.78
   7   4   2 2215.18  235.68
   7   4   2 1916.11  235.48
  -7  -3  -2   91.19   12.20
  -7  -3  -2   96.99   13.00
   7   3   2   77.89   12.20
   7   3   2  102.49   12.40
  -7  -2  -2   69.49    9.50
  -7  -2  -2   70.19   10.00
   7   2   2   69.59   10.00
   7   2   2   67.19    9.50
  -7  -1  -2  241.18   30.20
  -7  -1  -2  257.77   30.90
   7   1   2  232.38   30.40
   7   1   2  266.57   30.20
  -7   0  -2 1731.33  206.38
  -7   0  -2 1938.21  206.68
   7   0   2 1705.33  206.38
   7   0   2 1788.72  207.18
  -7   1  -2  210.68   26.30
  -7   1  -2  203.78   26.30
   7  -1   2  204.18   26.30
   7  -1   2  238.38   27.60
  -7   2  -2   68.79   11.00
  -7   2  -2   78.99   11.10
   7  -2   2   75.19   11.10
   7  -2   2   71.99   11.70
  -7   3  -2   69.59   11.60
  -7   3  -2   85.59   11.90
   7  -3   2   69.39   12.00
   7  -3   2   85.59   12.20
  -7   4  -2 2189.88  249.97
  -7   4  -2 1983.00  249.68
   7  -4   2 2313.67  249.97
   7  -4   2 2141.89  250.27
  -7   5  -2   88.19   13.80
  -7   5  -2  106.49   15.10
   7  -5   2  102.29   14.60
   7  -5   2   78.49   14.80
  -7   6  -2   26.50    7.30
   7  -6   2   17.80    6.00
   7  -6   2   15.70    5.60
  -7   7  -2  243.78   35.20
   7  -7   2  281.27  162.48
   7  -7   2  300.17   36.20
  -7   8  -2  535.05   63.89
  -7   8  -2  505.45   63.59
   7  -8   2  613.14   65.29
   7  -8   2  438.36   63.19
  -7   9  -2    8.90    5.40
  -7   9  -2   13.30    5.30
   7  -9   2   13.90    5.60
   7  -9   2    5.40   14.70
  -7  10  -2   31.20    8.30
  -7  10  -2   35.10    8.30
   7 -10   2   11.90    6.50
   7 -10   2   32.60    9.00
  -7  11  -2    8.40    5.40
  -7  11  -2   21.30    6.00
   7 -11   2   13.80    5.90
   7 -11   2    8.30    5.40
   8  13   2   35.30   11.10
   8  13   2   66.09   12.00
  -8 -12  -2  102.29   19.60
  -8 -12  -2   91.99   17.80
   8  12   2  114.59   17.60
   8  12   2   95.39   17.60
  -8 -11  -2   80.69   15.40
  -8 -10  -2   16.20    5.90
  -8 -10  -2   14.60    7.00
   8  10   2   21.30    6.60
   8  10   2    7.80    4.80
  -8  -9  -2  106.49   16.30
  -8  -9  -2   73.49   14.20
   8   9   2   78.89   14.00
   8   9   2   95.69   15.00
  -8  -8  -2  299.17   34.40
  -8  -8  -2  315.67   35.80
   8   8   2  256.57   34.00
   8   8   2  201.38   32.70
  -8  -7  -2  667.13   80.69
  -8  -6  -2   -1.50    2.40
  -8  -6  -2   -1.50    2.50
   8   6   2    1.00    2.10
   8   6   2    1.00    2.40
  -8  -5  -2  164.18   23.50
  -8  -5  -2  187.28   22.90
   8   5   2  183.28   22.70
   8   5   2  168.48   22.80
  -8  -4  -2  413.96   44.70
  -8  -4  -2  360.76   45.20
   8   4   2  356.36   44.50
   8   4   2  355.86   44.70
  -8  -3  -2  658.23   77.89
  -8  -3  -2  648.04   77.29
   8   3   2  683.73   77.39
   8   3   2  655.33   77.39
  -8  -2  -2    1.30    1.80
  -8  -2  -2    2.00    2.20
   8   2   2    1.90    2.30
   8   2   2    0.50    1.80
  -8  -1  -2  532.95   59.59
  -8  -1  -2  496.05   59.49
   8   1   2  504.15   59.29
   8   1   2  483.55   59.69
  -8   0  -2  578.74   64.19
  -8   0  -2  520.15   63.89
   8   0   2  519.45   63.79
   8   0   2  566.64   64.89
  -8   1  -2  435.66   56.89
  -8   1  -2  457.75   56.89
   8  -1   2  510.45   57.19
   8  -1   2  533.75   58.29
  -8   2  -2    3.60    2.50
  -8   2  -2    1.20    2.20
   8  -2   2   -1.40    1.70
   8  -2   2    2.80    2.90
  -8   3  -2  731.83   72.09
   8  -3   2  605.84   72.29
   8  -3   2  496.45   70.99
  -8   4  -2  411.66   44.30
  -8   4  -2  336.97   44.00
   8  -4   2  353.46   45.90
   8  -4   2  320.67   43.70
  -8   5  -2  131.09   18.30
  -8   5  -2  111.29   17.00
  -8   6  -2    1.10    3.30
  -8   6  -2   -0.40    2.80
   8  -6   2    3.60    3.80
  -8   7  -2  540.95   72.89
  -8   7  -2  585.74   72.69
   8  -7   2  541.25   72.79
   8  -7   2  773.62   74.79
  -8   8  -2  231.78   32.10
  -8   9  -2   91.19   14.40
  -8   9  -2   64.49   12.60
   8  -9   2   73.19   14.30
   8  -9   2   59.09   12.50
  -8  10  -2    5.20    5.40
  -8  10  -2    9.10    4.80
   8 -10   2   16.90    7.10
   8 -10   2    1.50    4.70
  -8  11  -2  102.09   15.80
  -8  11  -2   63.79   14.90
   8 -11   2   80.99   15.90
   8 -11   2  108.89   17.60
   9  12   2  144.29   23.10
  -9 -11  -2   85.59   16.40
   9  11   2   64.79   13.30
   9  11   2   81.29   14.60
  -9 -10  -2   -3.10    5.50
  -9 -10  -2   -1.50    3.20
   9  10   2    1.30    3.70
   9  10   2    2.80    5.60
  -9  -9  -2  183.38   26.30
  -9  -9  -2  167.98   26.80
   9   9   2  193.58   25.90
   9   9   2  182.98   25.50
  -9  -8  -2  325.17   40.20
  -9  -8  -2  284.57   40.90
   9   8   2  316.17   39.10
   9   8   2  292.37   39.30
  -9  -6  -2    6.80    3.70
  -9  -6  -2   -0.50    3.30
   9   6   2    3.60    3.00
   9   6   2    5.40    3.20
  -9  -5  -2  398.16   45.50
  -9  -5  -2  346.17   44.20
   9   5   2  398.66   44.50
   9   5   2  335.37   43.80
  -9  -4  -2  251.37   27.20
  -9  -4  -2  216.08   26.50
   9   4   2  184.38   26.10
   9   4   2  208.48   26.10
  -9  -3  -2   48.10    7.50
  -9  -3  -2   43.30    7.10
   9   3   2   46.10    7.00
   9   3   2   52.09    7.20
  -9  -2  -2    1.30    2.30
  -9  -2  -2    2.40    2.00
   9   2   2    1.00    2.10
   9   2   2    2.70    1.90
  -9  -1  -2   73.59   10.50
  -9  -1  -2   81.09   10.50
   9   1   2   80.69   11.20
   9   1   2   66.79   10.30
  -9   0  -2  634.14   67.39
  -9   0  -2  567.24   65.49
   9   0   2  503.55   65.09
   9   0   2  542.05   66.09
  -9   1  -2   76.69   10.60
  -9   1  -2   65.29   10.30
   9  -1   2   60.99   10.90
   9  -1   2   66.69   10.20
  -9   2  -2   -0.70    2.30
  -9   2  -2    0.20    2.40
   9  -2   2    3.60    3.00
   9  -2   2    1.30    3.00
  -9   4  -2  209.38   27.40
  -9   4  -2  190.68   27.40
   9  -4   2  203.38   27.30
   9  -4   2  234.18   29.20
  -9   5  -2  393.96   48.80
  -9   5  -2  381.36   48.60
   9  -5   2  422.46   49.70
   9  -5   2  371.26   48.80
  -9   6  -2    0.70    2.80
  -9   6  -2    6.40    3.90
   9  -6   2    3.20    3.40
   9  -6   2    3.00    3.80
  -9   7  -2   58.39   10.80
  -9   7  -2   63.09   11.40
   9  -7   2   56.39   11.70
   9  -7   2   41.20   10.30
  -9   8  -2  266.17   32.50
  -9   8  -2  225.38   32.80
   9  -8   2  287.27   35.20
   9  -8   2  199.98   32.10
  -9   9  -2  197.18   25.10
  -9   9  -2  177.88   25.10
   9  -9   2  238.68   94.29
   9  -9   2  131.09   23.60
  -9  10  -2    2.20    3.50
  -9  10  -2    2.90    3.30
   9 -10   2    2.40    4.10
   9 -10   2   -1.10    4.10
  10  10   2   28.20    7.20
  10  10   2   20.80    6.90
 -10  -9  -2   36.80    8.60
 -10  -9  -2   19.80    8.20
  10   9   2   33.10    7.60
  10   9   2   30.20    7.40
 -10  -8  -2  255.87   36.10
 -10  -8  -2  281.77   37.50
  10   8   2  289.77   35.70
  10   8   2  272.87   35.80
 -10  -7  -2   49.10    9.30
 -10  -7  -2   45.60    8.20
  10   7   2   33.20    6.90
  10   7   2   27.60    6.70
 -10  -6  -2   43.40    8.10
 -10  -6  -2   36.00    7.40
  10   6   2   35.20    6.90
  10   6   2   33.70    6.90
 -10  -5  -2  205.88   27.00
 -10  -5  -2  222.78   26.70
  10   5   2  188.98   26.20
  10   5   2  224.08   26.30
 -10  -4  -2 1030.50  117.69
 -10  -4  -2 1010.60  118.19
  10   4   2 1061.09  117.79
  10   4   2  955.20  117.49
 -10  -3  -2   40.70    5.80
 -10  -3  -2   30.70    5.50
  10   3   2   26.50    5.30
  10   3   2   41.20    5.80
 -10  -2  -2    7.10    2.20
 -10  -2  -2    2.70    2.90
  10   2   2    3.30    2.00
  10   2   2    0.60    2.20
 -10  -1  -2   52.09    7.40
 -10  -1  -2   52.99    7.40
  10   1   2   36.60    6.80
  10   1   2   43.10    7.40
 -10   0  -2  591.84   66.59
 -10   0  -2  576.24   66.79
  10   0   2  566.14   67.49
  10   0   2  519.55   66.59
 -10   1  -2   48.70    7.70
 -10   1  -2   40.70    7.80
  10  -1   2   35.80    7.20
  10  -1   2   53.89    9.10
 -10   2  -2    5.50    2.90
 -10   2  -2    3.00    3.00
  10  -2   2    4.00    3.70
  10  -2   2    1.20    2.60
 -10   3  -2   23.90    7.10
 -10   3  -2   39.90    7.50
  10  -3   2   39.10    7.40
  10  -3   2   39.90    8.80
 -10   4  -2  927.21  120.19
 -10   4  -2  945.11  119.99
  10  -4   2 1112.39  121.89
  10  -4   2 1132.49  120.99
 -10   5  -2  195.98   27.20
 -10   5  -2  183.18   26.70
  10  -5   2  188.98   28.10
  10  -5   2  218.28   27.30
 -10   6  -2   19.00    6.90
 -10   6  -2   28.10    7.00
  10  -6   2   22.40    7.70
  10  -6   2   31.30    8.10
 -10   7  -2   33.10    7.80
 -10   7  -2   21.10    6.60
  10  -7   2   37.90    8.30
  10  -7   2   24.20    7.90
 -10   8  -2  212.18   30.10
 -10   8  -2  170.08   29.40
  10  -8   2  343.27   34.50
  10  -8   2  205.58   29.90
 -10   9  -2   22.50    8.30
 -10   9  -2   35.50    8.40
  10  -9   2   37.20    9.50
  10  -9   2   35.80    9.40
 -10  10  -2   11.70    5.90
 -10  10  -2    0.00    5.80
  10 -10   2   14.20    7.10
  10 -10   2   27.10    8.30
  11   9   2   33.20    8.20
  11   9   2   33.10    8.50
 -11  -8  -2   35.80   10.40
 -11  -7  -2  255.27   32.50
 -11  -7  -2  268.17   31.90
  11   7   2  227.68   31.10
  11   7   2  232.88   30.90
 -11  -6  -2    0.90    2.90
 -11  -6  -2    2.20    2.90
  11   6   2    0.30    2.10
  11   6   2    0.70    2.20
 -11  -5  -2  105.89   14.90
 -11  -5  -2  117.49   15.00
  11   5   2  126.09   14.90
  11   5   2  100.19   14.40
 -11  -4  -2  175.38   22.50
 -11  -4  -2  189.08   22.50
  11   4   2  176.08   22.20
  11   4   2  192.08   22.40
 -11  -2  -2    5.20    2.60
 -11  -2  -2    8.00    2.60
  11   2   2    6.00    2.40
  11   2   2    5.40    2.00
 -11  -1  -2  199.38   23.30
 -11  -1  -2  180.68   23.40
  11   1   2  181.88   24.60
  11   1   2  181.98   23.10
 -11   0  -2   44.10    7.00
 -11   0  -2   32.30    6.20
  11   0   2   37.70    7.20
  11   0   2   29.50    5.90
 -11   1  -2  204.08   27.00
 -11   1  -2  215.18   26.60
  11  -1   2  190.08   27.40
  11  -1   2  206.88   26.30
 -11   2  -2    1.60    3.20
 -11   2  -2    8.20    3.70
  11  -2   2    4.50    3.90
  11  -2   2    2.50    3.00
 -11   3  -2  186.18   26.80
 -11   3  -2  185.58   26.90
  11  -3   2  233.08   27.40
  11  -3   2  205.88   28.80
 -11   4  -2  150.88   23.60
 -11   4  -2  211.98   25.30
  11  -4   2  174.98   24.20
  11  -4   2  168.68   25.80
 -11   5  -2  149.59   18.00
 -11   5  -2   78.59   15.40
  11  -5   2  120.19   16.80
  11  -5   2   76.79   16.30
 -11   6  -2   -1.70    2.90
 -11   6  -2    2.50    4.30
  11  -6   2    1.40    3.50
  11  -6   2   -2.30    3.00
 -11   7  -2  159.18   24.90
 -11   8  -2   48.00   10.00
 -11   8  -2   37.90   10.30
  11  -8   2   60.79   12.00
  11  -8   2   51.59   11.30
 -11   9  -2   39.40    9.30
 -11   9  -2   52.59   10.20
  11  -9   2   30.20   10.00
  11  -9   2   29.70    9.10
 -11  10  -2   -1.10    2.20
  12   7   2   35.90    6.20
  12   7   2   26.50    5.90
  12   6   2   18.50    3.70
  12   6   2   13.90    3.60
 -12   0  -2  731.53   83.69
 -12   0  -2  713.23   83.99
  12   0   2  714.13   84.19
  12   0   2  682.73   83.49
 -12   1  -2  103.59   14.40
 -12   1  -2   91.79   14.20
  12  -1   2   96.89   15.20
  12  -1   2   95.09   14.00
 -12   2  -2    1.90    3.50
  12  -2   2    2.90    4.20
 -12   3  -2   53.69   10.40
 -12   3  -2   50.39   10.00
  12  -3   2   56.39   11.70
  12  -3   2   53.29    9.90
 -12   4  -2  504.05   62.99
 -12   4  -2  500.95   62.99
  12  -4   2  432.96   64.39
  12  -4   2  598.24   63.49
 -12   5  -2   41.40    8.80
 -12   5  -2   22.40    7.60
  12  -5   2   53.09   10.10
  12  -5   2   32.80    9.30
 -12   6  -2    3.50    5.30
 -12   6  -2   -0.10    5.70
  12  -6   2    2.40    5.10
  12  -6   2    3.20    6.00
 -12   7  -2   41.40    9.10
 -12   7  -2   28.10    8.50
  12  -7   2   37.10   10.10
  12  -7   2   32.60    9.30
 -12   8  -2  115.59   23.00
 -12   8  -2  179.68   25.20
  12  -8   2  206.98   27.80
  12  -8   2  202.48   26.20
 -12   9  -2   10.20    5.30
 -12   9  -2   -3.70    2.80
  12  -9   2   -1.60    3.90
  12  -9   2    2.60    4.60
 -13  -1  -2  148.39   17.80
 -13   0  -2   53.09    8.90
 -13   0  -2   61.29    9.60
  13   0   2   61.29    9.10
  13   0   2   64.09    9.70
 -13   1  -2  127.29   19.40
 -13   1  -2  138.59   19.90
  13  -1   2  148.99   20.60
  13  -1   2  165.98   21.10
 -13   2  -2    7.50    4.20
 -13   3  -2  165.58   24.20
 -13   3  -2  181.18   24.20
  13  -3   2  178.98   25.90
  13  -3   2  152.48   23.40
 -13   4  -2   49.90    9.90
 -13   4  -2   50.39   10.40
  13  -4   2   32.80    8.50
  13  -4   2   61.59   12.10
 -13   5  -2   83.29   16.50
 -13   5  -2   79.69   16.10
  13  -5   2  151.18   18.10
  13  -5   2  101.29   18.80
 -13   6  -2   -0.20    3.90
  13  -6   2   10.40    5.40
  13  -6   2   -3.50    4.50
 -13   7  -2  124.89   20.80
 -13   7  -2  128.29   21.50
  13  -7   2  161.58   23.80
  13  -7   2  127.79   21.30
 -13   8  -2   39.50   10.60
 -13   8  -2   69.69   12.40
  13  -8   2   52.89   11.50
  13  -8   2   41.80   11.70
 -13   9  -2   -3.80    4.60
  13  -9   2    2.70    4.60
  13  -9   2    6.10    4.90
  14  -1   2   24.60    5.90
  14  -1   2   23.60    6.30
  14  -2   2   -2.30    3.90
  14  -3   2   24.90    7.80
  14  -3   2   17.20    5.80
  14  -4   2  175.18   26.00
  14  -4   2  186.38   28.30
  14  -5   2    8.60    6.20
  14  -5   2    1.20    4.50
  14  -7   2   30.70    9.80
  14  -7   2   53.69   12.20
  14  -8   2  146.19   24.10
  14  -8   2  133.69   23.00
  14  -7  -3   54.39   13.40
  14  -7  -3   82.69   15.60
  14  -6  -3   32.50    9.00
  14  -6  -3   31.50    9.30
  14  -5  -3   36.50   10.00
  14  -5  -3   59.19   12.20
  14  -4  -3    8.30    5.40
  14  -4  -3   -3.70    4.20
  14  -3  -3   49.30    9.90
  14  -3  -3   46.00    8.90
  14  -2  -3   60.39    8.70
  14  -2  -3   45.60    8.40
  13  -9  -3   26.40    9.70
  13  -9  -3   26.30    9.40
 -13   9   3   34.60    9.10
 -13   9   3   42.00    9.60
  13  -8  -3   14.00    8.90
  13  -8  -3    8.20    6.10
 -13   8   3    1.00    6.40
 -13   8   3    3.00    4.50
  13  -7  -3   32.30    9.00
  13  -7  -3   38.50   10.10
 -13   7   3   19.90    7.70
  13  -6  -3  106.09   18.10
  13  -6  -3  109.89   19.80
 -13   6   3  112.09   18.10
 -13   6   3  117.09   18.60
  13  -5  -3   74.69   14.10
  13  -5  -3   56.69   12.70
 -13   5   3   75.49   13.10
 -13   5   3   88.19   14.00
  13  -4  -3   18.40    6.90
  13  -4  -3   15.70   13.00
 -13   4   3   16.90    6.60
 -13   4   3   17.10    6.60
  13  -3  -3   76.89   12.60
  13  -3  -3  100.69   14.40
 -13   3   3   72.99   12.40
 -13   3   3   64.59   12.20
  13  -2  -3  281.27   35.40
  13  -2  -3  292.17   36.60
 -13   2   3  285.37   35.50
 -13   2   3  292.57   35.80
  12  -9  -3   52.89   12.40
  12  -9  -3   89.39   15.20
 -12   9   3   38.60   11.30
 -12   9   3   70.09   13.10
  12  -8  -3    5.90    5.70
  12  -8  -3   -1.00    4.30
 -12   8   3    0.30    3.00
 -12   8   3    3.10    4.60
 -12   7   3   20.70    6.90
  12  -6  -3  167.58   24.30
  12  -6  -3  178.18   26.00
 -12   6   3  162.98   24.20
 -12   6   3  167.48   24.40
  12  -5  -3  132.09   20.00
  12  -5  -3  104.69   18.20
 -12   5   3  130.99   19.20
 -12   5   3  131.39   19.30
  12  -4  -3   15.20    5.40
  12  -4  -3    8.20    4.40
 -12   4   3    4.30    4.10
 -12   4   3    5.10    3.70
  12  -3  -3  106.89   15.50
  12  -3  -3  112.89   16.70
 -12   3   3  101.99   15.70
 -12   3   3   94.39   15.40
  12  -2  -3  356.16   43.00
  12  -2  -3  380.66   44.40
 -12   2   3  375.06   43.00
 -12   2   3  306.77   42.50
  12  -1  -3  123.69   15.10
  12  -1  -3  127.29   15.50
 -12   1   3  128.99   15.10
 -12   1   3  101.49   14.70
  11 -10  -3  171.98   22.30
  11 -10  -3  109.59   20.00
 -11  10   3   83.39   18.20
 -11  10   3  133.89   19.70
  11  -9  -3   56.99   12.60
  11  -9  -3   68.99   14.20
 -11   9   3  105.69   14.60
 -11   9   3   56.29   13.00
  11  -8  -3    6.10    5.60
  11  -8  -3   10.80    5.80
 -11   8   3   13.50    6.20
 -11   8   3    0.00    4.40
  11  -7  -3  142.29   19.10
  11  -7  -3  128.39   17.30
 -11   7   3   88.59   15.70
 -11   7   3   61.99   14.50
  11  -6  -3  207.58   27.60
  11  -6  -3  191.78   26.60
 -11   6   3  150.48   25.50
 -11   6   3  207.38   26.70
  11  -5  -3  152.98   23.00
  11  -5  -3  203.28   25.10
 -11   5   3  164.78   23.10
 -11   5   3  144.39   23.00
  11  -4  -3    6.80    4.60
  11  -4  -3    4.30    4.80
 -11   4   3   11.10    4.40
 -11   4   3   10.10    5.60
  11  -3  -3  118.69   18.00
  11  -3  -3  117.69   16.70
 -11   3   3  106.09   16.70
 -11   3   3  141.39   17.70
  11  -2  -3  464.75   58.39
  11  -2  -3  534.95   59.99
 -11   2   3  501.35   58.69
 -11   2   3  471.85   58.39
  11  -1  -3  168.78   22.10
  11  -1  -3  178.28   22.90
 -11   1   3  186.08   22.30
 -11   1   3  188.68   22.30
  11   8  -3   17.60    5.20
  11   8  -3   10.00    3.90
  10 -10  -3  178.68   21.40
  10 -10  -3   74.09   17.30
 -10  10   3  108.69   17.80
 -10  10   3  110.89   17.90
  10  -9  -3  113.59   18.10
  10  -9  -3  120.69   18.60
 -10   9   3  109.79   17.10
 -10   9   3   70.19   15.90
  10  -8  -3    8.10    5.00
  10  -8  -3    8.40    4.90
 -10   8   3    6.20    4.60
 -10   8   3   11.60    5.20
  10  -7  -3   14.30    6.10
  10  -7  -3   20.80    6.70
 -10   7   3   13.80    5.60
 -10   7   3   19.30    6.70
  10  -6  -3  737.93   84.79
  10  -6  -3  790.92   84.19
 -10   6   3  630.64   82.99
 -10   6   3  636.64   82.99
  10  -5  -3  173.28   22.20
  10  -5  -3  124.59   21.80
 -10   5   3  159.68   21.70
 -10   5   3  150.58   21.30
  10  -4  -3   85.29   13.40
  10  -4  -3   86.59   14.40
 -10   4   3   77.59   13.10
 -10   4   3   93.09   13.60
  10  -3  -3  123.69   16.80
  10  -3  -3  115.89   16.10
 -10   3   3  114.89   16.30
 -10   3   3   96.99   15.50
  10  -2  -3  770.52   88.19
  10  -2  -3  789.82   88.89
 -10   2   3  650.03   88.29
 -10   2   3  801.12   88.39
  10  -1  -3   28.20    4.90
  10  -1  -3   24.90    5.30
 -10   1   3   25.30    4.90
 -10   1   3   32.00    5.20
  10   6  -3  712.93   84.69
  10   6  -3  719.13   84.49
 -10  -6   3  727.43   85.09
 -10  -6   3  759.12   84.79
  10   7  -3   26.50    5.30
  10   7  -3   36.00    5.60
 -10  -7   3   18.30    5.10
 -10  -7   3   26.70    5.90
  10   8  -3   12.90    4.40
  10   8  -3   11.10    3.70
 -10  -8   3   -0.80    3.70
 -10  -8   3   12.60    4.40
  10   9  -3  147.69   20.10
  10   9  -3  131.19   19.80
 -10  -9   3  142.39   20.70
 -10  -9   3  135.19   21.60
  10  10  -3  139.09   21.80
  10  10  -3  155.88   21.70
   9 -11  -3   69.49   14.70
  -9  11   3   71.49   13.00
   9 -10  -3   52.09   11.40
   9 -10  -3   36.40   10.00
  -9  10   3   37.20   10.10
  -9  10   3   60.09   10.80
   9  -9  -3  124.09   21.30
   9  -9  -3  162.78   22.90
  -9   9   3  118.89   20.80
  -9   9   3  158.08   21.30
  -9   8   3   -1.70    3.60
   9  -7  -3   73.19   15.40
   9  -7  -3   86.39   15.20
  -9   7   3  107.99   15.60
  -9   7   3  101.09   21.30
   9  -6  -3  164.38   25.10
   9  -6  -3  164.58   25.80
  -9   6   3  208.98   25.90
  -9   6   3  199.58   25.90
   9  -5  -3  158.28   22.90
   9  -5  -3  155.38   23.10
  -9   5   3  180.78   23.20
  -9   5   3  170.38   23.20
   9  -4  -3    0.20    2.90
   9  -4  -3   -0.60    2.40
  -9   4   3    3.00    3.30
   9  -3  -3  255.57   33.40
   9  -3  -3  268.47   32.70
  -9   3   3  258.57   32.80
  -9   3   3  257.57   32.90
   9  -2  -3   82.99   11.50
   9  -2  -3   81.09   11.90
  -9   2   3   87.49   11.60
  -9   2   3   66.39   11.10
   9  -1  -3  152.58   19.90
   9  -1  -3  162.68   20.60
  -9   1   3  164.88   20.10
  -9   1   3  162.58   20.00
   9   0  -3    0.90    0.80
   9   0  -3   -0.20    2.50
   9   5  -3  184.38   22.70
   9   5  -3  193.48   22.80
  -9  -5   3  188.08   22.80
  -9  -5   3  196.18   23.20
   9   6  -3  212.68   26.70
   9   6  -3  215.68   27.00
  -9  -6   3  216.58   28.40
  -9  -6   3  220.98   27.00
   9   7  -3   90.49   13.30
   9   7  -3  109.39   13.70
  -9  -7   3   82.79   13.30
  -9  -7   3   84.09   13.90
   9   8  -3    3.60    3.80
  -9  -8   3    1.30    3.00
   9   9  -3  169.28   23.10
   9   9  -3  217.38   24.90
  -9  -9   3  132.79   23.10
  -9  -9   3  170.78   25.10
   9  10  -3   57.99   10.60
   9  10  -3   53.69   11.10
  -9 -10   3   38.40    9.50
  -9 -10   3   57.39   12.20
   9  11  -3  116.89   17.70
   9  11  -3   96.29   17.50
   8 -11  -3    2.80    3.90
  -8  11   3    1.40    4.90
  -8  11   3    1.80    4.20
   8 -10  -3  294.27   44.50
  -8  10   3  366.96   44.30
  -8  10   3  350.06   44.20
   8  -9  -3    6.10    5.00
  -8   9   3   14.50    6.00
  -8   9   3   19.60    5.40
   8  -8  -3    1.80    3.40
  -8   8   3    4.40    3.80
  -8   8   3   -2.50    2.70
   8  -7  -3   49.90   10.30
   8  -7  -3   44.30   10.30
  -8   7   3   72.59   11.80
  -8   7   3   47.80   10.00
   8  -6  -3  530.85   65.69
   8  -6  -3  465.45   65.19
  -8   6   3  593.54   65.89
  -8   6   3  566.24   65.59
   8  -5  -3   20.00    5.30
   8  -5  -3   14.50    4.90
  -8   5   3   14.40    4.40
  -8   5   3    9.10    4.40
   8  -3  -3   45.30    8.30
   8  -3  -3   47.80    8.40
  -8   3   3   46.40    8.30
  -8   3   3   64.69    9.30
   8  -2  -3 1297.17  155.78
   8  -2  -3 1258.07  155.18
  -8   2   3 1571.34  155.78
  -8   2   3 1256.57  155.18
   8  -1  -3  122.19   18.40
   8  -1  -3  156.58   18.10
  -8   1   3  147.89   18.10
  -8   1   3  150.78   18.10
   8   0  -3    1.40    1.10
   8   0  -3   -0.10    1.20
  -8   0   3    2.00    1.30
  -8   0   3    0.80    1.10
   8   4  -3    9.20    2.00
   8   4  -3   11.80    2.10
  -8  -4   3   15.20    2.30
  -8  -4   3   13.40    2.30
   8   5  -3    8.70    2.40
   8   5  -3    6.10    2.50
  -8  -5   3    7.20    3.00
  -8  -5   3   14.00    2.90
   8   6  -3  677.13   75.99
   8   6  -3  659.13   75.99
  -8  -6   3  661.03   76.59
  -8  -6   3  587.44   75.59
   8   7  -3   67.09   11.20
   8   7  -3   76.79   11.20
  -8  -7   3   73.49   12.00
  -8  -7   3   67.69   11.20
   8   8  -3    3.00    2.70
   8   8  -3    1.00    3.60
  -8  -8   3    5.50    4.10
   8   9  -3   14.30    4.80
   8   9  -3   -0.70    4.30
  -8  -9   3   22.90    5.90
  -8  -9   3    7.20    5.00
   8  10  -3  380.06   51.39
   8  10  -3  454.05   51.29
  -8 -10   3  389.56   51.69
  -8 -10   3  393.36   52.39
   8  11  -3    7.30    4.10
   8  11  -3    5.80    5.00
  -8 -11   3   15.30    6.20
  -8 -11   3    7.90    5.00
   8  12  -3    4.30    5.20
   8  12  -3    1.50    3.40
  -8 -12   3    2.40    3.90
  -8 -12   3    0.00    6.00
   7 -11  -3  100.79   16.10
   7 -11  -3   82.19   15.20
  -7  11   3   74.19   14.90
   7 -10  -3    5.10    4.80
   7 -10  -3    3.80    3.90
  -7  10   3    5.70    3.70
   7  -9  -3  354.16   48.20
   7  -9  -3  387.76   49.20
  -7   9   3  350.36   49.20
  -7   9   3  401.96   47.90
   7  -8  -3    9.90    5.40
   7  -8  -3    1.00    3.50
  -7   8   3    2.40    3.40
  -7   8   3    3.90    4.30
   7  -7  -3  166.18   20.70
   7  -7  -3  101.69   19.60
  -7   7   3  135.29   20.10
  -7   7   3  144.39   20.10
   7  -6  -3   34.60    8.80
   7  -6  -3   44.40    9.50
  -7   6   3   58.89   10.10
  -7   6   3   50.29    9.20
   7  -5  -3 1252.67  135.19
   7  -5  -3 1012.60  134.79
  -7   5   3 1171.88  134.89
  -7   5   3 1165.38  134.79
   7  -4  -3   62.79   10.80
  -7   4   3   51.09    9.50
   7  -3  -3  728.03   89.79
   7  -3  -3  790.52   89.79
  -7   3   3  837.12   89.69
  -7   3   3  696.23   89.49
   7  -2  -3  100.89   15.20
   7  -2  -3  100.49   15.50
  -7   2   3  163.98   16.00
  -7   2   3  109.29   15.20
  -7   1   3  451.05   52.29
  -7   1   3  440.86   52.29
   7   0  -3   -0.20    1.20
   7   0  -3    1.00    1.30
  -7   0   3   -0.20    1.00
  -7   0   3   -1.70    1.20
   7   4  -3   34.80    5.90
   7   4  -3   47.80    6.30
  -7  -4   3   44.70    6.20
  -7  -4   3   48.10    6.50
   7   5  -3  897.61  124.99
   7   5  -3 1115.69  125.49
  -7  -5   3 1238.08  125.99
  -7  -5   3 1126.79  125.49
   7   6  -3   36.60    6.60
   7   6  -3   20.20    5.30
  -7  -6   3   35.20    6.00
  -7  -6   3   34.70    6.60
   7   7  -3  160.28   21.00
   7   7  -3  189.58   21.20
  -7  -7   3  151.88   20.90
  -7  -7   3  120.89   20.40
   7   8  -3   -0.80    3.20
   7   8  -3    5.90    3.20
  -7  -8   3    0.70    3.50
  -7  -8   3    0.20    2.80
   7   9  -3  318.67   45.50
   7   9  -3  423.36   46.30
  -7  -9   3  460.95   47.60
  -7  -9   3  288.47   45.90
   7  10  -3    7.60    4.70
   7  10  -3   10.40    4.30
  -7 -10   3    6.40    5.10
  -7 -10   3    9.00    4.20
   7  11  -3   79.19   13.80
   7  11  -3   78.09   14.30
  -7 -11   3   66.19   14.30
  -7 -11   3   82.79   14.50
   7  12  -3   10.00    6.10
   7  12  -3   26.80    7.30
  -7 -12   3   25.70    8.30
  -7 -12   3   21.10    6.30
   7  13  -3   87.09   17.80
   7  13  -3  125.89   17.90
  -7 -13   3  112.79   18.70
  -7 -13   3   90.99   18.70
   6 -11  -3    2.70    3.90
   6 -11  -3   -1.20    2.90
  -6  11   3    7.30    4.20
  -6  11   3   -2.70    3.90
   6 -10  -3  517.55   82.99
   6 -10  -3  826.62   84.69
  -6  10   3  661.23   83.19
  -6  10   3  783.82   83.99
   6  -8  -3    4.10    3.80
   6  -8  -3   12.30    5.30
  -6   8   3   13.10    5.10
  -6   8   3    8.50    4.30
   6  -7  -3    4.10    3.60
   6  -7  -3    8.80    4.80
  -6   7   3   16.40    5.20
  -6   7   3    4.60    3.70
   6  -6  -3 1354.26  143.29
   6  -6  -3 1101.49  141.99
  -6   6   3 1235.58  142.19
  -6   6   3 1181.58  142.49
   6  -5  -3   -0.60    2.40
   6  -5  -3    0.30    3.20
  -6   5   3    2.70    2.70
  -6   5   3    1.00    2.60
   6  -4  -3    2.20    3.00
   6  -4  -3    2.40    2.60
  -6   4   3   -0.20    2.00
  -6   4   3    5.20    3.30
   6  -3  -3   16.20    4.20
   6  -3  -3   13.20    4.00
  -6   3   3   11.90    3.80
   6  -2  -3 2035.00  235.08
   6  -2  -3 2065.69  234.98
  -6   2   3 1857.51  234.68
  -6   2   3 2201.78  235.18
   6  -1  -3   36.10    5.00
   6  -1  -3   28.50    4.60
  -6   1   3   23.10    4.40
  -6   1   3   26.30    4.40
   6   0  -3    1.60    1.30
   6   0  -3   -1.20    0.90
  -6   0   3    0.80    1.00
  -6   0   3    0.00    1.10
   6   3  -3   12.70    2.40
   6   3  -3   11.00    2.50
  -6  -3   3   17.90    2.70
  -6  -3   3   14.60    2.60
   6   4  -3    3.50    1.80
   6   4  -3    4.10    2.20
  -6  -4   3    5.00    2.30
  -6  -4   3    3.40    1.80
   6   5  -3   -2.00    1.90
   6   5  -3    1.30    1.40
  -6  -5   3    0.70    5.90
  -6  -5   3    0.40    2.10
   6   6  -3 1127.09  135.09
   6   6  -3 1101.69  135.19
  -6  -6   3 1186.78  135.49
  -6  -6   3 1232.58  135.59
  -6  -7   3    6.20    3.40
   6   8  -3    7.90    4.10
   6   8  -3    5.30    3.40
  -6  -8   3    8.80    4.10
  -6  -8   3   12.80    4.80
   6   9  -3   -3.50    2.50
   6   9  -3    0.20    3.50
  -6  -9   3    0.10    2.80
  -6  -9   3    0.10    3.10
   6  10  -3  621.14   84.29
   6  10  -3  770.82   85.49
  -6 -10   3  731.73   84.79
  -6 -10   3  697.83   85.59
   6  11  -3    1.50    3.30
   6  11  -3   -0.40    2.90
  -6 -11   3   -2.30    3.90
  -6 -11   3    1.80    3.50
   6  12  -3   36.10    8.60
   6  12  -3   22.70    8.60
  -6 -12   3   33.90    9.10
  -6 -12   3   41.50   10.30
   6  13  -3   -2.40    2.40
   6  13  -3    0.90    3.70
  -6 -13   3   -1.40    3.20
  -6 -13   3    1.70    4.80
   5 -12  -3    5.00    4.20
   5 -12  -3   17.30    6.80
  -5  12   3    3.20    4.80
  -5  12   3   11.10    4.80
   5 -11  -3  114.79   17.80
   5 -11  -3  105.99   17.60
  -5  11   3   80.59   16.20
  -5  11   3  118.19   17.80
   5 -10  -3   44.20    9.00
   5 -10  -3   26.70    8.20
  -5  10   3   19.30    7.30
  -5  10   3   29.40    7.50
   5  -9  -3  553.94   66.99
   5  -9  -3  545.95   66.49
  -5   9   3  446.96   67.29
  -5   9   3  587.04   66.39
   5  -8  -3    4.10    3.90
   5  -8  -3   10.40    4.20
  -5   8   3    1.50    3.60
  -5   8   3    4.40    4.10
   5  -7  -3  514.85   71.09
   5  -7  -3  609.74   71.19
  -5   7   3  608.74   70.89
  -5   7   3  602.34   70.79
   5  -6  -3    2.80    3.50
   5  -6  -3    2.60    2.70
  -5   6   3    4.30    2.70
  -5   6   3    4.90    3.40
   5  -5  -3  940.21  121.39
   5  -5  -3 1075.89  121.39
  -5   5   3 1086.09  121.29
  -5   5   3 1018.10  120.99
   5  -4  -3   76.39   10.20
   5  -4  -3   50.79    9.40
  -5   4   3   59.69    9.60
  -5   4   3   48.70    9.20
   5  -3  -3  751.12   87.49
   5  -3  -3  795.52   87.59
  -5   3   3  671.93   87.09
  -5   3   3  768.42   87.59
   5  -2  -3   -1.00    2.10
   5  -2  -3   -0.50    1.80
  -5   2   3    0.60    1.80
  -5   2   3    0.20    1.90
   5  -1  -3 2725.83  318.17
   5  -1  -3 3039.10  318.57
  -5   1   3 2644.34  318.07
  -5   1   3 2694.83  317.97
   5   0  -3    0.00    1.10
   5   0  -3   -0.20    0.80
  -5   0   3    0.90    2.30
  -5   0   3    0.80    0.80
   5   2  -3    1.20    0.60
   5   2  -3    0.70    0.40
  -5  -2   3    1.00    0.70
  -5  -2   3    1.20    0.70
   5   3  -3  723.23   89.39
   5   3  -3  767.92   89.39
  -5  -3   3  803.82   89.49
  -5  -3   3  801.42   89.59
   5   4  -3   68.19    8.60
   5   4  -3   58.99    8.50
  -5  -4   3   55.49    8.30
  -5  -4   3   50.59    8.20
   5   5  -3 1065.99  118.09
   5   5  -3  972.20  118.09
  -5  -5   3 1178.58  118.49
  -5  -5   3  859.41  117.99
   5   6  -3    5.10    2.90
   5   6  -3   -0.10    2.50
  -5  -6   3    2.70    2.40
  -5  -6   3    2.50    2.50
  -5  -7   3  641.44   77.49
   5   8  -3   -1.10    3.00
   5   8  -3    5.50    3.20
  -5  -8   3   10.70    4.40
  -5  -8   3   10.60    4.40
   5   9  -3  524.55   69.39
   5   9  -3  672.63   69.69
  -5  -9   3  571.34   69.69
  -5  -9   3  518.25   68.99
   5  10  -3   17.20    6.60
   5  10  -3   20.10    6.40
  -5 -10   3   35.80    7.40
  -5 -10   3   19.10    6.50
   5  11  -3  120.29   19.40
  -5 -11   3  118.59   19.10
   5  12  -3    4.60    5.00
   5  12  -3    7.50    4.30
  -5 -12   3    8.00    4.10
  -5 -12   3   -0.20    3.80
   5  13  -3  217.58   30.30
   5  13  -3  215.98   29.30
  -5 -13   3  163.78   30.10
  -5 -13   3  237.08   30.50
   4 -12  -3   21.20    6.80
   4 -12  -3   11.20    5.20
  -4  12   3   11.50    5.50
  -4  12   3   15.00    6.20
   4 -11  -3    3.20    4.60
   4 -11  -3    4.70    4.10
  -4  11   3    6.60    3.80
  -4  11   3    3.00    4.40
   4 -10  -3  503.55   62.69
   4 -10  -3  496.45   62.69
  -4  10   3  478.85   62.19
  -4  10   3  529.15   62.29
   4  -9  -3   37.70    8.80
   4  -9  -3   41.00    9.30
  -4   9   3   43.60    9.00
  -4   9   3   29.90    8.40
   4  -8  -3  114.99   20.30
   4  -8  -3  130.19   20.50
  -4   8   3  162.28   21.20
  -4   8   3  169.58   21.60
   4  -7  -3    7.50    3.80
   4  -7  -3    8.40    4.10
  -4   7   3    6.90    3.80
  -4   7   3    0.40    2.80
   4  -6  -3 1448.56  165.88
   4  -6  -3 1626.44  166.38
  -4   6   3 1269.87  164.98
  -4   6   3 1368.66  165.58
   4  -4  -3   29.70    6.20
   4  -4  -3   23.50    5.60
  -4   4   3   34.50    6.20
  -4   4   3   25.50    5.50
   4  -3  -3    1.00    2.30
   4  -3  -3    2.90    2.30
  -4   3   3    5.50    2.30
  -4   3   3    1.10    2.30
   4  -2  -3 2435.66  283.27
   4  -2  -3 2458.55  283.27
  -4   2   3 2389.86  283.17
  -4   2   3 2550.04  283.17
   4  -1  -3  544.95   64.29
   4  -1  -3  542.75   64.39
  -4   1   3  573.84   64.29
  -4   1   3  548.35   64.09
   4   0  -3   -2.50    1.20
   4   0  -3   -4.00    0.90
  -4   0   3   -5.60    0.90
  -4   0   3   -4.40    0.70
   4   2  -3 2721.63  314.67
   4   2  -3 2905.11  314.77
  -4  -2   3 2798.92  314.67
  -4  -2   3 2554.64  314.57
   4   3  -3    1.90    1.80
   4   3  -3    0.20    1.10
  -4  -3   3    3.30    1.60
  -4  -3   3    1.70    1.30
   4   4  -3   18.80    4.60
   4   4  -3   23.80    4.50
  -4  -4   3   27.00    4.60
  -4  -4   3   19.90    4.50
   4   5  -3   96.79   13.30
   4   5  -3   91.39   13.30
  -4  -5   3  101.09   13.50
  -4  -5   3   89.29   13.20
   4   6  -3 1471.55  163.18
   4   6  -3 1464.85  162.98
  -4  -6   3 1294.87  162.78
  -4  -6   3 1372.46  162.88
   4   7  -3    2.40    3.00
   4   7  -3   -2.80    2.30
  -4  -7   3    2.20    4.10
  -4  -7   3    1.80    2.30
   4   8  -3  126.69   19.40
   4   8  -3  137.39   19.60
  -4  -8   3  131.79   19.50
  -4  -8   3  130.79   19.40
   4   9  -3   29.40    7.70
   4   9  -3   36.00    7.50
  -4  -9   3   28.80    7.70
  -4  -9   3   36.80    8.20
   4  10  -3  478.15   60.09
   4  10  -3  552.74   61.19
  -4 -10   3  525.55   61.39
  -4 -10   3  421.36   59.79
   4  12  -3   12.80    5.50
   4  12  -3   14.00    5.30
  -4 -12   3    6.40    4.90
  -4 -12   3    7.70    4.70
   4  13  -3   -1.90    3.40
   4  13  -3   -5.60    3.50
  -4 -13   3   -0.50    4.00
  -4 -13   3    2.40    3.90
   3 -12  -3    1.30    3.40
   3 -12  -3    7.20    5.00
  -3  12   3   -2.80    3.40
  -3  12   3   -1.60    2.60
   3 -11  -3  206.18   30.60
   3 -11  -3  164.38   29.70
  -3  11   3  210.58   30.10
  -3  11   3  321.87   31.70
   3 -10  -3   70.59   11.60
   3 -10  -3   36.00    9.00
  -3  10   3   39.80    9.10
  -3  10   3   32.90    9.00
   3  -9  -3  504.15   57.19
   3  -9  -3  346.57   56.49
  -3   9   3  524.85   56.89
  -3   9   3  454.85   56.39
   3  -8  -3    1.10    3.20
   3  -8  -3    1.60    3.50
  -3   8   3    2.50    3.20
  -3   8   3    4.10    3.50
   3  -7  -3  456.45   50.89
   3  -7  -3  298.67   49.70
  -3   7   3  422.16   50.29
  -3   7   3  467.75   50.79
   3  -6  -3    3.40    2.50
   3  -6  -3    0.70    2.30
  -3   6   3    4.60    3.30
  -3   6   3    3.40    2.80
  -3   5   3  330.97   41.60
   3  -4  -3   13.70    3.80
   3  -4  -3    8.90    3.40
  -3   4   3    7.40    3.00
  -3   4   3    6.40    2.90
   3  -3  -3 1496.95  177.38
   3  -3  -3 1523.95  177.38
  -3   3   3 1497.35  177.28
  -3   3   3 1606.14  177.28
   3  -2  -3   82.89   11.30
   3  -2  -3   97.79   11.60
  -3   2   3   83.79   11.30
  -3   2   3   71.79   11.10
   3  -1  -3 2533.15  303.77
   3  -1  -3 2630.24  303.77
  -3   1   3 2812.22  303.77
  -3   1   3 2604.54  303.77
   3   0  -3   -5.20    1.10
   3   0  -3   -5.00    1.30
  -3   0   3   -5.40    1.00
  -3   0   3   -5.10    0.90
   3   1  -3 2937.91  346.17
   3   1  -3 3126.49  346.27
  -3  -1   3 3007.80  346.17
  -3  -1   3 3009.60  346.27
   3   2  -3   91.79   13.30
   3   2  -3   75.29   10.80
  -3  -2   3   77.29   10.90
  -3  -2   3  101.39   10.90
   3   3  -3 1649.33  180.48
   3   3  -3 1493.45  180.38
  -3  -3   3 1500.35  180.38
  -3  -3   3 1623.64  180.58
   3   4  -3   12.30    3.40
   3   4  -3   11.50    3.00
  -3  -4   3    8.10    2.70
  -3  -4   3    5.20    2.90
   3   5  -3  335.47   40.70
   3   5  -3  349.67   41.10
  -3  -5   3  346.37   40.90
  -3  -5   3  312.87   40.60
   3   6  -3    1.50    2.60
   3   6  -3    0.60    2.50
  -3  -6   3    2.30    2.40
  -3  -6   3    2.60    3.60
   3   7  -3  405.26   55.49
   3   7  -3  532.95   56.79
   3   8  -3   -0.60    2.40
   3   8  -3   -1.10    3.20
  -3  -8   3    3.80    2.90
  -3  -8   3   -0.50    3.70
   3   9  -3  491.65   64.49
   3   9  -3  489.55   63.69
  -3  -9   3  542.65   64.09
  -3  -9   3  561.14   64.29
   3  10  -3   70.89   11.90
   3  10  -3   42.20    9.40
  -3 -10   3   77.49   12.30
  -3 -10   3   40.20    9.80
   3  11  -3  223.88   29.20
   3  11  -3  171.38   27.20
  -3 -11   3  193.08   27.80
   3  12  -3   -0.10    2.80
   3  12  -3   -0.40    4.00
  -3 -12   3    0.60    3.10
  -3 -12   3   -2.60    3.50
   3  13  -3  220.58   33.60
   3  13  -3  277.37   33.60
  -3 -13   3  275.87   34.30
  -3 -13   3  198.88   33.20
   2 -12  -3   -1.90    3.90
   2 -12  -3   -0.20    3.30
  -2  12   3    5.80    4.10
  -2  12   3   -4.90    3.20
   2 -11  -3    4.50    3.80
   2 -11  -3    0.30    3.10
  -2  11   3   -1.70    3.00
  -2  11   3    1.40    3.60
   2 -10  -3  709.83   75.19
  -2  10   3  528.05   72.99
   2  -9  -3   89.79   14.90
   2  -9  -3  106.19   15.70
  -2   9   3   95.99   15.50
  -2   9   3   75.29   14.40
   2  -8  -3   11.70    4.50
   2  -8  -3    9.10    4.50
  -2   8   3   14.30    4.80
  -2   8   3    2.30    3.40
   2  -7  -3   27.90    6.50
   2  -7  -3   20.00    6.00
  -2   7   3   12.30    4.90
  -2   7   3   22.70    6.30
   2  -6  -3 2001.60  214.78
   2  -6  -3 1979.30  214.28
  -2   6   3 1755.42  213.78
  -2   6   3 1665.53  213.88
   2  -5  -3  333.57   41.10
   2  -5  -3  410.46   41.60
  -2   5   3  333.07   40.60
  -2   5   3  275.47   40.40
   2  -4  -3   79.79   12.00
   2  -4  -3   73.99   11.90
  -2   4   3   90.79   11.90
  -2   4   3   78.09   11.70
   2  -3  -3   50.79    8.10
   2  -3  -3   64.49    8.70
  -2   3   3   49.00    8.00
  -2   3   3   60.69    8.30
   2  -2  -3 1742.63  215.28
   2  -2  -3 1894.01  215.58
  -2   2   3 1974.50  215.38
  -2   2   3 1865.81  215.48
   2  -1  -3  567.94   59.49
   2  -1  -3  511.55   59.49
  -2   1   3  519.25   59.49
  -2   1   3  457.75   59.29
   2   0  -3   -1.00    7.20
   2   0  -3   -0.50    0.90
  -2   0   3    0.90    1.00
  -2   0   3   -0.50    0.70
   2   1  -3  550.64   69.19
   2   1  -3  650.03   69.39
  -2  -1   3  600.64   69.29
  -2  -1   3  609.14   69.49
   2   2  -3 2323.67  251.77
   2   2  -3 2049.99  251.47
  -2  -2   3 2197.58  251.77
  -2  -2   3 2193.58  251.67
   2   3  -3   58.09    8.20
   2   3  -3   57.09    7.90
  -2  -3   3   52.19    7.80
  -2  -3   3   47.20   13.90
   2   4  -3   84.09   12.90
   2   4  -3   85.39   12.70
  -2  -4   3   93.49   12.60
  -2  -4   3  107.89   13.50
   2   5  -3  347.07   41.90
   2   5  -3  341.77   42.00
  -2  -5   3  339.17   41.90
  -2  -5   3  345.27   41.90
   2   6  -3 1950.40  210.08
   2   6  -3 1672.13  208.28
  -2  -6   3 1806.22  208.68
   2   7  -3   17.80    4.70
   2   7  -3    8.10    4.20
  -2  -7   3   17.30    4.80
  -2  -7   3   19.40    5.50
   2   8  -3    9.40    4.20
   2   8  -3    5.90    3.80
  -2  -8   3   10.80    4.30
  -2  -8   3    3.70    3.70
   2   9  -3   90.79   14.30
   2   9  -3   94.69   14.60
  -2  -9   3   71.89   14.00
   2  10  -3  957.80   93.59
   2  10  -3  795.92   90.89
  -2 -10   3  638.64   90.69
  -2 -10   3  713.43   91.59
   2  11  -3    2.50    3.10
   2  11  -3   -0.40    2.90
  -2 -11   3    1.90    3.60
  -2 -11   3   -0.60    3.20
   2  12  -3    4.20    3.60
   2  12  -3    2.70    2.90
  -2 -12   3    7.40    4.30
  -2 -12   3   -1.90    2.30
   2  13  -3   37.90    9.90
   2  13  -3   50.49    9.70
  -2 -13   3   31.40    9.30
  -2 -13   3   58.09   10.90
   1 -13  -3  171.98   25.10
  -1  13   3  143.39   24.20
   1 -12  -3    9.20    4.90
   1 -12  -3    6.00    5.00
  -1  12   3   17.50    6.30
  -1  12   3   18.70    5.80
   1 -11  -3  251.17   30.80
   1 -11  -3  165.48   29.20
  -1  11   3  248.98   30.40
  -1  11   3  197.68   29.20
   1  -9  -3  415.16   49.40
   1  -9  -3  326.97   48.40
  -1   9   3  342.17   61.39
  -1   9   3  446.66   49.10
   1  -8  -3   51.39   10.20
   1  -8  -3   52.99   10.70
  -1   8   3   58.49   10.40
  -1   8   3   66.09   10.90
   1  -7  -3  423.46   56.19
   1  -7  -3  346.27   66.99
  -1   7   3  500.45   56.39
  -1   7   3  491.55   56.49
   1  -6  -3  729.33   83.29
   1  -6  -3  660.13   82.69
  -1   6   3  678.83   82.59
  -1   6   3  716.63   82.59
   1  -5  -3 1206.78  148.09
   1  -5  -3 1261.57  148.19
  -1   5   3 1204.18  147.79
  -1   5   3 1410.36  148.09
   1  -4  -3   54.19    9.90
   1  -4  -3   62.09   10.00
  -1   4   3   78.29   10.20
  -1   4   3   74.09   10.10
   1  -3  -3 1663.83  193.08
   1  -3  -3 1535.85  192.88
  -1   3   3 1799.52  193.08
  -1   3   3 1687.23  193.08
   1  -2  -3   35.00    5.70
   1  -2  -3   32.70    5.70
  -1   2   3   50.09    6.20
  -1   2   3   37.30    5.70
   1  -1  -3  484.95   57.79
   1  -1  -3  511.05   57.99
  -1   1   3  513.15   57.89
  -1   1   3  484.45   57.89
   1   0  -3   -0.50    0.60
   1   0  -3   -0.90    6.40
  -1   0   3   -1.50    0.60
  -1   0   3   -0.50    0.50
   1   1  -3  599.74   60.69
   1   1  -3  482.55   60.39
  -1  -1   3  495.85   60.49
  -1  -1   3  524.25   60.39
   1   2  -3   40.90    5.70
   1   2  -3   29.50    5.30
  -1  -2   3   36.90    5.70
  -1  -2   3   42.90    5.70
   1   3  -3 1738.53  199.18
   1   3  -3 1762.52  199.28
  -1  -3   3 1652.33  199.08
  -1  -3   3 1750.42  199.08
   1   4  -3   64.29   10.90
   1   4  -3   70.89   10.80
  -1  -4   3   83.39   11.10
  -1  -4   3   74.99   10.60
   1   5  -3 1367.46  154.98
   1   5  -3 1251.87  155.08
  -1  -5   3 1372.06  154.98
   1   7  -3  568.34   68.09
   1   7  -3  503.55   67.79
  -1  -7   3  523.55   67.59
  -1  -7   3  690.23   69.09
   1   8  -3   58.89   11.70
   1   8  -3   62.59   11.20
  -1  -8   3   63.99   11.20
  -1  -8   3   70.59   12.00
   1   9  -3  437.26   55.09
   1   9  -3  388.56   54.19
  -1  -9   3  472.45   54.99
  -1  -9   3  474.45   55.19
   1  10  -3  476.05   68.59
   1  10  -3  664.13   70.39
  -1 -10   3  602.04   69.89
  -1 -10   3  554.84   68.99
   1  11  -3  176.28   28.20
   1  11  -3  209.38   29.90
  -1 -11   3  262.17   31.10
   1  12  -3    1.50    4.00
   1  12  -3   12.60    5.50
  -1 -12   3   12.20    4.60
  -1 -12   3    9.90    5.00
   1  13  -3  160.88   25.60
   1  13  -3  140.49   24.70
  -1 -13   3  208.98   25.90
  -1 -13   3  159.18   24.90
   0 -13  -3   69.19   14.70
   0 -13  -3  119.59   16.60
   0  13   3   91.89   15.40
   0  13   3   60.39   14.00
   0 -12  -3    1.80    4.50
   0 -12  -3   16.00    5.30
   0  12   3    7.80    4.20
   0  12   3    2.00    4.60
   0 -11  -3   29.10    7.80
   0 -11  -3   20.60    7.10
   0  11   3   24.80    7.00
   0  11   3   35.00    8.30
   0 -10  -3 1214.88  140.59
   0  10   3 1115.39  142.29
   0  10   3 1211.68  140.29
   0  -9  -3  514.95   62.89
   0  -9  -3  429.76   61.99
   0   9   3  604.04   62.89
   0   9   3  499.75   62.59
   0  -8  -3    4.70    3.50
   0  -8  -3    6.80    8.60
   0   8   3    4.70    3.50
   0   8   3   13.70    4.30
   0  -7  -3   91.79   14.80
   0  -7  -3   96.59   14.70
   0   7   3  103.09   14.80
   0   7   3   86.79   14.30
   0  -6  -3 3334.17  371.56
   0  -6  -3 2762.42  370.66
   0   6   3 3381.06  371.46
   0   6   3 3429.66  371.26
   0  -5  -3 1010.50  129.79
   0  -5  -3  997.80  129.49
   0   5   3 1121.19  129.59
   0   5   3 1327.47  130.09
   0  -4  -3  144.59   20.50
   0  -4  -3  152.88   20.40
   0   4   3  168.78   20.60
   0   4   3  170.48   20.50
   0  -3  -3 1117.59  123.49
   0  -3  -3 1074.19  123.39
   0   3   3 1057.09  123.39
   0   3   3 1007.00  123.09
   0  -2  -3 3030.80  352.46
   0  -2  -3 2980.00  352.36
   0   2   3 3089.59  352.36
   0   2   3 3168.48  352.56
   0  -1  -3 1499.05  178.48
   0  -1  -3 1511.85  178.28
   0   1   3 1637.44  178.48
   0   1   3 1555.04  178.58
   0   0  -3   -2.40    0.50
   0   0  -3   -2.80    0.70
   0   0   3   -1.30    0.60
   0   0   3   -1.90    0.70
   0   1  -3 1198.08  138.49
   0   1  -3 1175.28  138.19
   0  -1   3 1213.48  138.49
   0  -1   3 1215.28  138.29
   0   2  -3 2457.35  268.37
   0   2  -3 2324.27  268.07
   0  -2   3 2291.47  267.97
   0  -2   3 2254.77  268.07
   0   3  -3  777.62   95.49
   0   3  -3  875.61   95.89
   0  -3   3  770.32   95.69
   0  -3   3  864.01   95.69
   0   4  -3   89.39   15.00
   0   4  -3  114.09   15.60
   0  -4   3  125.69   15.40
   0  -4   3  132.89   15.60
   0   5  -3 1021.10  112.59
   0   5  -3 1005.50  112.59
   0  -5   3  917.71  112.19
   0  -5   3  894.21  112.49
   0   6  -3 3413.16  394.26
   0  -6   3 3413.26  393.86
   0   7  -3   96.39   14.30
   0   7  -3   70.79   13.20
   0  -7   3  103.19   14.00
   0  -7   3   77.79   13.50
   0   8  -3    8.40    4.00
   0   8  -3   10.40    4.80
   0  -8   3    6.80    4.40
   0  -8   3   14.90    5.20
   0   9  -3  520.85   61.09
   0   9  -3  494.25   61.59
   0  -9   3  479.85   60.99
   0  -9   3  505.25   61.69
   0  10  -3 1179.08  146.89
   0  10  -3 1314.77  147.89
   0 -10   3 1147.39  147.19
   0 -10   3 1379.66  148.09
   0  11  -3   29.00    7.80
   0  11  -3   18.80    6.00
   0 -11   3   35.30    8.10
   0 -11   3   20.50    6.50
   0  12  -3    7.30    4.30
   0  12  -3    8.80    4.90
   0 -12   3   13.30    5.30
   0 -12   3   19.40    5.80
   0  13  -3   61.99   13.90
   0  13  -3   82.29   13.80
   0 -13   3   89.09   15.50
  -1 -13  -3   84.89   17.40
  -1 -13  -3  121.29   18.20
   1  13   3  128.79   18.00
   1  13   3   83.59   16.50
  -1 -12  -3   15.80    6.00
   1  12   3   14.80    5.80
   1  12   3    7.80    4.90
  -1 -11  -3   86.19   14.90
  -1 -11  -3   63.29   13.80
   1  11   3   76.69   14.20
   1  11   3  101.99   15.10
  -1 -10  -3  159.28   22.80
  -1 -10  -3  168.38   22.80
   1  10   3  126.19   21.60
   1  10   3  167.98   22.90
  -1  -9  -3  405.96   48.80
  -1  -9  -3  357.36   48.30
   1   9   3  379.66   47.90
   1   9   3  394.06   48.80
  -1  -8  -3   -0.40    2.60
  -1  -8  -3    0.60    3.30
   1   8   3    2.90    2.40
   1   8   3    4.60    3.20
  -1  -7  -3  232.78   32.60
  -1  -7  -3  230.48   32.00
   1   7   3  274.17   32.60
   1   7   3  271.77   32.40
  -1  -6  -3  848.62  112.09
   1   6   3 1059.89  112.19
  -1  -5  -3 1469.75  182.88
  -1  -5  -3 1557.34  182.88
   1   5   3 1686.43  182.98
   1   5   3 1588.24  182.78
  -1  -4  -3   60.69    9.80
  -1  -4  -3   68.89   10.10
   1   4   3   65.29    9.90
   1   4   3   76.09   10.20
  -1  -3  -3  106.29   14.40
  -1  -3  -3   85.89   14.10
   1   3   3  124.69   14.50
   1   3   3  132.79   14.50
  -1  -2  -3 4833.92  663.93
  -1  -2  -3 5877.71  664.33
   1   2   3 6850.91  665.23
   1   2   3 5740.13  664.23
  -1  -1  -3  713.73   85.09
  -1  -1  -3  729.53   85.19
   1   1   3  766.62   85.19
   1   1   3  729.83   85.29
  -1   0  -3   -0.40    0.80
  -1   0  -3    0.20    1.00
   1   0   3   -0.90    0.60
   1   0   3   -0.10    1.00
  -1   1  -3  630.84   61.29
  -1   1  -3  497.75   60.89
   1  -1   3  494.25   60.89
   1  -1   3  491.75   61.09
  -1   2  -3 3831.12  478.95
  -1   2  -3 4415.16  479.35
   1  -2   3 4322.07  479.45
   1  -2   3 4142.89  479.05
  -1   3  -3   78.49   11.40
  -1   3  -3   84.49   11.00
   1  -3   3   81.09   11.00
   1  -3   3   74.29   11.20
  -1   4  -3   59.89    9.00
  -1   4  -3   52.09    9.00
   1  -4   3   66.09    9.50
   1  -4   3   49.20    8.60
  -1   5  -3 1334.67  142.99
  -1   5  -3 1232.08  142.49
   1  -5   3 1175.78  142.39
   1  -5   3 1153.68  142.49
  -1   6  -3  853.01   98.49
  -1   6  -3  816.82   98.79
   1  -6   3  820.32   98.59
   1  -6   3  841.32   99.19
  -1   7  -3  207.68   29.60
  -1   7  -3  225.08   30.70
   1  -7   3  261.67   30.80
   1  -7   3  242.98   30.50
  -1   8  -3   -1.20    2.60
  -1   8  -3    0.30    2.80
   1  -8   3    0.40    2.70
   1  -8   3    1.90    2.50
  -1   9  -3  323.67   40.50
  -1   9  -3  372.96   40.50
   1  -9   3  284.47   40.30
   1  -9   3  274.27   39.70
   1 -10   3  115.19   19.50
  -1  11  -3   88.89   15.00
  -1  11  -3   65.09   14.50
   1 -11   3  112.89   16.10
   1 -11   3   78.89   14.80
  -1  12  -3    7.40   50.09
  -1  12  -3   13.00    5.10
   1 -12   3   18.80    6.40
   1 -12   3    6.70    5.40
  -1  13  -3   94.49   15.60
   1 -13   3   90.49   15.80
  -2 -13  -3   27.80    8.60
  -2 -13  -3   42.30   10.10
   2  13   3   39.60    9.10
   2  13   3   41.60    9.70
  -2 -12  -3   72.79   13.30
  -2 -12  -3   70.69   14.50
   2  12   3   67.99   13.00
   2  12   3   65.29   14.10
  -2 -11  -3  122.79   20.40
  -2 -11  -3  161.48   22.30
   2  11   3  106.79   20.40
   2  11   3  172.38   21.90
  -2 -10  -3  136.29   24.10
  -2 -10  -3  152.48   22.70
   2  10   3  145.29   21.80
   2  10   3  155.88   22.20
  -2  -9  -3  106.49   15.20
  -2  -9  -3   76.09   14.60
   2   9   3   87.99   14.70
   2   9   3   85.99   14.70
  -2  -8  -3   23.80    6.30
  -2  -8  -3   22.20    5.80
   2   8   3   15.90    5.70
   2   8   3   18.90    5.60
  -2  -7  -3  298.97   36.90
  -2  -7  -3  264.07   36.60
   2   7   3  274.67   36.40
   2   7   3  320.57   37.00
  -2  -5  -3   78.39   12.10
  -2  -5  -3   74.09   11.70
   2   5   3   73.29   11.80
   2   5   3   98.79   12.60
  -2  -4  -3  525.45   71.19
  -2  -4  -3  635.24   71.69
   2   4   3  593.64   71.09
   2   4   3  684.13   71.69
  -2  -3  -3  769.12   86.29
  -2  -3  -3  702.53   86.39
   2   3   3  751.22   86.29
   2   3   3  733.13   86.39
  -2  -2  -3 9021.00 1018.60
  -2  -2  -3 8867.81 1018.20
   2   2   3 9141.79 1018.40
   2   2   3 8500.05 1018.10
  -2  -1  -3  917.91   99.49
  -2  -1  -3  806.72   99.59
   2   1   3  808.72   99.39
   2   1   3  908.21   99.79
  -2   0  -3    0.30    0.80
  -2   0  -3   -0.50    1.00
   2   0   3    1.20    1.00
   2   0   3    0.40    1.20
  -2   1  -3  609.54   66.09
  -2   1  -3  602.34   65.79
   2  -1   3  558.24   65.69
   2  -1   3  491.35   65.89
  -2   2  -3 7737.33  807.52
  -2   2  -3 6505.25  806.62
   2  -2   3 7277.47  807.42
   2  -2   3 6680.23  806.92
  -2   3  -3  542.45   66.49
  -2   3  -3  625.24   66.89
   2  -3   3  529.75   66.59
   2  -3   3  565.54   66.69
  -2   4  -3  421.06   49.70
  -2   4  -3  401.56   49.30
   2  -4   3  406.76   49.70
   2  -4   3  415.66   49.50
  -2   5  -3   47.30    8.10
   2  -5   3   38.50    8.10
  -2   6  -3  983.60  121.59
  -2   6  -3 1110.79  121.59
   2  -6   3  992.80  121.59
   2  -6   3 1045.60  121.49
  -2   7  -3  235.38   30.20
  -2   7  -3  196.18   29.60
   2  -7   3  302.87   30.50
   2  -7   3  196.58   29.50
  -2   8  -3   22.60    6.40
  -2   8  -3   15.60    5.60
   2  -8   3   29.40    6.50
   2  -8   3   20.80    5.80
  -2   9  -3   78.09   13.00
  -2   9  -3   82.49   13.80
   2  -9   3   73.29   13.60
   2  -9   3   72.59   13.40
  -2  10  -3  126.19   19.40
   2 -10   3  120.19   18.90
  -2  11  -3  112.59   19.30
  -2  11  -3  124.39   18.80
   2 -11   3  128.29   19.50
   2 -11   3  112.39   19.20
  -2  12  -3   55.49   12.90
  -2  12  -3   71.99   12.80
   2 -12   3   96.19   14.80
   2 -12   3   68.99   13.40
  -3 -13  -3  101.79   16.00
  -3 -13  -3  113.09   17.20
   3  13   3   69.89   14.20
   3  13   3   69.49   14.60
  -3 -12  -3    3.00    4.20
  -3 -12  -3    4.30    3.80
   3  12   3    3.10    4.00
   3  12   3    2.10    4.20
  -3 -11  -3   30.10    8.70
  -3 -11  -3   48.10    9.70
   3  11   3   26.60    8.00
   3  11   3   37.40    8.90
  -3 -10  -3  480.45   51.69
  -3 -10  -3  377.16   51.29
   3  10   3  434.86   51.59
   3  10   3  334.97   50.39
  -3  -9  -3  134.99   19.70
  -3  -9  -3  138.79   20.20
   3   9   3  126.19   19.80
   3   9   3  125.39   19.30
  -3  -8  -3   -3.40    2.60
   3   8   3    0.20    3.10
   3   8   3    6.30    3.60
  -3  -7  -3  167.88   22.40
  -3  -7  -3  171.98   22.90
   3   7   3  205.08   22.80
   3   7   3  125.19   21.70
  -3  -5  -3   28.70    5.20
  -3  -5  -3   10.00    4.00
   3   5   3   14.10    4.10
   3   5   3   23.10    5.00
  -3  -4  -3   14.30    4.30
  -3  -4  -3   27.20    5.20
   3   4   3   21.70    4.60
   3   4   3   17.60    4.40
  -3  -3  -3  969.10  111.89
  -3  -3  -3  993.30  111.69
   3   3   3  921.51  111.59
   3   3   3  960.20  111.79
  -3  -2  -3 1866.11  246.78
  -3  -2  -3 2287.77  246.98
   3   2   3 2089.29  247.18
   3   2   3 2354.76  247.18
  -3  -1  -3  289.47   32.80
  -3  -1  -3  263.57   33.10
   3   1   3  264.87   32.70
   3   1   3  283.77   33.10
  -3   0  -3   -1.50    1.30
  -3   0  -3   -0.20    1.30
   3   0   3   -1.30    1.10
   3   0   3    1.80    1.50
  -3   1  -3  249.97   31.30
  -3   1  -3  323.57   31.90
   3  -1   3  241.88   31.30
   3  -1   3  251.97   31.90
  -3   2  -3 1747.23  187.28
  -3   2  -3 1639.74  187.48
   3  -2   3 1472.95  187.28
   3  -2   3 1621.64  187.18
  -3   3  -3  746.83   79.09
  -3   3  -3  752.12   78.89
   3  -3   3  680.23   78.69
   3  -3   3  523.35   78.49
  -3   4  -3   11.80    3.50
  -3   4  -3   14.20    4.00
   3  -4   3   12.20    4.00
   3  -4   3   13.80    4.10
  -3   6  -3  978.50  114.89
  -3   6  -3 1080.69  115.49
   3  -6   3  884.31  115.19
   3  -6   3  963.30  114.99
  -3   7  -3  164.98   20.90
  -3   7  -3  134.49   20.10
   3  -7   3  169.08   21.10
   3  -7   3  113.39   19.90
  -3   8  -3    6.90    3.90
  -3   8  -3    3.80    4.20
   3  -8   3    5.60    3.50
   3  -8   3   10.20    4.50
  -3   9  -3  103.49   17.50
  -3   9  -3  112.99   17.60
   3  -9   3  137.79   18.50
   3  -9   3  100.79   17.50
  -3  10  -3  587.34   56.69
  -3  10  -3  373.16   55.89
   3 -10   3  445.16   56.49
   3 -10   3  405.56   55.59
  -3  11  -3   47.30   10.10
  -3  11  -3   58.29   11.60
   3 -11   3   46.70   10.60
   3 -11   3   48.60   10.60
  -3  12  -3   -1.60    3.30
  -3  12  -3   -0.20    4.10
   3 -12   3    1.10    4.30
   3 -12   3   -1.70    4.10
  -4 -13  -3   80.69   15.40
  -4 -13  -3   60.69   13.30
   4  13   3   68.79   13.50
   4  13   3   84.29   14.50
  -4 -12  -3    6.40    4.30
  -4 -12  -3    1.40    4.50
   4  12   3    8.70    5.50
   4  12   3    0.40    3.80
  -4 -11  -3  187.18   24.90
  -4 -11  -3  161.78   23.30
   4  11   3  125.79   22.40
   4  11   3  158.98   23.50
  -4 -10  -3  197.18   27.80
  -4 -10  -3  182.98   27.20
   4  10   3  189.68   32.70
   4  10   3  211.48   27.70
  -4  -9  -3  310.87   38.90
  -4  -9  -3  280.87   38.70
   4   9   3  251.77   38.50
   4   9   3  355.56   39.00
  -4  -8  -3   15.00    5.20
  -4  -8  -3   16.70    5.50
   4   8   3   18.90    6.00
   4   8   3   14.30    5.00
  -4  -7  -3  204.48   28.70
  -4  -7  -3  210.98   29.10
   4   7   3  222.08   28.70
   4   7   3  236.18   28.80
  -4  -5  -3  986.80  120.29
  -4  -5  -3 1051.49  120.29
   4   5   3 1103.09  120.29
   4   5   3  972.90  119.99
  -4  -4  -3    6.50    3.00
  -4  -4  -3   10.50    3.10
   4   4   3    2.70    2.70
   4   4   3    5.50    2.60
  -4  -3  -3  109.29   15.70
  -4  -3  -3  131.39   15.90
   4   3   3  114.19   15.60
   4   3   3  136.09   16.20
  -4  -2  -3  393.76   45.00
  -4  -2  -3  383.66   45.40
   4   2   3  356.36   45.10
   4   2   3  389.66   45.10
  -4  -1  -3  171.28   20.60
  -4  -1  -3  165.48   20.90
   4   1   3  181.18   21.00
   4   1   3  155.88   20.60
  -4   0  -3    0.10    1.40
  -4   0  -3    2.90    1.60
   4   0   3    2.70    1.80
   4   0   3    1.40    1.60
  -4   1  -3  153.18   18.30
  -4   1  -3  152.38   18.60
   4  -1   3  134.59   18.20
   4  -1   3  143.49   34.40
  -4   2  -3  351.96   42.80
  -4   2  -3  333.07   42.50
   4  -2   3  398.86   42.80
   4  -2   3  344.17   43.10
  -4   3  -3   81.69   12.30
  -4   3  -3   98.69   12.00
   4  -3   3   81.09   12.30
   4  -3   3   72.99   12.30
  -4   4  -3    6.00    2.80
  -4   4  -3    0.40    2.50
   4  -4   3    6.40    3.10
   4  -4   3    1.80    2.40
  -4   5  -3  635.44   75.49
  -4   5  -3  622.34   74.99
   4  -5   3  685.63   75.59
   4  -5   3  581.64   75.39
  -4   6  -3  227.18   31.40
  -4   6  -3  257.47   32.20
   4  -6   3  266.37   32.50
   4  -6   3  239.18   31.80
  -4   7  -3  192.58   26.70
  -4   7  -3  200.78   25.80
   4  -7   3  182.98   25.90
   4  -7   3  183.88  199.58
  -4   8  -3   11.30    4.50
  -4   8  -3    9.40    4.20
   4  -8   3    9.70    5.10
   4  -8   3   18.00    5.60
  -4   9  -3  231.38   32.70
  -4   9  -3  243.68   32.20
   4  -9   3  244.28   33.20
   4  -9   3  247.48   32.90
  -4  10  -3  178.78   24.40
  -4  10  -3  165.28   24.10
   4 -10   3  133.19   23.30
   4 -10   3  188.98   24.60
  -4  11  -3  128.49   22.00
  -4  11  -3  151.48   21.20
   4 -11   3  142.49   22.00
   4 -11   3  131.79   22.00
  -4  12  -3    2.80    4.10
  -4  12  -3    3.60    3.40
   4 -12   3    8.10    4.60
   4 -12   3    8.60    5.10
  -5 -13  -3   48.40   12.00
  -5 -13  -3   68.09   12.60
   5  13   3   56.19   12.00
   5  13   3   47.60   10.90
  -5 -12  -3   59.59   12.80
  -5 -12  -3   63.19   12.30
   5  12   3   51.99   11.30
   5  12   3   51.39   12.00
  -5 -11  -3   92.09   15.90
  -5 -11  -3   87.49   16.10
   5  11   3   93.69   16.30
   5  11   3  109.49   16.90
  -5 -10  -3  449.16   59.29
  -5 -10  -3  565.34   59.69
   5  10   3  425.16   58.49
   5  10   3  459.25   61.89
  -5  -9  -3   45.20   10.50
  -5  -9  -3   64.09   10.90
   5   9   3   54.19   10.40
   5   9   3   55.69   10.90
  -5  -8  -3   14.50    6.10
  -5  -8  -3   28.90    6.70
   5   8   3   24.90    6.40
   5   8   3   31.60    7.10
  -5  -7  -3  137.39   23.40
  -5  -7  -3  186.78   24.30
   5   7   3  199.28   23.80
   5   7   3  185.78   23.70
  -5  -6  -3 1475.75  172.08
  -5  -5  -3  195.98   26.10
  -5  -5  -3  199.78   26.10
   5   5   3  215.08   26.00
   5   5   3  203.28   25.90
  -5  -4  -3  110.99   15.40
  -5  -4  -3  123.99   16.10
   5   4   3  112.59   15.40
   5   4   3  117.79   15.60
   5   3   3   62.99    8.90
   5   3   3   54.59    8.60
  -5  -2  -3 1879.91  219.08
  -5  -2  -3 1944.11  218.78
   5   2   3 1837.92  218.68
   5   2   3 1925.41  218.98
  -5  -1  -3  271.97   27.50
  -5  -1  -3  256.87   27.30
   5   1   3  229.38   27.50
   5   1   3  166.58   26.40
  -5   0  -3   -0.20    1.50
  -5   0  -3    0.00    1.40
   5   0   3   -2.20    1.30
   5   0   3   -1.10    1.70
  -5   1  -3  211.98   26.60
  -5   1  -3  199.88   26.30
   5  -1   3  250.07   27.20
   5  -1   3  208.88   26.40
  -5   2  -3 1865.71  209.28
  -5   2  -3 1632.44  209.18
   5  -2   3 1922.61  209.38
   5  -2   3 1823.42  209.58
  -5   3  -3   54.19    8.70
  -5   3  -3   52.69    9.40
   5  -3   3   53.39    9.30
   5  -3   3   72.69    9.80
  -5   4  -3  119.29   14.10
   5  -4   3   67.59   13.90
  -5   5  -3  151.98   20.80
  -5   5  -3  211.58   22.50
   5  -5   3  110.19   20.80
   5  -5   3  173.18   21.70
  -5   6  -3 1074.59  141.39
  -5   6  -3 1314.97  141.69
   5  -6   3 1172.28  141.99
   5  -6   3 1265.37  141.89
  -5   7  -3  130.99   21.10
  -5   7  -3  151.18   22.10
   5  -7   3  149.19   22.40
   5  -7   3  188.78   22.70
  -5   8  -3   31.50    7.80
  -5   8  -3   34.80    7.50
   5  -8   3   20.20    6.90
   5  -8   3   27.50    7.90
  -5  10  -3  457.55   53.99
  -5  10  -3  421.66   53.39
   5 -10   3  383.06   54.19
   5 -10   3  441.26   53.99
  -5  11  -3   63.39   13.20
  -5  11  -3   82.19   15.10
   5 -11   3   86.49   15.30
   5 -11   3   78.59   14.40
  -5  12  -3   18.40    9.30
  -5  12  -3   33.80    8.80
   5 -12   3   65.79   11.30
   5 -12   3   36.00   10.00
  -6 -13  -3  100.19   25.20
  -6 -13  -3  238.38   27.70
   6  13   3  170.58   25.20
   6  13   3  178.68   25.60
  -6 -12  -3    6.40    4.80
  -6 -12  -3    2.00    5.10
   6  12   3    6.10    5.60
   6  12   3    4.20    3.90
  -6 -11  -3   49.90   11.50
  -6 -11  -3   46.90   11.50
   6  11   3   45.30   10.20
   6  11   3   70.49   34.20
  -6 -10  -3  109.59   19.50
  -6 -10  -3  134.19   19.50
   6  10   3  124.09   19.10
   6  10   3  108.19   18.10
  -6  -9  -3  482.55   61.59
  -6  -9  -3  485.65   57.89
   6   9   3  422.46   56.39
   6   9   3  459.05   56.69
  -6  -8  -3   52.39    9.70
  -6  -8  -3   32.30    8.40
   6   8   3   50.59    8.90
   6   8   3   33.90    8.20
  -6  -7  -3  205.18   26.10
  -6  -7  -3  207.48   26.40
   6   7   3  184.28   25.90
   6   7   3  175.38   25.40
  -6  -6  -3  137.29   18.00
   6   6   3  136.79   17.70
   6   6   3  102.59   18.10
  -6  -5  -3 1140.69  122.39
  -6  -5  -3 1001.30  122.39
   6   5   3 1004.20  121.99
   6   5   3 1037.80  122.09
  -6  -4  -3   13.30    3.70
  -6  -4  -3   10.10    3.30
  -6  -3  -3  924.61  111.09
  -6  -3  -3  925.71  111.79
   6   3   3  967.20  111.49
   6   3   3 1010.20  111.49
  -6  -2  -3  160.88   20.50
  -6  -2  -3  143.19   20.70
   6   2   3  170.58   20.80
   6   2   3  177.18   20.70
  -6  -1  -3 1440.26  168.88
  -6  -1  -3 1498.35  168.68
   6   1   3 1521.05  169.18
   6   1   3 1387.16  168.48
  -6   0  -3    2.30    1.60
  -6   0  -3    1.50    1.60
   6   0   3   -0.10    1.50
   6   0   3    3.20    2.00
  -6   1  -3 1421.56  161.48
  -6   1  -3 1292.97  161.08
   6  -1   3 1542.75  162.28
   6  -1   3 1345.47  161.08
  -6   2  -3  159.18   21.00
  -6   2  -3  231.38   21.70
   6  -2   3  128.69   20.60
   6  -2   3  156.88   21.60
  -6   3  -3  961.00  101.09
  -6   3  -3  902.61  101.29
   6  -3   3  991.00  235.98
   6  -3   3  723.23  100.79
  -6   4  -3   13.90   50.29
   6  -4   3   12.00    4.50
  -6   5  -3  834.52   85.89
  -6   5  -3  641.74   86.09
   6  -5   3  619.04   86.09
   6  -5   3  923.21   97.19
  -6   6  -3  111.59   15.60
  -6   6  -3   98.19   15.00
   6  -6   3  102.59   16.20
   6  -6   3   80.99   14.80
  -6   7  -3  196.88   25.80
  -6   7  -3  153.88   24.00
   6  -7   3  183.38  163.58
   6  -7   3  200.48   25.70
  -6   8  -3   26.10    7.80
  -6   8  -3   36.60    8.00
   6  -8   3   30.30    7.90
   6  -8   3   23.30    7.20
  -6   9  -3  505.45  106.09
  -6   9  -3  370.06   47.60
   6  -9   3  372.76   48.00
   6  -9   3  365.36   47.60
  -6  10  -3  129.99   17.50
  -6  10  -3   74.59   15.20
   6 -10   3   79.49   15.80
   6 -10   3  107.29   16.60
  -6  11  -3   52.19   10.40
  -6  11  -3   43.40   11.40
   6 -11   3   40.10   10.20
   6 -11   3   46.70   11.30
  -7 -13  -3   16.90    9.20
  -7 -13  -3   38.80    9.40
   7  13   3   38.10   10.70
   7  13   3   39.60    9.20
  -7 -12  -3    2.60    5.00
  -7 -12  -3   11.00    6.00
   7  12   3    3.80    4.30
   7  12   3   12.80    6.10
  -7 -11  -3    4.20   65.69
   7  11   3   -3.00    2.80
   7  11   3   -3.00    4.40
  -7 -10  -3  463.15   52.49
  -7 -10  -3  432.26   52.69
   7  10   3  375.16   50.49
   7  10   3  357.06   50.99
  -7  -9  -3   12.60    5.80
  -7  -9  -3   13.50    5.40
   7   9   3   14.00    5.50
   7   9   3   16.30    5.00
  -7  -8  -3    1.30    3.30
  -7  -8  -3   10.40    5.40
   7   8   3    9.30    4.40
   7   8   3    4.30    3.40
  -7  -7  -3   64.99   11.20
  -7  -7  -3   55.19   10.20
   7   7   3   59.19   10.30
   7   7   3   58.79   10.20
  -7  -6  -3 1147.29  131.19
   7   6   3 1034.70  130.69
   7   6   3 1189.48  131.39
  -7  -5  -3  300.97   36.20
  -7  -5  -3  286.97   36.40
   7   5   3  317.57   36.00
   7   5   3  256.07   35.90
  -7  -4  -3   11.10    3.90
  -7  -4  -3   25.50    5.40
   7   4   3   19.50    4.20
   7   4   3   16.60    4.10
  -7  -3  -3   45.80    6.90
  -7  -3  -3   39.50    7.20
   7   3   3   40.60    6.90
   7   3   3   40.40    6.90
  -7  -2  -3 1813.62  205.28
  -7  -2  -3 1933.51  205.98
   7   2   3 1686.53  205.18
   7   2   3 1698.33  205.48
  -7  -1  -3   94.79   12.40
  -7  -1  -3   91.99   12.40
   7   1   3   74.39   13.60
   7   1   3   88.79   12.20
  -7   0  -3   -0.30    1.70
  -7   0  -3    2.50    1.90
   7   0   3    1.40    1.90
   7   0   3    0.60    2.30
  -7   1  -3   85.29   12.60
  -7   1  -3  115.39   13.70
   7  -1   3   75.99   13.20
   7  -1   3   90.49   12.60
  -7   2  -3 1814.42  197.28
  -7   2  -3 1744.23  196.88
   7  -2   3 1645.74  196.98
   7  -2   3 1583.54  197.38
  -7   3  -3   41.30    7.70
  -7   3  -3   44.20    7.30
   7  -3   3   36.00    7.40
   7  -3   3   45.00    8.30
  -7   4  -3   18.60    4.90
  -7   4  -3   17.00    4.70
   7  -4   3   12.60    4.90
   7  -4   3   10.30    3.90
  -7   5  -3  291.47   33.00
   7  -5   3  244.48   33.00
   7  -5   3  225.98   33.50
  -7   6  -3 1080.49  123.29
   7  -6   3 1047.10  121.99
   7  -6   3  967.50  122.49
  -7   7  -3   55.39    9.70
  -7   7  -3   32.90    8.90
   7  -7   3   43.40    9.80
   7  -7   3   59.69   10.40
  -7   8  -3    4.90    5.20
  -7   8  -3    7.00    3.80
   7  -8   3    8.50    4.80
   7  -8   3    8.80    4.80
  -7   9  -3    9.40    4.60
  -7   9  -3   16.40    5.30
   7  -9   3    8.30    5.00
   7  -9   3   -1.60    2.90
  -7  10  -3  389.76   82.49
  -7  10  -3  239.58   38.00
   7 -10   3  333.17   38.90
   7 -10   3  282.47   39.50
  -7  11  -3    2.80    4.00
  -7  11  -3    3.00    3.10
   7 -11   3    1.40    3.90
   7 -11   3    4.60    4.60
   8  13   3  107.49   18.90
   8  13   3  112.29   19.80
  -8 -12  -3    6.90    7.90
  -8 -12  -3   19.40    7.40
   8  12   3   17.00    6.40
   8  12   3   16.10    6.70
  -8 -11  -3  174.98   27.80
  -8 -10  -3   26.40    7.30
  -8 -10  -3   26.40    7.70
   8  10   3   18.20    6.90
   8  10   3   18.00    6.50
  -8  -9  -3  113.99   18.60
  -8  -9  -3   99.49   17.00
   8   9   3  109.69   17.40
   8   9   3  105.49   16.40
  -8  -8  -3   13.20    4.90
  -8  -8  -3   19.30    6.70
   8   8   3   14.10    4.90
   8   8   3   21.90    6.10
  -8  -7  -3  320.77   39.60
  -8  -7  -3  301.97   40.20
   8   7   3  325.57   39.70
   8   7   3  298.87   39.00
  -8  -6  -3    3.80    3.40
  -8  -6  -3   12.50    4.50
   8   6   3    9.00    3.50
   8   6   3    6.70    3.10
  -8  -5  -3  126.79   19.00
  -8  -5  -3  125.19   18.30
   8   5   3  152.58   18.40
   8   5   3  138.29   18.70
  -8  -4  -3    8.40    3.20
  -8  -4  -3    7.90    3.60
   8   4   3    3.90    2.70
   8   4   3    1.90    2.00
  -8  -3  -3  392.96   44.50
  -8  -3  -3  393.16   45.10
   8   3   3  316.27   44.20
   8   3   3  393.06   44.70
  -8  -2  -3   47.40    8.00
  -8  -2  -3   47.90    8.10
   8   2   3   60.79    8.60
   8   2   3   50.79    7.80
  -8  -1  -3 1126.19  127.89
  -8  -1  -3 1086.49  127.99
   8   1   3 1151.78  127.89
   8   1   3 1028.10  128.19
  -8   0  -3    3.70    2.30
  -8   0  -3    0.80    2.00
   8   0   3   -1.40    2.10
   8   0   3   -0.90    1.70
  -8   1  -3 1035.80  134.39
  -8   1  -3 1124.19  134.69
   8  -1   3 1408.56  135.19
   8  -1   3 1078.29  135.49
  -8   2  -3   47.30    9.00
  -8   2  -3   52.89    8.90
   8  -2   3   46.60    9.60
   8  -2   3   62.69    9.10
  -8   4  -3    0.90    3.40
  -8   4  -3    6.50    3.50
   8  -4   3    5.80    3.20
  -8   5  -3  114.89   19.80
  -8   5  -3  141.49   20.00
   8  -5   3  172.18   21.50
  -8   6  -3   19.00    5.00
  -8   6  -3    6.50    4.20
   8  -6   3    6.30    4.30
   8  -6   3    6.50    3.90
  -8   7  -3  192.98   31.20
  -8   7  -3  242.18   31.80
   8  -7   3  243.58   32.20
   8  -7   3  298.07   33.60
  -8   9  -3   75.89   13.30
  -8   9  -3  103.19   14.70
   8  -9   3   56.29   13.40
   8  -9   3   48.00   13.30
  -8  10  -3    2.40    4.80
  -8  10  -3   27.30    6.80
   8 -10   3   43.00    9.50
   8 -10   3   17.30    6.30
  -8  11  -3   46.20  305.67
  -8  11  -3  124.69   18.20
   8 -11   3   90.69   17.60
   8 -11   3   91.39   17.60
   9  12   3    1.50    4.70
  -9 -11  -3    0.30    4.70
  -9 -10  -3  268.17   37.40
  -9 -10  -3  206.98   34.90
   9  10   3  330.07   36.00
   9  10   3  244.48   35.00
  -9  -9  -3   40.90    9.20
  -9  -9  -3   29.50    8.70
   9   9   3   27.90    7.60
   9   9   3   29.90    7.40
  -9  -8  -3    5.90    4.80
  -9  -8  -3   -0.20    3.40
   9   8   3   -2.70    2.00
   9   8   3    0.40    3.00
  -9  -7  -3   -1.00    2.90
   9   7   3    1.00    3.10
   9   7   3    3.00    3.00
  -9  -6  -3  926.11   94.09
  -9  -6  -3  772.52   94.49
   9   6   3  736.33   93.49
   9   6   3  747.03   93.29
  -9  -5  -3    2.70    3.10
  -9  -5  -3    1.50    3.00
   9   5   3    0.70    2.60
   9   5   3   -0.50    1.80
  -9  -4  -3    9.10    3.60
  -9  -4  -3   11.00    4.00
   9   4   3   10.10    3.50
   9   4   3   14.20    3.50
  -9  -3  -3   17.90    4.20
  -9  -3  -3   11.30    3.60
   9   3   3   11.50    3.50
   9   3   3   17.10    3.90
  -9  -2  -3  498.15   64.39
  -9  -2  -3  585.84   64.99
   9   2   3  541.85   64.39
   9   2   3  564.24   64.69
  -9  -1  -3   83.59   12.10
  -9  -1  -3   99.89   12.80
   9   1   3   82.89   12.10
   9   1   3   81.69   12.80
  -9   0  -3    2.30    1.90
  -9   0  -3    3.20    2.60
   9   0   3   -0.30    1.40
   9   0   3    1.90    2.30
  -9   1  -3   81.29   11.10
  -9   1  -3   59.69   10.50
   9  -1   3   94.09   12.70
   9  -1   3   58.49   10.20
  -9   2  -3  518.65   59.69
  -9   2  -3  466.55   59.39
   9  -2   3  514.05   59.59
   9  -2   3  474.15   60.79
  -9   3  -3   16.30    4.50
   9  -3   3    8.40    3.80
   9  -3   3   15.80    5.30
  -9   4  -3    8.40    4.30
  -9   4  -3    6.70    3.70
   9  -4   3   14.10    5.90
   9  -4   3   16.90    4.90
  -9   5  -3   -2.60    3.10
  -9   5  -3    3.30    2.80
   9  -5   3    3.60    3.30
   9  -5   3    2.10    3.10
  -9   6  -3  627.54   85.09
  -9   6  -3  713.73   85.99
   9  -6   3  820.92   87.19
   9  -6   3  717.53   85.99
  -9   7  -3   -3.20    2.80
  -9   7  -3   -0.70    2.80
   9  -7   3   -2.50    3.20
   9  -7   3    5.40    4.30
  -9   8  -3    3.50    3.90
  -9   8  -3    9.30    4.60
   9  -8   3    1.60    4.50
   9  -8   3    6.80    4.80
  -9   9  -3   27.70    7.10
  -9   9  -3   12.90    6.50
   9  -9   3   18.70    7.10
   9  -9   3   27.00    8.30
  -9  10  -3  284.57   35.20
  -9  10  -3  255.07   34.50
   9 -10   3  204.88   34.10
   9 -10   3  271.67   35.90
  10  10   3    1.60    4.00
  10  10   3    7.90    4.60
 -10  -9  -3   55.49   12.70
 -10  -9  -3   66.99   12.70
  10   9   3   80.09   12.70
  10   9   3   63.39   11.80
 -10  -8  -3    0.90    4.20
 -10  -8  -3    4.90    4.60
  10   8   3    1.60    3.00
  10   8   3    1.80    3.30
 -10  -6  -3   -4.10    2.60
 -10  -6  -3    0.10    2.90
  10   6   3    2.10    2.70
  10   6   3   -1.20    3.00
 -10  -5  -3  354.36   43.30
 -10  -5  -3  408.66   44.10
  10   5   3  315.37   42.90
  10   5   3  347.27   42.70
 -10  -4  -3   32.90    6.50
 -10  -4  -3   30.80    6.20
  10   4   3   27.30    5.50
  10   4   3   32.10    5.80
 -10  -3  -3  170.38   17.40
 -10  -3  -3  141.69   17.40
  10   3   3  104.49   16.40
  10   3   3  117.79   16.80
 -10  -2  -3   81.59   11.40
 -10  -2  -3   81.69   11.50
  10   2   3   76.79   11.30
  10   2   3   77.79   11.40
 -10  -1  -3  191.48   23.00
 -10  -1  -3  170.58   23.00
  10   1   3  173.18   22.70
  10   1   3  190.48   23.90
 -10   0  -3    0.60    2.70
 -10   0  -3    1.60    2.40
  10   0   3   -0.20    5.80
  10   0   3   -0.50    1.60
 -10   1  -3  176.28   24.10
 -10   1  -3  196.08   24.70
  10  -1   3  201.68   25.90
  10  -1   3  177.78   24.10
 -10   2  -3   64.29   10.60
  10  -2   3   55.69   10.00
  10  -2   3   62.49   11.60
 -10   3  -3  139.89   19.00
 -10   3  -3  112.59   17.80
  10  -3   3  129.19   18.10
  10  -3   3  130.49   20.10
 -10   4  -3   28.00    6.80
 -10   4  -3   25.60    7.00
  10  -4   3   25.30    6.80
  10  -4   3   44.80    9.60
 -10   5  -3  453.15   47.50
 -10   5  -3  396.36   46.90
  10  -5   3  316.77   47.20
  10  -5   3  320.47   46.30
 -10   6  -3    4.60    4.10
 -10   6  -3   11.40    4.50
  10  -6   3    1.50    4.00
  10  -6   3   -1.60    2.80
 -10   7  -3  215.08   30.30
  10  -7   3  211.48   31.40
  10  -7   3  237.98   32.00
 -10   8  -3   -1.00    4.70
 -10   8  -3    1.90   16.00
  10  -8   3    2.80    4.00
  10  -8   3    1.50    4.50
 -10   9  -3   86.09   13.90
 -10   9  -3   46.40   72.89
  10  -9   3   49.90   12.10
  10  -9   3   58.49   12.20
 -10  10  -3    3.80    3.40
 -10  10  -3    0.50    4.50
  10 -10   3   -2.00    2.90
  10 -10   3   -0.70    3.90
  11   9   3    2.50    3.40
  11   9   3    1.00    3.70
 -11  -8  -3    5.80    4.70
  11   8   3    9.40    4.00
  11   8   3   12.40    4.50
 -11  -7  -3    2.20    3.90
 -11  -7  -3   -1.10    3.10
  11   7   3   -5.30    3.10
  11   7   3    2.30    2.90
 -11  -6  -3  357.36   45.00
 -11  -6  -3  462.65   45.30
  11   6   3  373.06   44.10
  11   6   3  287.77   43.50
 -11  -5  -3   12.40    3.80
 -11  -5  -3    4.70    3.00
  11   5   3    6.70    3.20
  11   5   3    7.70    3.40
 -11  -4  -3    7.90    3.50
 -11  -4  -3    9.60    3.30
  11   4   3    9.40    7.40
  11   4   3    9.10    3.20
 -11  -3  -3   26.00    4.70
 -11  -3  -3   20.40    4.50
  11   3   3   16.90    4.10
  11   3   3   22.10    4.40
 -11  -2  -3  448.96   53.29
 -11  -2  -3  470.95   53.49
  11   2   3  447.46   53.29
  11   2   3  430.26   53.09
 -11  -1  -3    5.80    3.40
 -11  -1  -3    1.70    2.40
  11   1   3    1.80    3.10
  11   1   3    4.30    2.40
 -11   0  -3   -2.20    2.40
 -11   0  -3   -1.80    2.20
  11   0   3    2.00    3.00
  11   0   3    1.10    2.20
 -11   1  -3    3.00    2.90
 -11   1  -3    3.10    2.90
  11  -1   3    5.10    2.70
  11  -1   3   -0.30    2.80
 -11   3  -3   23.20    6.10
 -11   3  -3   16.60    5.90
  11  -3   3   15.50    5.40
  11  -3   3   18.10    6.80
 -11   4  -3    4.60    4.10
 -11   4  -3   10.60    4.80
  11  -4   3   15.60    6.00
  11  -4   3   16.20    4.90
 -11   5  -3    6.90    4.30
 -11   5  -3    7.00    4.20
  11  -5   3    2.10    3.90
  11  -5   3    8.70    5.60
 -11   6  -3  404.96   46.20
 -11   6  -3  308.77   44.50
  11  -6   3  332.97   46.70
  11  -6   3  374.86   47.40
 -11   7  -3    2.90    5.50
  11  -7   3   -2.50    3.70
  11  -7   3    2.10    4.40
 -11   8  -3    6.40    3.90
 -11   8  -3   -0.10    3.60
  11  -8   3    4.60    4.20
  11  -8   3    9.40    5.10
 -11   9  -3    1.80    3.50
 -11   9  -3   -2.30    3.50
  11  -9   3    1.80    3.90
  11  -9   3   -0.30    4.40
  12   7   3   71.29   10.30
  12   7   3   50.99    9.50
  12   6   3    9.60    3.50
  12   6   3    8.80    3.20
 -12  -5  -3  374.96   42.80
 -12  -5  -3  323.17   42.50
  12   5   3  384.36   42.60
  12   5   3  339.37   42.20
 -12  -2  -3   27.80    5.30
 -12  -2  -3   32.60    5.10
  12   2   3   28.20    5.10
  12   2   3   22.30    4.50
 -12  -1  -3  344.87   40.90
 -12  -1  -3  324.97   40.90
  12   1   3  307.37   40.40
  12   1   3  375.16   41.40
 -12   0  -3    1.80    3.10
 -12   0  -3    0.50    2.80
  12   0   3   -1.50    2.70
  12   0   3   -3.30    2.60
 -12   1  -3  376.66   44.90
 -12   1  -3  360.56   45.10
  12  -1   3  312.87   45.60
  12  -1   3  382.76   44.80
 -12   2  -3   30.40    7.00
 -12   3  -3  289.57   35.50
 -12   3  -3  260.27   34.80
  12  -3   3  311.37   37.60
  12  -3   3  225.78   34.20
 -12   4  -3    6.80    5.40
 -12   4  -3    5.40    5.00
  12  -4   3    4.70   13.10
  12  -4   3    7.00    5.70
 -12   5  -3  366.46   42.20
 -12   5  -3  320.77   41.50
  12  -5   3  300.57   42.30
  12  -5   3  270.87   42.60
 -12   6  -3   13.70    5.50
 -12   6  -3    3.10    4.10
  12  -6   3    3.10    4.90
  12  -6   3   15.10    5.80
 -12   7  -3   45.40   10.80
 -12   7  -3   53.99   11.00
  12  -7   3   57.09   11.50
  12  -7   3   56.09   12.30
 -12   8  -3   -4.20    3.50
 -12   8  -3    1.90    4.80
  12  -8   3   -1.40    4.50
  12  -8   3    9.20    5.70
 -12   9  -3  202.58   29.20
 -12   9  -3  149.69   28.80
  12  -9   3  312.27   32.60
  12  -9   3  193.58   30.50
 -13  -2  -3  400.26   46.70
 -13   0  -3    1.40    2.90
 -13   0  -3    6.40    3.70
  13   0   3    0.30    2.80
  13   0   3    6.40    3.90
 -13   1  -3   15.30    5.10
 -13   1  -3   18.30    5.10
  13  -1   3   21.00    6.20
  13  -1   3    9.70    4.50
 -13   2  -3  477.85   54.79
  13  -2   3  421.56   54.19
  13  -2   3  417.16   56.09
 -13   3  -3    7.90    4.90
 -13   3  -3    8.60    4.70
  13  -3   3    2.40    5.20
  13  -3   3    3.80    4.40
 -13   4  -3    1.50    4.10
 -13   4  -3    0.40    3.40
  13  -4   3    5.20    4.90
  13  -4   3   -3.30    3.50
 -13   5  -3    7.70    5.50
 -13   5  -3   13.90    6.20
  13  -5   3   19.20    7.30
  13  -5   3    9.30    7.20
 -13   7  -3   22.00    7.70
 -13   7  -3   12.60    7.30
  13  -7   3   26.50    8.10
  13  -7   3   38.80   10.40
 -13   8  -3   15.40    6.80
 -13   8  -3   16.10    6.90
  13  -8   3   32.60    9.50
  13  -8   3   33.40    9.00
 -13   9  -3    7.10    5.10
  14   0   3   -3.30    2.50
  14   0   3    1.80    3.30
  14  -1   3   87.69   13.70
  14  -1   3   90.89   14.70
  14  -2   3    1.30    3.60
  14  -2   3    1.60    4.40
  14  -3   3   42.00   10.50
  14  -3   3   55.19   10.50
  14  -4   3    3.90    6.30
  14  -4   3   10.80    5.50
  14  -5   3  119.09   17.50
  14  -5   3   75.99   17.30
  14  -6   3   28.40    8.30
  14  -6   3   28.80    9.50
  14  -7   3   23.40   10.50
  14  -7   3   48.00   10.40
  14  -8   3   -1.60    5.00
  14  -8   3    3.30    5.90
  14  -7  -4   96.09   17.00
  14  -7  -4   71.09   15.90
  14  -6  -4   -2.40    5.70
  14  -6  -4   10.20    5.90
  14  -5  -4   67.49   14.00
  14  -5  -4   70.89   13.40
  14  -4  -4   -3.40    3.80
  14  -4  -4    5.00    4.60
  14  -3  -4   88.99   14.50
  14  -3  -4  100.89   15.70
  14  -2  -4   -2.00    2.30
  14  -2  -4    6.00    2.90
  13  -9  -4   -5.00    3.80
  13  -9  -4   -0.20    4.20
 -13   9   4    0.20    3.50
 -13   9   4   -3.60    3.60
  13  -8  -4  215.18   29.70
  13  -8  -4  175.08   27.90
 -13   8   4  223.68   28.50
 -13   8   4  149.49   26.60
 -13   7   4    7.50    5.30
  13  -6  -4   18.30    6.80
  13  -6  -4    7.20    5.10
 -13   6   4    8.20    5.90
 -13   6   4    7.00    4.60
  13  -5  -4   13.20    5.70
  13  -5  -4    5.60    5.60
 -13   5   4   -2.50    3.80
 -13   5   4   -1.60    4.70
  13  -4  -4  357.76   40.80
  13  -4  -4  345.07   41.70
 -13   4   4  279.67   40.00
 -13   4   4  280.17   39.70
  13  -3  -4    0.60    3.50
  13  -3  -4    1.30    3.50
 -13   3   4    1.00   13.70
 -13   3   4    1.60    4.40
  13  -2  -4   11.40    4.00
  13  -2  -4    8.60    4.20
 -13   2   4    6.90    4.50
 -13   2   4    7.00    3.30
  12  -9  -4  184.78   23.10
  12  -9  -4  107.99   19.90
 -12   9   4  131.29   20.50
 -12   9   4   96.09   19.30
  12  -8  -4   16.50    6.20
  12  -8  -4    0.30    4.10
 -12   8   4   11.70    4.90
 -12   8   4   10.60    5.50
  12  -7  -4  108.59   19.30
  12  -7  -4  113.39   20.40
 -12   7   4  136.99   19.80
  12  -6  -4   -3.10    4.30
  12  -6  -4   -2.00    4.10
 -12   6   4   -6.10    4.50
 -12   6   4    1.80    3.70
  12  -5  -4  225.78   29.70
  12  -5  -4  163.38   27.70
 -12   5   4  231.58   28.70
 -12   5   4  209.08   28.40
  12  -4  -4   29.20    7.20
  12  -4  -4   25.60    6.20
 -12   4   4   15.70    5.40
 -12   4   4    7.80    5.30
  12  -3  -4  253.27   33.20
  12  -3  -4  275.37   34.40
 -12   3   4  248.18   33.10
 -12   3   4  262.67   33.30
  12  -2  -4    0.50    3.40
  12  -2  -4   -0.20    3.60
 -12   2   4   -3.60    3.70
 -12   2   4    2.10    2.90
  12  -1  -4  251.67   27.70
  12  -1  -4  215.28   27.40
  11 -10  -4    8.00    5.50
  11 -10  -4    3.80    5.60
 -11  10   4   11.10    5.00
 -11  10   4   10.70    6.00
  11  -9  -4    8.40    5.60
  11  -9  -4    9.90    6.40
 -11   9   4    4.20    4.70
 -11   9   4   -0.40    5.00
  11  -8  -4  249.28   31.40
  11  -8  -4  269.57   32.50
 -11   8   4  228.48   30.50
 -11   8   4  152.98   29.20
  11  -7  -4   -5.20    3.20
  11  -7  -4    0.00    4.30
 -11   7   4    7.10    4.00
 -11   7   4    4.00    3.50
  11  -6  -4   41.30    9.70
  11  -6  -4   40.70    9.00
 -11   6   4   47.50    9.30
 -11   6   4   34.70    9.00
  11  -5  -4    0.30    3.80
  11  -5  -4   -0.50    3.90
 -11   5   4   -0.20    4.30
 -11   5   4    4.40    3.40
  11  -4  -4  800.82  104.09
  11  -4  -4  906.51  105.39
 -11   4   4 1030.30  105.19
 -11   4   4  818.82  104.09
  11  -3  -4    2.90    3.20
  11  -3  -4    2.50    3.20
 -11   3   4   -1.50    3.20
 -11   3   4   -3.60    2.60
  11  -2  -4   -3.10   10.50
  11  -2  -4    0.60    3.50
 -11   2   4    4.30   15.40
 -11   2   4   -5.60    2.30
  11  -1  -4   24.60    4.40
  11  -1  -4   21.90    4.00
 -11   1   4   23.80    4.20
 -11   1   4   14.90    3.60
  11   8  -4  261.67   31.20
  11   8  -4  241.98   31.00
  10 -10  -4   -4.60    3.90
  10 -10  -4   -1.90    3.50
 -10  10   4    1.50    3.70
 -10  10   4    0.00    3.80
  10  -9  -4  126.49   17.90
  10  -9  -4   95.29   16.30
 -10   9   4   79.09   15.10
 -10   9   4   69.69   14.40
  10  -8  -4    7.10    5.00
  10  -8  -4    7.70    4.10
 -10   8   4    2.20    3.70
 -10   8   4    9.40    5.00
  10  -7  -4  124.89   20.20
  10  -7  -4  125.89   20.80
 -10   7   4  138.09   20.10
 -10   7   4  151.48   20.70
  10  -6  -4    5.40    4.60
  10  -6  -4    0.20    3.90
 -10   6   4    3.70    3.70
 -10   6   4    3.50    4.20
  10  -5  -4  213.08   26.40
  10  -5  -4  170.28   26.40
 -10   5   4  204.78   29.00
 -10   5   4  178.98   25.50
  10  -4  -4   13.00    4.70
  10  -4  -4   13.40    4.70
 -10   4   4   11.00    4.60
 -10   4   4   10.40    3.80
  10  -3  -4  534.45   69.49
  10  -3  -4  576.04   68.59
 -10   3   4  643.14   69.19
 -10   3   4  545.25   68.39
  10  -2  -4    7.50    3.20
  10  -2  -4    8.40    4.10
 -10   2   4    0.90    3.30
 -10   2   4    4.40    3.00
  10  -1  -4  277.67   32.80
  10  -1  -4  255.67   32.00
 -10   1   4  264.37   32.00
 -10   1   4  272.17   32.10
  10   7  -4  187.48   22.50
  10   7  -4  175.68   22.20
 -10  -7   4  149.29   22.00
 -10  -7   4  194.28   23.20
  10   8  -4    7.60    3.90
  10   8  -4   14.60    4.00
 -10  -8   4    2.90    3.60
 -10  -8   4    2.70    5.40
  10   9  -4  150.38   19.20
 -10  -9   4   92.29   18.20
  10  10  -4    0.10    3.20
  10  10  -4    4.10    4.30
   9 -11  -4   15.60    6.40
  -9  11   4   27.00    6.90
   9 -10  -4    0.60    4.40
   9 -10  -4   -3.10    3.20
  -9  10   4    2.50    4.20
  -9  10   4    3.90    3.80
   9  -9  -4    2.50    4.20
   9  -9  -4   18.00    6.20
  -9   9   4    2.20    3.50
  -9   9   4   11.90    6.00
  -9   8   4  258.87   37.10
   9  -7  -4   13.80    5.70
   9  -7  -4   21.20    6.70
  -9   7   4   23.40    6.20
  -9   7   4   15.90    5.90
   9  -6  -4    2.70    3.60
   9  -6  -4    2.50    4.10
  -9   6   4    2.60    4.10
  -9   6   4    6.40    3.70
   9  -5  -4    4.30    3.50
   9  -5  -4   10.00    4.20
  -9   5   4    6.10    3.50
  -9   5   4    6.30    4.00
   9  -4  -4  325.17   41.50
   9  -4  -4  344.37   43.00
  -9   4   4  329.87   41.30
   9  -3  -4   26.30    5.50
   9  -3  -4   37.50    6.40
  -9   3   4   16.80    4.60
  -9   3   4   20.00    5.30
   9  -2  -4    4.30    2.80
   9  -2  -4    2.60    2.40
  -9   2   4    3.80    2.60
  -9   2   4    6.20    3.20
   9  -1  -4    5.60    2.40
   9  -1  -4    8.80    2.60
  -9   1   4    5.20    2.40
  -9   1   4    8.90    2.70
   9   6  -4    2.10    2.30
   9   6  -4    4.60    2.70
  -9  -6   4    6.40    2.80
  -9  -6   4    5.80    3.20
   9   7  -4   28.00    6.20
   9   7  -4   26.00    5.20
  -9  -7   4   20.60    6.60
  -9  -7   4   37.00    6.60
   9   8  -4  311.67   41.80
   9   8  -4  351.66   42.00
  -9  -8   4  351.36   42.60
   9   9  -4   12.80    5.40
   9   9  -4   11.50    4.60
  -9  -9   4   14.20    6.50
  -9  -9   4   16.20    5.60
   9  10  -4   -0.70    2.80
   9  10  -4    3.20    4.70
  -9 -10   4   -0.80    5.20
  -9 -10   4    1.00    3.80
   9  11  -4    9.00    5.40
   9  11  -4   11.00    6.20
   8 -11  -4  144.69   20.20
   8 -11  -4   84.79   17.50
  -8  11   4   88.19   17.10
  -8  11   4  136.19   18.50
   8 -10  -4   -2.30    3.70
   8 -10  -4   -2.20    3.50
  -8  10   4   -0.50    3.90
  -8  10   4    2.20    3.10
   8  -9  -4  114.89   17.30
   8  -9  -4   66.29   14.60
  -8   9   4   72.99   14.50
  -8   9   4  105.59   15.20
   8  -8  -4   29.60    8.10
   8  -8  -4   41.70    9.00
  -8   8   4   25.80    7.30
  -8   8   4   30.60    7.50
   8  -7  -4  260.97   32.70
   8  -7  -4  349.77   36.10
  -8   7   4  185.28   31.90
  -8   7   4  240.48   32.50
   8  -6  -4   36.20    7.60
   8  -6  -4   17.80    6.40
  -8   6   4   22.00    6.20
  -8   6   4   19.40    6.10
   8  -5  -4   71.49   12.00
   8  -5  -4   85.59   13.30
  -8   5   4   67.99   11.70
  -8   5   4   65.29   11.70
   8  -3  -4  230.98   31.40
   8  -3  -4  284.17   31.70
  -8   3   4  235.68   31.20
  -8   3   4  256.77   31.30
   8  -2  -4    4.50    2.60
   8  -2  -4    9.10    2.80
  -8   2   4    2.20    2.40
  -8   2   4    6.60    2.70
   8  -1  -4 1036.00  117.49
   8  -1  -4  973.20  117.19
  -8   1   4 1056.69  117.29
  -8   1   4  986.60  117.09
   8   0  -4    5.10    1.70
   8   0  -4   14.50    2.10
  -8   0   4   14.00    1.90
  -8   0   4   16.00    2.00
   8   5  -4   58.69    8.80
   8   5  -4   73.09    9.40
  -8  -5   4   70.39    9.30
  -8  -5   4   67.79    9.50
   8   6  -4   21.10    4.70
   8   6  -4   15.20    4.00
  -8  -6   4   26.70    5.70
  -8  -6   4   15.80    4.10
   8   7  -4  201.28   30.20
   8   7  -4  268.97   31.40
  -8  -7   4  281.17   31.60
  -8  -7   4  246.38   31.40
  -8  -8   4   33.60    7.90
   8   9  -4   86.39   14.80
   8   9  -4   85.79   14.40
  -8  -9   4  137.19   17.10
  -8  -9   4   74.69   14.20
   8  10  -4    1.50    4.20
   8  10  -4    0.20    2.30
  -8 -10   4    5.00    4.40
  -8 -10   4    3.20    4.70
   8  11  -4  114.89   18.50
   8  11  -4  123.79   19.10
  -8 -11   4  112.09   19.90
  -8 -11   4  114.99   19.00
   8  12  -4   38.80    8.50
   8  12  -4   45.00   10.60
  -8 -12   4   24.00    9.90
  -8 -12   4   35.40    9.80
   7 -11  -4  103.89   19.10
   7 -11  -4  131.59   20.20
  -7  11   4   87.79   19.40
  -7  11   4  151.28   20.70
   7 -10  -4    1.40    3.20
   7 -10  -4    0.60    4.90
  -7  10   4    4.40    4.50
  -7  10   4    7.30    4.30
   7  -9  -4   62.89   12.60
   7  -9  -4   78.59   13.90
  -7   9   4   54.19   12.20
  -7   9   4   89.69   14.00
   7  -8  -4  538.15   69.89
   7  -8  -4  575.54   71.29
  -7   8   4  575.34   69.59
  -7   8   4  587.64   69.59
   7  -7  -4   99.09   15.80
   7  -7  -4  105.19   16.00
  -7   7   4   92.69   15.50
  -7   7   4   87.19   15.20
   7  -6  -4    4.30    3.40
   7  -6  -4    5.10    3.90
  -7   6   4   -2.20    2.50
  -7   6   4    7.20    3.50
   7  -5  -4  155.18   26.40
   7  -5  -4  213.58   27.00
  -7   5   4  206.58   26.70
  -7   5   4  237.08   27.20
   7  -4  -4  993.10  105.79
  -7   4   4  811.52  104.79
   7  -3  -4  521.75   57.09
  -7   3   4  467.95   56.59
  -7   3   4  442.96   56.79
   7  -2  -4    2.00    2.70
  -7   2   4    6.20    2.40
  -7   2   4    5.20    2.40
   7  -1  -4  251.17   33.00
   7  -1  -4  289.57   32.90
  -7   1   4  270.37   32.80
  -7   1   4  286.17   32.80
   7   0  -4 5023.10  591.04
   7   0  -4 5128.49  591.14
  -7   0   4 5396.06  591.14
  -7   0   4 5076.89  590.94
   7   4  -4  653.03   88.29
   7   4  -4  776.62   88.49
  -7  -4   4  801.72   88.69
  -7  -4   4  845.22   88.69
   7   5  -4  206.18   26.70
   7   5  -4  208.08   26.80
  -7  -5   4  226.48   27.10
  -7  -5   4  234.08   27.20
   7   6  -4    0.70    2.50
   7   6  -4   -0.30    2.10
  -7  -6   4    0.60    2.30
  -7  -6   4    1.90    2.20
   7   7  -4   86.29   13.70
   7   7  -4  113.69   14.70
  -7  -7   4   93.79   14.50
  -7  -7   4   87.59   13.60
   7   8  -4  624.64   73.19
   7   8  -4  579.64   73.69
  -7  -8   4  615.94   74.19
  -7  -8   4  617.04   73.49
   7   9  -4   63.69   11.50
   7   9  -4   78.89   11.80
  -7  -9   4   52.59   11.30
  -7  -9   4   55.89   10.80
   7  10  -4    5.40    3.40
   7  10  -4    3.80    4.20
  -7 -10   4    4.00    4.60
  -7 -10   4   16.60    5.30
   7  11  -4  154.58   20.60
   7  11  -4  143.59   21.40
  -7 -11   4  129.89   20.90
  -7 -11   4  107.29   21.10
   7  12  -4  345.77   37.00
   7  12  -4  278.27   36.60
  -7 -12   4  331.97   37.90
  -7 -12   4  148.69   34.80
   7  13  -4   -3.00    2.60
   7  13  -4    1.80    4.50
  -7 -13   4    3.80    4.70
  -7 -13   4    9.90    5.30
   6 -11  -4  171.38   25.00
   6 -11  -4  183.68   25.20
  -6  11   4  199.98   24.90
  -6  11   4  114.89   22.90
   6 -10  -4    5.00    4.50
   6 -10  -4   10.90    5.50
  -6  10   4    3.90    4.40
  -6  10   4    3.70    3.90
   6  -8  -4  212.28   33.20
   6  -8  -4  228.78   32.90
  -6   8   4  248.28   32.80
  -6   8   4  291.97   33.20
   6  -7  -4  230.78   27.80
   6  -7  -4  161.48   26.90
  -6   7   4  173.38   26.70
  -6   7   4  240.18   27.90
   6  -6  -4   11.00    4.30
   6  -6  -4    3.40    3.70
  -6   6   4    8.90    4.20
  -6   6   4    9.50    4.40
   6  -5  -4  268.97   31.20
   6  -5  -4  249.48   31.30
  -6   5   4  217.18   30.10
  -6   5   4  225.28   30.50
   6  -4  -4  735.53   84.89
   6  -4  -4  610.84   84.99
  -6   4   4  736.83   84.89
  -6   4   4  779.72   84.89
   6  -3  -4  438.06   49.80
   6  -3  -4  386.26   49.99
   6  -2  -4   -3.60    1.90
   6  -2  -4    3.00    2.40
  -6   2   4   -0.90    1.90
  -6   2   4    4.10    2.10
   6  -1  -4  449.36   53.49
   6  -1  -4  428.06   53.29
  -6   1   4  467.55   53.29
  -6   1   4  476.85   53.49
   6   0  -4 3011.80  334.07
   6   0  -4 2868.51  333.97
  -6   0   4 2895.21  333.87
  -6   0   4 2869.41  333.87
   6   3  -4  391.56   48.80
   6   3  -4  424.36   48.90
  -6  -3   4  430.46   49.10
  -6  -3   4  443.76   49.00
   6   4  -4  706.53   81.99
   6   4  -4  668.43   81.79
  -6  -4   4  746.83   82.09
  -6  -4   4  702.13   82.09
   6   5  -4  199.38   25.90
   6   5  -4  204.68   25.50
  -6  -5   4  202.38   25.70
  -6  -5   4  218.28   26.00
   6   6  -4    2.30    2.80
   6   6  -4    6.40    2.90
  -6  -6   4    4.60    2.80
  -6  -6   4    5.00    3.00
   6   7  -4  128.79   21.70
  -6  -7   4  187.18   21.80
   6   8  -4  293.67   36.20
   6   8  -4  239.48   35.20
  -6  -8   4  306.87   36.10
  -6  -8   4  282.87   36.10
   6   9  -4  273.97   38.80
   6   9  -4  300.67   39.60
  -6  -9   4  358.86   40.60
  -6  -9   4  307.97   40.30
   6  10  -4   12.60    5.60
   6  10  -4   15.70    5.00
  -6 -10   4   21.10    6.50
  -6 -10   4   15.40    5.70
   6  11  -4  171.08   29.20
   6  11  -4  258.47   30.30
  -6 -11   4  199.18   30.40
  -6 -11   4  225.68   29.70
   6  12  -4   57.49   12.80
   6  12  -4   59.99   12.10
  -6 -12   4   77.19   14.40
  -6 -12   4   68.29   13.20
   6  13  -4   38.30   11.00
   6  13  -4   33.50    7.90
  -6 -13   4   28.00    8.40
  -6 -13   4   21.30    8.50
   5 -12  -4  188.08   26.50
   5 -12  -4  231.88   27.80
  -5  12   4  114.79   24.20
  -5  12   4  211.48   27.10
   5 -11  -4   27.40    8.00
   5 -11  -4   32.90    8.50
  -5  11   4   32.30    8.10
  -5  11   4   30.30    8.00
   5 -10  -4   10.30    5.60
   5 -10  -4   12.20    5.00
  -5  10   4   16.50    6.00
  -5  10   4   15.30    5.80
   5  -9  -4   19.00    8.80
   5  -9  -4   53.79   10.30
  -5   9   4   52.29    9.90
   5  -8  -4  432.36   49.20
   5  -8  -4  376.36   48.50
  -5   8   4  385.76   48.40
  -5   8   4  352.36   48.10
   5  -7  -4  349.67   47.50
   5  -7  -4  414.26   48.00
  -5   7   4  373.16   47.60
  -5   7   4  385.46   47.40
   5  -6  -4    0.90    3.20
   5  -6  -4    4.80    3.20
  -5   6   4    3.00    3.00
  -5   6   4   -0.30    2.80
   5  -5  -4  393.36   43.30
   5  -5  -4  343.87   42.40
  -5   5   4  311.97   42.10
  -5   5   4  334.17   42.20
   5  -4  -4 1626.34  196.18
   5  -4  -4 1689.03  196.18
  -5   4   4 1744.73  196.08
  -5   4   4 1696.13  196.08
   5  -3  -4  747.83   78.59
   5  -3  -4  691.23   78.79
  -5   3   4  583.34   77.79
  -5   3   4  665.23   78.19
   5  -2  -4  165.08   18.70
   5  -2  -4  148.99   18.30
  -5   2   4  125.89   17.90
  -5   2   4  144.89   18.20
   5  -1  -4 1649.93  196.28
   5  -1  -4 1775.12  196.48
  -5   1   4 1714.33  196.08
  -5   1   4 1680.13  196.18
   5   0  -4 4547.54  520.65
   5   0  -4 4408.66  520.55
  -5   0   4 4509.55  520.55
  -5   0   4 4694.03  520.65
   5   2  -4  145.39   17.50
  -5  -2   4  151.78   17.70
  -5  -2   4  153.38   17.60
   5   3  -4  675.03   75.09
   5   3  -4  551.04   74.99
  -5  -3   4  690.53   75.19
  -5  -3   4  676.43   75.09
   5   4  -4 2002.50  227.38
   5   4  -4 1991.00  227.18
  -5  -4   4 2009.40  227.38
  -5  -4   4 1885.61  227.18
  -5  -5   4  304.67   38.50
  -5  -5   4  332.07   38.70
   5   6  -4    4.20    2.40
   5   6  -4    5.30    2.60
  -5  -6   4    6.80    3.20
  -5  -6   4    2.70    2.80
  -5  -7   4  409.26   50.89
   5   8  -4  406.06   52.59
   5   8  -4  445.86   52.09
  -5  -8   4  418.16   52.59
  -5  -8   4  423.36   52.49
   5   9  -4   46.70   10.00
   5   9  -4   63.09   10.80
  -5  -9   4   59.99   10.80
  -5  -9   4   56.39   10.80
   5  10  -4   22.70    6.40
   5  10  -4    7.60    4.00
  -5 -10   4   14.30    5.10
  -5 -10   4   15.70    5.60
   5  11  -4   47.80   10.40
  -5 -11   4   44.70   10.20
   5  12  -4  199.88   26.50
   5  12  -4  195.48   25.90
  -5 -12   4  145.19   24.30
  -5 -12   4  160.18   26.00
   5  13  -4   58.69    9.40
   5  13  -4   17.70    7.50
  -5 -13   4   28.80    7.90
  -5 -13   4   18.00    8.20
   4 -12  -4  237.58   36.30
   4 -12  -4  249.28   36.60
  -4  12   4  339.67   37.00
  -4  12   4  245.68   35.80
   4 -11  -4  162.48   23.90
   4 -11  -4  174.28   24.80
  -4  11   4  154.38   23.30
  -4  11   4  142.09   23.40
   4 -10  -4   -1.90    2.20
   4 -10  -4   -1.20    3.70
  -4  10   4   -1.00    2.90
  -4  10   4    4.70    3.10
   4  -9  -4  159.78   19.70
   4  -9  -4   97.49   16.70
  -4   9   4   85.99   16.50
  -4   9   4  109.49   17.30
   4  -8  -4  630.64   78.09
   4  -8  -4  608.14   78.09
  -4   8   4  734.73   78.49
  -4   8   4  612.74   77.79
   4  -7  -4  288.97   42.00
   4  -7  -4  306.67   41.80
  -4   7   4  376.66   42.40
  -4   7   4  360.16   42.00
   4  -6  -4    0.00    2.40
   4  -6  -4   -0.70    2.60
  -4   6   4    2.80    3.30
  -4   6   4    2.80    2.70
   4  -5  -4  274.37   32.20
  -4   5   4  218.28   30.90
   4  -4  -4  810.02   83.39
   4  -4  -4  666.53   82.89
  -4   4   4  630.84   82.49
  -4   4   4  720.13   82.79
   4  -3  -4  362.66   43.00
   4  -3  -4  339.07   43.00
  -4   3   4  335.47   42.80
  -4   3   4  393.26   42.80
   4  -2  -4    4.90    2.30
   4  -2  -4    2.60    1.80
  -4   2   4    7.30    2.20
  -4   2   4    5.90    2.30
   4  -1  -4   58.09    8.40
   4  -1  -4   76.79    8.50
  -4   1   4   52.79    8.20
  -4   1   4   66.49    8.40
   4   0  -4 5061.19  573.64
   4   0  -4 4990.80  573.74
  -4   0   4 4968.90  573.54
  -4   0   4 4990.70  573.54
   4   1  -4   73.89    8.20
   4   1  -4   65.49    8.20
  -4  -1   4   64.39    8.10
  -4  -1   4   65.99    8.00
   4   2  -4    5.30    1.50
   4   2  -4    3.90    1.40
  -4  -2   4    7.70    1.70
  -4  -2   4    8.50    1.60
   4   3  -4  359.26   46.60
   4   3  -4  408.26   46.90
  -4  -3   4  397.36   46.80
  -4  -3   4  430.26   46.80
   4   4  -4  775.52   85.19
   4   4  -4  651.53   84.59
  -4  -4   4  768.52   85.09
   4   5  -4  292.47   35.00
   4   5  -4  289.57   34.90
  -4  -5   4  302.57   34.80
  -4  -5   4  251.97   34.60
   4   6  -4   -1.80    1.60
   4   6  -4   -0.30    3.10
  -4  -6   4   -0.70    6.80
  -4  -6   4   -0.90    2.40
   4   7  -4  415.86   51.39
   4   7  -4  439.66   50.79
  -4  -7   4  393.76   50.79
  -4  -7   4  412.16   50.89
   4   8  -4  750.52   78.19
   4   8  -4  674.73   78.29
  -4  -8   4  546.85   77.49
  -4  -8   4  641.74   77.99
   4   9  -4   90.89   16.30
   4   9  -4  109.79   15.80
  -4  -9   4  102.99   16.20
  -4  -9   4  104.79   16.40
   4  10  -4    5.40    4.30
   4  10  -4    0.90    3.00
  -4 -10   4    0.60    2.90
  -4 -10   4    0.30    2.70
   4  12  -4  267.47   37.10
   4  12  -4  294.47   36.40
  -4 -12   4  257.77   37.00
  -4 -12   4  268.27   36.90
   4  13  -4   29.30    8.30
   4  13  -4   29.60    7.30
  -4 -13   4   21.60    7.60
  -4 -13   4   27.70    7.90
   3 -12  -4  179.68   26.80
   3 -12  -4  221.58   28.00
  -3  12   4  147.49   25.70
  -3  12   4  185.68   26.20
   3 -11  -4  116.69   18.30
   3 -11  -4   80.89   17.30
  -3  11   4  136.29   18.50
  -3  11   4   97.69   17.10
   3 -10  -4   -1.50    3.30
   3 -10  -4    3.90    3.50
  -3  10   4    1.30    2.70
  -3  10   4   -2.40    2.50
   3  -9  -4  131.89   19.30
   3  -9  -4  118.89   18.90
  -3   9   4  127.29   19.00
  -3   9   4  117.29   18.90
   3  -8  -4  348.47   41.20
   3  -8  -4  360.16   41.20
  -3   8   4  282.27   40.20
  -3   8   4  299.37   40.40
   3  -7  -4  388.16   48.90
   3  -7  -4  439.06   49.50
  -3   7   4  382.16   48.60
  -3   7   4  372.16   48.50
   3  -6  -4   85.59   13.40
   3  -6  -4   85.19   13.50
  -3   6   4   90.69   13.30
  -3   6   4   79.39   12.90
   3  -4  -4  110.09   16.80
   3  -4  -4  138.59   17.20
  -3   4   4  131.59   16.60
  -3   4   4  119.39   16.60
   3  -3  -4   49.40    7.20
   3  -3  -4   35.10    6.70
  -3   3   4   36.30    6.70
  -3   3   4   49.30    7.00
   3  -2  -4  414.56   50.49
   3  -2  -4  431.66   50.39
  -3   2   4  442.56   50.29
  -3   2   4  418.16   50.29
   3  -1  -4  409.96   50.89
   3  -1  -4  452.45   51.19
  -3   1   4  454.05   50.99
  -3   1   4  435.36   51.09
   3   0  -4   62.69    7.50
   3   0  -4   64.29    7.70
  -3   0   4   54.29    7.50
  -3   0   4   55.99    7.50
   3   1  -4  479.85   55.59
   3   1  -4  456.05   55.49
  -3  -1   4  475.65   55.59
  -3  -1   4  504.05   55.39
   3   2  -4  503.75   51.09
   3   2  -4  353.46   50.89
  -3  -2   4  451.25   50.89
  -3  -2   4  448.06   50.99
   3   3  -4   44.50    6.90
   3   3  -4   40.10    6.40
  -3  -3   4   47.30    6.70
  -3  -3   4   47.80    6.60
   3   4  -4  125.09   18.20
   3   4  -4  151.58   18.90
  -3  -4   4  123.09   18.40
  -3  -4   4  187.88   18.80
   3   5  -4  577.44   62.79
   3   5  -4  457.15   61.99
  -3  -5   4  510.65   62.29
  -3  -5   4  571.84   62.69
   3   6  -4  115.49   14.90
   3   6  -4  102.99   15.00
  -3  -6   4   97.29   14.50
  -3  -6   4   94.69   14.80
   3   7  -4  227.18   37.30
   3   7  -4  384.96   39.40
  -3  -7   4  335.27   38.40
   3   8  -4  351.46   45.00
   3   8  -4  363.46   45.90
  -3  -8   4  400.16   45.80
  -3  -8   4  337.27   45.50
   3   9  -4  102.79   16.60
   3   9  -4   68.59   14.70
  -3  -9   4  120.59   16.90
  -3  -9   4  129.59   16.50
   3  10  -4    7.30    4.00
   3  10  -4    4.50    4.00
  -3 -10   4    2.70    3.90
  -3 -10   4   -1.10    2.80
   3  11  -4  105.19   17.70
   3  11  -4  114.29   18.80
  -3 -11   4  115.09   18.50
   3  12  -4  174.78   25.40
   3  12  -4  182.08   24.80
  -3 -12   4  139.29   24.70
  -3 -12   4  182.58   25.50
   3  13  -4  114.09   17.00
   3  13  -4   79.59   16.50
  -3 -13   4  111.19   17.60
  -3 -13   4  101.69   17.50
   2 -12  -4  329.17   40.60
   2 -12  -4  251.47   38.80
  -2  12   4  265.67   38.50
  -2  12   4  342.47   39.50
   2 -11  -4  224.98   28.10
   2 -11  -4  156.88   26.30
  -2  11   4  236.48   27.20
  -2  11   4  147.89   25.60
   2 -10  -4    0.20    2.20
  -2  10   4    2.50    3.30
   2  -9  -4  194.98   27.90
   2  -9  -4  240.28   29.40
  -2   9   4  196.28   27.90
  -2   9   4  195.98   27.80
   2  -8  -4  545.85   76.19
   2  -8  -4  519.95   75.79
  -2   8   4  717.43   76.49
  -2   8   4  772.62   76.79
   2  -7  -4   34.90    7.10
   2  -7  -4   15.40    5.50
  -2   7   4   24.10    5.90
  -2   7   4   28.40    6.50
   2  -6  -4   65.49   11.30
   2  -6  -4   55.09   11.10
  -2   6   4   86.79   12.20
  -2   6   4   86.99   11.80
   2  -5  -4  375.16   43.40
  -2   5   4  328.87   42.80
   2  -4  -4 1533.25  177.38
   2  -4  -4 1552.04  177.58
  -2   4   4 1452.45  177.08
  -2   4   4 1580.24  177.28
   2  -3  -4  234.98   31.80
   2  -3  -4  259.07   32.00
  -2   3   4  238.98   31.80
  -2   3   4  318.97   32.00
   2  -2  -4    3.50    1.90
   2  -2  -4    5.40    2.20
  -2   2   4    1.40    1.70
  -2   2   4    0.30    1.80
   2  -1  -4  168.48   19.80
   2  -1  -4  169.98   20.00
  -2   1   4  168.08   19.90
  -2   1   4  151.98   19.80
   2   0  -4  144.69   17.30
   2   0  -4  136.19   17.60
  -2   0   4  163.28   17.60
  -2   0   4  137.29   17.30
   2   1  -4  146.59   18.40
   2   1  -4  161.28   18.70
  -2  -1   4  162.48   18.80
  -2  -1   4  151.58   18.40
   2   2  -4    0.70    1.30
   2   2  -4    0.20    1.30
  -2  -2   4    3.20    1.70
  -2  -2   4    2.00    1.20
   2   3  -4  285.27   31.90
   2   3  -4  264.57   32.20
  -2  -3   4  257.07   32.10
  -2  -3   4  254.07   31.80
   2   4  -4 1855.01  204.78
   2   4  -4 1759.82  204.08
  -2  -4   4 1697.13  204.08
  -2  -4   4 1764.02  204.38
   2   5  -4  291.37   39.20
   2   5  -4  290.87   39.80
  -2  -5   4  342.17   39.90
  -2  -5   4  377.76   39.80
   2   6  -4   66.39   11.20
  -2  -6   4   71.89   11.50
   2   7  -4   17.00    5.80
   2   7  -4   20.70    5.70
  -2  -7   4   20.30    5.20
  -2  -7   4   28.00    5.90
   2   8  -4  705.33   81.39
   2   8  -4  616.94   81.59
  -2  -8   4  682.13   81.49
  -2  -8   4  716.03   81.99
   2   9  -4  134.09   18.80
   2   9  -4  102.89   17.30
   2  10  -4    4.30    3.60
   2  10  -4    1.00    3.60
  -2 -10   4   -0.70    3.00
  -2 -10   4    6.90    3.80
   2  11  -4  174.28   25.70
  -2 -11   4  177.88   26.80
  -2 -11   4  196.78   26.40
   2  12  -4  293.77   40.70
   2  12  -4  359.66   39.80
  -2 -12   4  251.67   39.80
  -2 -12   4  294.37   40.10
   2  13  -4   73.49   13.80
   2  13  -4   80.49   13.40
  -2 -13   4   90.49   14.20
  -2 -13   4   40.00   11.90
   1 -12  -4  104.59   18.30
   1 -12  -4  118.29   19.10
  -1  12   4   99.99   18.10
  -1  12   4  140.09   19.50
   1 -11  -4  408.26   55.99
   1 -11  -4  418.36   56.09
  -1  11   4  483.45   56.09
  -1  11   4  469.85   55.89
   1  -9  -4  145.09   23.60
   1  -9  -4  199.58   24.60
  -1   9   4  150.58   23.30
  -1   9   4  181.78   23.80
   1  -8  -4  109.69   16.80
   1  -8  -4   93.29   16.70
  -1   8   4  108.69   16.50
  -1   8   4  128.59   17.70
   1  -7  -4  746.03   94.59
   1  -7  -4  786.12   99.79
  -1   7   4  811.62   94.59
  -1   7   4  835.22   94.79
   1  -6  -4   19.30    5.30
   1  -6  -4   10.10    4.10
  -1   6   4   29.50    5.80
  -1   6   4   12.80    4.30
   1  -5  -4  712.43   89.69
   1  -5  -4  774.42   89.99
  -1   5   4  762.42   89.69
  -1   5   4  791.32   89.69
   1  -4  -4  195.88   24.20
   1  -4  -4  178.58   24.00
  -1   4   4  168.48   23.70
  -1   4   4  213.28   24.20
   1  -3  -4  176.28   22.70
   1  -3  -4  143.99   22.30
  -1   3   4  189.78   22.80
  -1   3   4  231.28   23.00
   1  -2  -4  684.13   77.29
   1  -2  -4  604.34   77.39
  -1   2   4  690.43   77.39
  -1   2   4  666.13   77.19
   1  -1  -4  408.46   49.20
   1  -1  -4  392.76   48.90
  -1   1   4  436.06   49.00
  -1   1   4  442.06   49.20
   1   0  -4  303.97   35.60
   1   0  -4  290.77   35.30
  -1   0   4  308.57   35.50
  -1   0   4  299.67   35.30
   1   1  -4  398.46   47.70
   1   1  -4  414.26   48.00
  -1  -1   4  414.66   47.70
  -1  -1   4  410.86   48.00
   1   2  -4  599.14   64.89
   1   2  -4  533.25   64.99
  -1  -2   4  531.15   64.89
  -1  -2   4  557.34   65.09
   1   3  -4  139.29   18.30
   1   3  -4  139.29   18.60
  -1  -3   4  150.98   18.50
  -1  -3   4  159.38   18.90
   1   4  -4  172.28   21.20
   1   4  -4  165.38   20.30
  -1  -4   4  164.88   20.50
  -1  -4   4  134.49   20.30
   1   5  -4  836.22   91.19
   1   5  -4  685.93   90.49
  -1  -5   4  797.82   91.19
  -1  -5   4  772.42   90.49
   1   7  -4  789.82   91.79
   1   7  -4  799.72   92.39
  -1  -7   4  705.03   91.79
  -1  -7   4  800.72   92.19
   1   8  -4  123.79   19.00
   1   8  -4  138.59   19.00
  -1  -8   4  117.89   18.50
  -1  -8   4  131.69   18.90
   1   9  -4  161.58   23.50
   1   9  -4  164.58   24.80
  -1  -9   4  188.78   24.90
  -1  -9   4  174.38   24.10
   1  10  -4   -2.40    2.70
   1  10  -4   -3.10    3.30
  -1 -10   4    0.70    2.60
  -1 -10   4   -0.80    2.10
   1  11  -4  380.06   51.79
   1  11  -4  475.85   54.19
  -1 -11   4  409.36   54.09
   1  12  -4  100.29   18.30
   1  12  -4   97.99   17.00
  -1 -12   4  139.59   18.70
  -1 -12   4  101.79   17.90
   1  13  -4   41.50   11.50
  -1 -13   4   61.09   11.90
  -1 -13   4   82.09   13.60
   0 -13  -4    8.30    5.50
   0 -13  -4   13.80    6.50
   0  13   4    4.80    5.80
   0  13   4   22.70    6.80
   0 -12  -4  323.37   42.40
   0 -12  -4  257.47   42.10
   0  12   4  438.76   43.30
   0  12   4  284.67   41.60
   0 -11  -4   48.90   10.80
   0 -11  -4   38.60   10.00
   0  11   4   45.50   10.40
   0  11   4   80.09   12.70
   0 -10  -4   83.69   14.40
   0  10   4   80.99   14.90
   0  -9  -4   80.09   12.70
   0  -9  -4   56.39   11.90
   0   9   4   71.29   12.30
   0   9   4   59.49   11.70
   0  -8  -4 1890.31  203.68
   0  -8  -4 1586.54  203.18
   0   8   4 1684.63  203.18
   0   8   4 1813.42  203.38
   0  -7  -4   53.29   10.20
   0  -7  -4   30.10   65.59
   0   7   4   58.49   10.30
   0   7   4   63.49   10.60
   0  -6  -4  209.98   26.80
   0  -6  -4  215.88   27.20
   0   6   4  174.18   26.30
   0   6   4  225.28   26.80
   0  -5  -4   75.29   14.00
   0  -5  -4   87.49   14.20
   0   5   4  114.69   14.50
   0   5   4  124.69   15.10
   0  -4  -4 5388.46  624.34
   0  -4  -4 5425.26  624.44
   0   4   4 5379.66  624.14
   0   4   4 5526.05  624.44
   0  -3  -4  780.42   82.89
   0  -3  -4  614.94   82.39
   0   3   4  726.63   82.69
   0   3   4  723.73   82.89
   0  -2  -4    1.60    2.40
   0  -2  -4    3.00    2.20
   0   2   4    6.20    2.40
   0   2   4    6.60    2.50
   0  -1  -4  255.57   27.30
   0  -1  -4  210.68   27.40
   0   1   4  211.08   27.30
   0   1   4  231.98   27.20
   0   0  -4 2356.46  276.37
   0   0  -4 2280.77  276.57
   0   0   4 2428.66  276.67
   0   0   4 2542.45  276.47
   0   1  -4  146.99   18.50
   0   1  -4  159.48   18.40
   0  -1   4  136.49   18.20
   0  -1   4  164.78   18.70
   0   2  -4    1.40    1.50
   0   2  -4    1.40    1.70
   0  -2   4    0.80    1.70
   0  -2   4    2.20    1.60
   0   3  -4  565.04   64.69
   0   3  -4  512.15   64.29
   0  -3   4  556.64   64.69
   0  -3   4  559.84   64.49
   0   4  -4 4307.97  486.85
   0   4  -4 4208.38  486.45
   0  -4   4 4156.58  486.85
   0  -4   4 4244.08  486.75
   0   5  -4   91.79   12.00
   0   5  -4   62.49   10.80
   0  -5   4   65.49   11.30
   0  -5   4   82.49   11.40
   0   6  -4  223.58   26.30
   0   6  -4  190.28   26.00
   0  -6   4  192.78   25.70
   0  -6   4  189.18   26.40
   0   7  -4   50.09    9.40
   0   7  -4   42.40    8.60
   0  -7   4   54.59    9.90
   0  -7   4   48.90    8.90
   0   8  -4 1424.66  178.08
   0   8  -4 1566.74  177.58
   0  -8   4 1593.64  177.88
   0  -8   4 1480.35  177.98
   0   9  -4   72.89   12.10
   0   9  -4   63.09   11.80
   0  -9   4   51.39   10.80
   0  -9   4   69.29   12.30
   0  10  -4  137.49   18.00
   0  10  -4   88.69   15.60
   0 -10   4   90.49   16.20
   0 -10   4   85.29   15.80
   0  11  -4   45.80   10.00
   0  11  -4   62.49   11.90
   0 -11   4   52.99   10.90
   0 -11   4   47.80   10.50
   0  12  -4  345.47   41.50
   0  12  -4  277.67   41.90
   0 -12   4  315.97   42.20
   0 -12   4  330.27   42.20
   0  13  -4   19.70    6.00
   0  13  -4    5.00    6.30
   0 -13   4   16.40    6.30
   0 -13   4   14.40    5.60
  -1 -13  -4  118.49   18.40
  -1 -13  -4  110.39   18.00
   1  13   4  100.79   17.40
   1  13   4   82.49   16.50
  -1 -12  -4   61.09   13.20
  -1 -12  -4   53.19   11.80
   1  12   4   61.19   11.50
   1  12   4   46.40   10.30
  -1 -11  -4  473.05   63.99
  -1 -11  -4  577.04   64.49
   1  11   4  544.75   63.89
   1  11   4  471.55   63.19
  -1 -10  -4   -1.70    2.30
  -1 -10  -4    6.70    4.20
   1  10   4   -2.90    3.00
   1  10   4    5.00    3.40
  -1  -9  -4  276.07   37.00
  -1  -9  -4  295.47   38.20
   1   9   4  252.07   36.90
   1   9   4  307.27   36.90
  -1  -8  -4   79.19   12.40
  -1  -8  -4   50.19   19.30
   1   8   4   75.89   12.40
   1   8   4   61.19   12.00
  -1  -7  -4  707.43   84.29
  -1  -7  -4  635.84   83.99
   1   7   4  775.22   84.29
   1   7   4  698.73   83.89
  -1  -6  -4  247.28   34.30
  -1  -6  -4  263.37   34.80
   1   6   4  280.77   34.40
   1   6   4  299.47   34.50
  -1  -5  -4  972.00  120.79
  -1  -5  -4 1074.89  121.19
   1   5   4 1059.39  120.89
   1   5   4 1027.00  120.59
  -1  -4  -4  309.87   37.10
  -1  -4  -4  323.57   38.10
   1   4   4  295.37   37.30
   1   4   4  296.37   37.00
  -1  -3  -4  634.24   75.99
  -1  -3  -4  628.24   76.19
   1   3   4  663.83   76.09
   1   3   4  673.93   76.29
  -1  -2  -4  172.78   19.90
  -1  -2  -4  136.89   20.10
   1   2   4  139.59   19.90
   1   2   4  157.78   19.80
  -1  -1  -4 1219.98  130.89
  -1  -1  -4 1136.19  130.59
   1   1   4 1057.09  130.49
   1   1   4 1117.59  130.79
  -1   0  -4 2357.36  277.97
  -1   0  -4 2538.65  278.37
   1   0   4 2385.26  277.87
   1   0   4 2381.16  278.27
  -1   1  -4  787.42   87.99
  -1   1  -4  757.02   87.69
   1  -1   4  718.43   87.99
   1  -1   4  759.42   87.69
  -1   2  -4   95.99   13.00
  -1   2  -4  105.69   13.50
   1  -2   4  101.39   13.30
   1  -2   4  105.99   13.20
  -1   3  -4  423.86   54.09
  -1   3  -4  479.25   54.29
   1  -3   4  437.26   54.39
   1  -3   4  494.15   54.59
  -1   4  -4  232.38   27.50
  -1   4  -4  272.67   36.50
   1  -4   4  206.68   27.30
   1  -4   4  206.18   27.30
  -1   5  -4  751.52   84.09
  -1   5  -4  718.23   83.49
   1  -5   4  712.43   89.79
   1  -5   4  651.33   83.69
  -1   6  -4  261.77   32.00
  -1   6  -4  245.38   31.10
   1  -6   4  243.88   31.20
   1  -6   4  229.48   31.50
  -1   7  -4  519.65   72.49
  -1   7  -4  683.83   72.99
   1  -7   4  619.34   72.99
   1  -7   4  598.94   72.69
  -1   8  -4   82.79   11.90
  -1   8  -4   59.19   11.30
   1  -8   4   54.59   10.90
   1  -8   4   51.59   10.70
  -1   9  -4  189.68   33.50
  -1   9  -4  332.57   35.90
   1  -9   4  299.57   35.30
   1  -9   4  263.17   34.40
  -1  11  -4  443.56   55.49
  -1  11  -4  371.36   54.09
   1 -11   4  490.65   55.69
   1 -11   4  466.65   55.99
  -1  12  -4   41.70   10.60
  -1  12  -4   44.30   10.10
   1 -12   4   60.79   11.30
   1 -12   4   57.49   11.50
  -1  13  -4   67.79   14.40
   1 -13   4   82.79   15.10
  -2 -13  -4   37.80    8.90
  -2 -13  -4   24.30    7.90
   2  13   4   13.40    7.00
   2  13   4   33.90    8.40
  -2 -12  -4  366.76   50.09
  -2 -12  -4  377.86   50.19
   2  12   4  468.95   50.59
   2  12   4  349.96   49.30
  -2 -11  -4   40.70    9.50
  -2 -11  -4   55.39   10.20
   2  11   4   26.20    8.50
   2  11   4   40.20    8.90
  -2 -10  -4  131.99   19.20
  -2 -10  -4   89.09   17.70
   2  10   4  126.99   18.60
   2  10   4  121.89   18.80
  -2  -9  -4   20.10    6.50
  -2  -9  -4    9.40    6.10
   2   9   4   24.50    6.40
   2   9   4   25.40    6.70
  -2  -8  -4 1178.48  153.68
  -2  -8  -4 1271.17  153.38
   2   8   4 1368.06  153.68
   2   8   4 1413.26  153.78
  -2  -7  -4   71.39   13.60
  -2  -7  -4   95.29   14.40
   2   7   4   83.09   13.80
   2   7   4  110.99   14.60
  -2  -6  -4  132.99   18.50
  -2  -6  -4  142.69   20.40
   2   6   4  135.59   18.10
   2   6   4  122.29   18.60
  -2  -5  -4    0.70    2.80
  -2  -5  -4    1.90    2.40
   2   5   4    2.90    2.60
   2   5   4    1.30    2.70
  -2  -4  -4 5123.69  622.54
  -2  -4  -4 5504.65  623.24
   2   4   4 5768.12  623.34
   2   4   4 5312.07  622.64
  -2  -3  -4 2411.26  274.37
  -2  -3  -4 2515.05  274.87
   2   3   4 2159.58  274.37
   2   3   4 2448.35  274.37
  -2  -2  -4  324.57   40.80
  -2  -2  -4  344.87   40.60
   2   2   4  354.66   40.60
   2   2   4  330.57   40.90
  -2  -1  -4   16.60   18.90
  -2  -1  -4   24.10    4.30
   2   1   4   29.10    4.80
   2   1   4   25.50    4.20
  -2   0  -4 4731.33  502.75
  -2   0  -4 4994.90  502.45
   2   0   4 3990.80  501.75
   2   0   4 3847.11  502.05
  -2   1  -4   23.20    3.90
  -2   1  -4   23.70    4.00
   2  -1   4   17.70    3.60
   2  -1   4   20.30    4.10
  -2   2  -4  202.28   30.10
  -2   2  -4  228.58   29.80
   2  -2   4  308.97   30.60
   2  -2   4  260.37   30.10
  -2   3  -4 1874.71  196.08
  -2   3  -4 1636.34  195.98
   2  -3   4 1697.23  196.28
   2  -3   4 1575.74  195.68
  -2   4  -4 3565.64  444.26
   2  -4   4 3797.02  444.26
   2  -4   4 4240.58  444.86
  -2   6  -4  113.19   18.80
  -2   6  -4  162.18   19.20
   2  -6   4  159.48   19.50
   2  -6   4  117.09   18.80
  -2   7  -4   92.09   14.60
  -2   7  -4   94.89   14.20
   2  -7   4   93.29   14.80
   2  -7   4   78.79   13.60
  -2   8  -4 1199.98  127.79
  -2   8  -4 1216.58  127.79
   2  -8   4 1016.80  127.39
   2  -8   4  910.51  126.69
  -2   9  -4   15.70    5.60
  -2   9  -4   23.80    6.40
   2  -9   4   25.20    7.10
   2  -9   4   15.30    5.70
  -2  10  -4   86.79   15.70
  -2  10  -4   99.29   16.40
   2 -10   4  111.29   16.40
   2 -10   4   81.59   16.80
  -2  11  -4   23.90    7.20
  -2  11  -4   30.60    8.70
   2 -11   4   24.50    7.90
   2 -11   4   42.10    8.80
  -2  12  -4  322.37   43.80
  -2  12  -4  383.46   43.60
   2 -12   4  295.07   43.10
   2 -12   4  307.87   43.10
  -3 -13  -4  127.09   21.70
  -3 -13  -4  126.59   21.50
   3  13   4  131.59   24.30
   3  13   4  136.79   20.80
  -3 -12  -4   -0.80    3.90
  -3 -12  -4   -5.40    2.90
   3  12   4    6.50    5.50
   3  12   4    0.90    3.30
  -3 -11  -4  323.57   40.80
  -3 -11  -4  321.47   40.50
   3  11   4  311.67   39.80
   3  11   4  256.37   39.70
  -3 -10  -4    1.20    3.30
  -3 -10  -4   -1.80    3.50
   3  10   4   -1.70    3.20
   3  10   4    0.50    3.60
  -3  -9  -4  246.28   34.00
  -3  -9  -4  359.26   35.70
   3   9   4  198.28   33.30
   3   9   4  274.87   36.70
  -3  -8  -4    1.40    3.50
  -3  -8  -4    1.80    3.30
   3   8   4    5.70    3.80
   3   8   4    5.40    3.10
  -3  -7  -4  940.61  132.29
  -3  -7  -4 1142.59  133.09
   3   7   4 1217.18  132.89
   3   7   4 1256.77  133.59
  -3  -6  -4    8.50    4.20
   3   6   4    6.70    3.80
  -3  -5  -4  988.70  114.19
  -3  -5  -4  916.61  113.79
   3   5   4  975.60  113.89
   3   5   4 1009.00  113.89
  -3  -4  -4    4.00    2.80
  -3  -4  -4    3.80    3.00
   3   4   4    7.20    3.40
   3   4   4    2.80    3.00
  -3  -3  -4  902.81   95.09
  -3  -3  -4  834.62   94.39
   3   3   4  831.92   94.49
   3   3   4  693.03   94.29
  -3  -2  -4   23.50    4.40
  -3  -2  -4   18.00    4.00
   3   2   4   13.30    3.80
   3   2   4   18.80    3.70
  -3  -1  -4  174.18   19.90
  -3  -1  -4  169.48   19.50
   3   1   4  137.29   19.00
   3   1   4  147.39   19.50
  -3   0  -4   91.79   10.50
  -3   0  -4   68.29   10.50
   3   0   4   66.09   10.60
   3   0   4   70.19   22.60
  -3   1  -4  118.79   16.20
  -3   1  -4  134.39   16.60
   3  -1   4  135.59   16.80
   3  -1   4  131.19   16.40
  -3   2  -4   14.60    3.40
  -3   2  -4   23.40    4.40
   3  -2   4    9.70    3.50
   3  -2   4   14.30    3.50
  -3   3  -4  765.42   75.79
  -3   3  -4  590.84   74.79
   3  -3   4  572.54   75.09
   3  -3   4  646.14   75.09
  -3   4  -4    1.90    3.20
  -3   4  -4    7.50    3.10
   3  -4   4    4.40    2.90
   3  -4   4    2.60    3.10
  -3   5  -4  701.53   89.79
   3  -5   4  933.21   91.99
   3  -5   4  700.73   89.49
  -3   6  -4   13.40    4.70
  -3   6  -4    8.00    3.30
   3  -6   4    6.20    3.90
   3  -6   4    3.70    3.20
  -3   7  -4  820.22  102.19
  -3   7  -4  928.71  102.19
   3  -7   4  872.61  102.69
   3  -7   4  809.22  102.99
  -3   8  -4   -1.30    2.60
  -3   8  -4   -0.90    3.20
   3  -8   4   -1.50    2.70
   3  -8   4   -2.80    3.10
  -3   9  -4  260.87   38.30
  -3   9  -4  359.26   39.70
   3  -9   4  284.87   38.90
   3  -9   4  283.37   38.40
  -3  10  -4    1.20    2.90
  -3  10  -4   -1.70    3.50
   3 -10   4   -1.10    2.80
   3 -10   4    0.20    3.20
  -3  11  -4  233.48   35.00
  -3  11  -4  293.27   36.40
   3 -11   4  246.88   36.00
   3 -11   4  293.97   36.00
  -3  12  -4   -0.10    2.70
  -3  12  -4    1.70    3.50
   3 -12   4    3.20    4.00
   3 -12   4    1.80    3.70
  -4 -13  -4   10.00    5.80
  -4 -13  -4    7.20    4.60
   4  13   4   -2.10    2.80
   4  13   4   -1.00    4.70
  -4 -12  -4  387.26   51.49
  -4 -12  -4  478.65   51.29
   4  12   4  349.17   50.49
   4  12   4  371.16   51.09
  -4 -11  -4   -0.80    3.60
  -4 -11  -4    4.80    4.30
   4  11   4   -1.80    4.00
   4  11   4    6.40    4.30
  -4 -10  -4   -2.20    4.30
  -4 -10  -4    7.00    4.30
   4  10   4    7.50    5.40
   4  10   4    6.70    3.80
  -4  -9  -4   -0.50    3.90
  -4  -9  -4    2.00    3.20
   4   9   4   -0.50    3.20
  -4  -8  -4  993.30  129.29
  -4  -8  -4 1049.49  129.99
   4   8   4 1196.78  129.69
   4   8   4 1152.28  129.69
  -4  -7  -4   17.80    5.50
  -4  -7  -4   15.20    5.20
   4   7   4   25.90    5.80
   4   7   4   12.10    5.00
  -4  -5  -4   46.00    9.10
  -4  -5  -4   63.79    9.80
   4   5   4   65.39    9.80
   4   5   4   57.89    9.20
  -4  -4  -4 1275.17  144.19
  -4  -4  -4 1206.18  143.59
   4   4   4 1228.58  143.69
   4   4   4 1232.58  143.79
  -4  -3  -4   14.30    3.50
  -4  -3  -4    8.30    3.30
   4   3   4   11.30    3.70
   4   3   4   10.40    3.30
  -4  -2  -4    1.50    2.30
  -4  -2  -4    2.50    2.10
   4   2   4    5.40    2.60
   4   2   4    4.10    2.10
  -4  -1  -4   -0.50    1.60
  -4  -1  -4    6.80    2.10
   4   1   4    1.60    1.90
   4   1   4    1.20    1.60
  -4   0  -4 1291.27  140.59
  -4   0  -4 1210.88  140.19
   4   0   4 1183.58  140.69
   4   0   4 1165.08  140.09
  -4   1  -4    1.20    2.10
  -4   1  -4    3.60    2.10
   4  -1   4    1.60    1.50
   4  -1   4    2.70    2.00
  -4   2  -4    0.80    1.90
  -4   2  -4    4.60    2.50
   4  -2   4    3.50    2.20
   4  -2   4    1.30    2.20
  -4   3  -4    5.20    2.60
  -4   3  -4    6.50    2.60
   4  -3   4    6.60    2.90
   4  -3   4   10.20    3.50
  -4   4  -4  881.11   95.69
  -4   4  -4  748.73   94.79
   4  -4   4  677.33   96.59
   4  -4   4  898.71   95.39
  -4   5  -4   41.60    8.40
  -4   5  -4   61.39    9.70
   4  -5   4   39.90    8.30
   4  -5   4   54.89    9.70
  -4   6  -4    8.80    3.80
  -4   6  -4    7.60    3.50
   4  -6   4    8.00    4.00
   4  -6   4    0.80    3.00
  -4   7  -4   12.60    5.00
  -4   7  -4   13.70    4.70
   4  -7   4    7.40    4.50
   4  -7   4   10.60    4.30
  -4   8  -4  826.82  100.29
  -4   8  -4  822.42  101.09
   4  -8   4  841.12  101.09
   4  -8   4  879.41  100.99
  -4   9  -4   -0.40    2.00
  -4   9  -4    0.20    4.40
   4  -9   4    4.60    3.60
   4  -9   4    1.70    3.80
  -4  10  -4    8.30    4.80
  -4  10  -4    3.20    3.20
   4 -10   4    3.30    3.40
   4 -10   4   11.80    5.30
  -4  11  -4    6.80    4.80
  -4  11  -4   -3.40    2.60
   4 -11   4    3.50    3.80
   4 -11   4    7.60    4.40
  -4  12  -4  349.57   45.70
  -4  12  -4  393.86   45.80
   4 -12   4  340.77   46.20
   4 -12   4  310.07   45.50
  -5 -13  -4   52.59   11.90
  -5 -13  -4   44.30   10.50
   5  13   4   38.40   10.00
   5  13   4   42.20   10.70
  -5 -12  -4   19.70    7.00
  -5 -12  -4   21.20    8.10
   5  12   4   17.50    6.80
   5  12   4   31.40    7.40
  -5 -11  -4  285.37   34.90
  -5 -11  -4  230.78   52.39
   5  11   4  231.38   33.80
   5  11   4  238.38   33.70
  -5 -10  -4   50.29   10.60
  -5 -10  -4   30.10    8.50
   5  10   4   45.80    9.40
   5  10   4   32.50    8.80
  -5  -9  -4  259.97   34.90
  -5  -9  -4  277.27   35.30
   5   9   4  242.98   34.40
   5   9   4  269.17   34.40
  -5  -8  -4  153.98   20.30
  -5  -8  -4  142.69   19.20
   5   8   4   96.69   18.10
   5   8   4  134.39   19.30
  -5  -7  -4  955.50  117.79
  -5  -7  -4 1007.30  118.49
   5   7   4 1085.09  118.19
   5   7   4  958.80  117.69
  -5  -6  -4   93.89   15.50
  -5  -5  -4  750.22   88.99
  -5  -5  -4  912.11   89.99
   5   5   4  676.33   88.99
   5   5   4  715.33   88.79
  -5  -4  -4  148.59   20.20
  -5  -4  -4  156.88   19.80
   5   4   4  154.48   20.00
   5   4   4  143.49   19.50
  -5  -3  -4 1307.57  169.08
   5   3   4 1630.84  169.18
   5   3   4 1436.86  168.68
  -5  -2  -4  140.49   19.80
  -5  -2  -4  151.08   19.40
   5   2   4  172.08   20.00
   5   2   4  146.49   19.40
  -5  -1  -4  404.16   50.19
  -5  -1  -4  438.46   49.99
   5   1   4  399.96   49.99
   5   1   4  445.06   50.69
  -5   0  -4  118.89   15.90
  -5   0  -4  145.59   16.60
   5   0   4  110.19   15.70
   5   0   4  124.19   16.50
  -5   1  -4  419.36   48.40
  -5   1  -4  384.86   48.10
   5  -1   4  378.86   48.60
   5  -1   4  429.46   48.30
  -5   2  -4  119.09   17.10
  -5   2  -4  131.59   17.00
   5  -2   4  126.49   17.70
   5  -2   4  135.99   17.20
  -5   3  -4 1345.67  155.38
  -5   3  -4 1286.77  155.48
   5  -3   4 1363.26  155.58
   5  -3   4 1346.27  156.08
  -5   5  -4  629.64   76.39
  -5   5  -4  654.43   76.79
   5  -5   4  674.33   77.19
   5  -5   4  603.34   76.29
  -5   6  -4  104.09   14.60
  -5   6  -4   82.39   13.50
   5  -6   4   86.19   13.90
   5  -6   4   75.19   14.00
  -5   7  -4  726.13   83.39
  -5   7  -4  742.63   83.99
   5  -7   4  783.72   83.89
   5  -7   4  541.75   83.29
  -5   8  -4   97.99   16.80
  -5   8  -4  122.79   16.90
   5  -8   4  149.49   18.10
   5  -8   4   65.99   15.60
  -5   9  -4  163.88   28.20
  -5  10  -4   28.50    8.70
  -5  10  -4   45.70    9.20
   5 -10   4   35.20    9.20
   5 -10   4   42.70   10.00
  -5  11  -4  176.78   25.00
  -5  11  -4  150.38   22.70
   5 -11   4  102.39   22.20
   5 -11   4  231.18   25.30
  -5  12  -4   20.00    6.20
   5 -12   4   15.80    6.70
  -6 -13  -4   -1.30    4.20
  -6 -13  -4   -3.90    5.10
   6  13   4    0.80    3.10
   6  13   4   -0.30    4.30
  -6 -12  -4  382.86   40.30
  -6 -12  -4  255.77   38.70
   6  12   4  247.48   36.70
   6  12   4  240.58   38.50
  -6 -11  -4   56.99   12.60
  -6 -11  -4   54.29   11.30
   6  11   4   47.90   10.30
   6  11   4   54.59   11.70
  -6 -10  -4    7.50    5.00
  -6 -10  -4   18.80    7.20
   6  10   4    6.20    5.40
   6  10   4   16.40    5.80
  -6  -9  -4   33.30    8.20
  -6  -9  -4   37.30    9.00
   6   9   4   57.29    9.40
   6   9   4   21.10    7.20
  -6  -8  -4  823.92  109.99
  -6  -8  -4  991.50  109.99
   6   8   4  882.71  109.49
   6   8   4 1002.20  110.19
  -6  -7  -4  175.58   23.60
  -6  -7  -4  177.58   24.50
   6   7   4  153.88   22.90
   6   7   4  179.18   23.70
  -6  -5  -4   38.30    7.60
  -6  -5  -4   36.80    7.00
   6   5   4   33.70    6.70
   6   5   4   30.30    6.60
  -6  -4  -4 1595.14  202.58
  -6  -4  -4 1893.51  202.38
  -6  -3  -4  215.28   26.70
  -6  -3  -4  201.28   26.00
   6   3   4  220.08   26.70
   6   3   4  205.68   26.30
  -6  -2  -4   20.60    4.30
  -6  -2  -4   12.20    4.00
   6   2   4   25.60    5.10
   6   2   4   22.10    4.60
  -6  -1  -4    2.90    2.20
  -6  -1  -4    3.20    2.00
   6   1   4   -0.10    1.90
   6   1   4    2.90    2.20
  -6   0  -4 1037.20  120.69
   6   0   4  963.10  119.79
   6   0   4 1113.29  120.89
  -6   1  -4    1.80    2.00
  -6   1  -4    3.10    2.00
   6  -1   4    7.70    3.10
   6  -1   4    7.20    2.70
  -6   2  -4   21.10    4.80
  -6   2  -4   24.70    4.80
   6  -2   4   14.30    4.40
   6  -2   4   19.00    5.10
  -6   3  -4  174.68   24.80
  -6   3  -4  213.58   26.10
   6  -3   4  214.18   26.10
   6  -3   4  198.18   25.80
  -6   4  -4 1633.94  169.38
  -6   4  -4 1207.28  168.88
   6  -4   4 1616.64  169.78
   6  -4   4 1377.96  169.78
  -6   5  -4   43.10    7.90
  -6   5  -4   42.90    8.00
   6  -5   4   31.60    7.50
   6  -5   4   33.20    8.00
  -6   6  -4   96.59   15.70
  -6   6  -4  107.79   16.10
   6  -6   4   98.09   15.80
   6  -6   4  109.29   16.80
  -6   7  -4  170.18   21.10
  -6   7  -4  120.39   19.50
   6  -7   4  135.59   20.10
   6  -7   4  130.69   20.60
  -6   8  -4  671.93   84.09
  -6   8  -4  710.63   83.89
   6  -8   4  705.83   83.89
   6  -8   4  672.73   86.49
  -6   9  -4   43.40    9.40
  -6   9  -4   42.70   10.00
   6  -9   4   50.89   10.50
   6  -9   4   30.90    9.00
  -6  10  -4    0.60    4.40
  -6  10  -4   13.40    5.20
   6 -10   4    3.60    4.80
   6 -10   4   10.50    4.90
  -6  11  -4   55.29   10.10
  -6  11  -4   35.70    9.90
   6 -11   4   38.70    9.50
   6 -11   4   35.40    9.90
  -7 -13  -4   27.90    9.00
  -7 -13  -4   25.50    9.50
   7  13   4   46.90    9.60
   7  13   4   35.70    9.70
  -7 -12  -4   42.90   10.30
  -7 -12  -4   29.90   10.40
   7  12   4   63.89   11.00
   7  12   4   49.90   11.20
  -7 -11  -4  219.28   32.10
  -7 -11  -4  236.48   33.40
   7  11   4  204.88   31.80
   7  11   4  260.37   32.30
  -7 -10  -4    3.40    4.00
  -7 -10  -4    1.70    4.70
   7  10   4   -0.10   14.60
   7  10   4    4.40    4.10
  -7  -9  -4   25.50    8.50
  -7  -9  -4   33.10    8.10
   7   9   4   29.70    7.20
   7   9   4   31.90    8.00
  -7  -8  -4  113.09   18.30
  -7  -8  -4  134.99   19.30
   7   8   4  121.59   18.10
   7   8   4  121.69   18.40
  -7  -7  -4  768.62   86.29
  -7  -7  -4  754.82   85.49
   7   7   4  618.34   84.79
   7   7   4  744.23   85.59
  -7  -5  -4  317.07   43.70
  -7  -5  -4  367.26   43.40
   7   5   4  365.36   43.40
   7   5   4  360.56   43.50
  -7  -4  -4   26.80    6.00
  -7  -4  -4   19.70    5.80
   7   4   4   35.30    6.00
   7   4   4   37.70    6.40
  -7  -3  -4 1184.18  141.69
  -7  -3  -4 1280.57  142.69
   7   3   4 1091.69  141.79
   7   3   4 1356.26  142.29
  -7  -2  -4   40.60    7.40
  -7  -2  -4   47.80    8.10
   7   2   4   49.70    7.80
   7   2   4   55.79    8.20
  -7  -1  -4 1093.19  124.29
  -7  -1  -4 1040.80  124.49
  -7   0  -4  154.58   19.60
  -7   0  -4  185.58   20.20
   7   0   4  171.88   20.90
   7   0   4  113.19   19.00
  -7   1  -4  984.30  115.89
  -7   1  -4  983.40  115.79
   7  -1   4 1009.00  116.69
   7  -1   4  992.60  115.89
  -7   2  -4   49.80    8.90
  -7   2  -4   57.39    8.90
   7  -2   4   49.80    9.80
   7  -2   4   61.39    9.40
  -7   3  -4 1045.80  622.44
  -7   4  -4   24.40    5.70
  -7   4  -4   16.00    5.60
   7  -4   4   28.10    6.40
   7  -4   4   28.00    6.00
  -7   5  -4  280.27   35.00
   7  -5   4  243.28   34.00
   7  -5   4  280.97   35.40
  -7   6  -4   14.30    5.50
   7  -6   4   -1.60    3.00
   7  -6   4    0.20    3.40
  -7   7  -4  688.13   74.49
  -7   7  -4  620.24   73.09
   7  -7   4  606.94   73.49
   7  -7   4  505.85   73.49
  -7   8  -4   77.69   13.30
   7  -8   4   55.29   13.60
   7  -8   4   72.69   13.70
  -7   9  -4   31.10    7.80
  -7   9  -4   31.30    9.20
   7  -9   4   30.60    8.30
   7  -9   4   50.59   10.30
  -7  10  -4   -2.70    2.40
  -7  10  -4    5.60    4.70
   7 -10   4   -0.20    3.90
   7 -10   4   -3.10    3.80
  -7  11  -4  169.18   29.80
  -7  11  -4  193.58   29.60
   7 -11   4  205.48   30.30
   7 -11   4  367.56   35.10
   8  13   4   20.30    8.40
   8  13   4   33.50    8.90
  -8 -12  -4  152.88   27.80
  -8 -12  -4  214.08   28.60
   8  12   4  163.68   26.00
   8  12   4  163.58   25.30
  -8 -11  -4   14.70    5.80
  -8 -11  -4   10.70    6.80
   8  11   4    2.10    4.70
   8  11   4    3.90    4.60
  -8 -10  -4   21.00    6.40
  -8 -10  -4   11.50    7.90
   8  10   4   18.20    6.40
   8  10   4   25.40    7.40
  -8  -9  -4   56.19   10.80
  -8  -9  -4   72.99   12.50
   8   9   4   40.10    9.90
   8   9   4   58.69   10.60
  -8  -8  -4  382.46   49.50
  -8  -8  -4  370.16   48.10
   8   8   4  366.86   47.50
   8   8   4  415.96   48.70
  -8  -7  -4   19.00    5.60
  -8  -7  -4    3.80    4.30
   8   7   4   25.30    5.40
   8   7   4   11.10    4.30
  -8  -5  -4   63.19   10.70
  -8  -5  -4   57.09   10.00
   8   5   4   57.19    9.60
   8   5   4   60.69    9.70
  -8  -4  -4 1296.37  142.89
  -8  -4  -4 1079.19  141.59
   8   4   4 1277.07  141.99
   8   4   4 1251.77  142.19
  -8  -3  -4   34.80    6.70
  -8  -3  -4   35.20    6.40
   8   3   4   31.20    6.00
   8   3   4   29.80    5.90
  -8  -2  -4    3.90    2.70
  -8  -2  -4    2.10    2.90
   8   2   4    2.70    2.30
   8   2   4    1.10    2.50
  -8  -1  -4   34.80    7.20
  -8  -1  -4   49.00    7.70
   8   1   4   45.10    8.20
   8   1   4   54.49    7.80
  -8   0  -4 1502.25  187.88
  -8   0  -4 1663.23  188.18
   8   0   4 1676.73  187.98
   8   0   4 1656.33  189.08
  -8   1  -4   51.09    8.10
  -8   1  -4   53.69    8.40
   8  -1   4   36.00    7.40
   8  -1   4   51.59    9.10
  -8   2  -4    1.20    2.30
  -8   2  -4    0.70    2.40
   8  -2   4    5.10    3.10
   8  -2   4   -0.70    1.80
  -8   3  -4   31.20    6.80
   8  -3   4   27.70    6.50
   8  -3   4   26.10    8.00
  -8   4  -4  801.42   95.89
  -8   5  -4   49.60    9.10
  -8   5  -4   63.69   10.50
   8  -5   4   41.60    9.80
   8  -5   4   38.70    9.80
  -8   6  -4    6.30    4.50
  -8   6  -4   11.50    4.20
   8  -6   4    1.40    4.50
   8  -6   4   16.50    5.70
  -8   7  -4   17.70    5.80
  -8   7  -4   30.40    7.40
   8  -7   4   16.50    6.30
   8  -7   4    3.20    4.30
  -8   8  -4  484.85   49.50
   8  -8   4  297.57   47.70
  -8   9  -4   43.60    9.70
  -8   9  -4   38.40    9.70
   8  -9   4   64.59   11.60
   8  -9   4   38.10    9.50
  -8  10  -4   24.40    7.20
  -8  10  -4   21.70    6.40
   8 -10   4   29.10    7.40
   8 -10   4   13.30    6.10
  -8  11  -4    9.90    5.00
   8 -11   4   -2.20    5.10
   9  12   4   52.79   11.40
  -9 -11  -4   89.39   18.30
   9  11   4   84.49   16.10
   9  11   4   98.99   17.40
  -9 -10  -4   -2.50    3.50
  -9 -10  -4   14.30    6.30
   9  10   4    2.00    3.90
   9  10   4    1.80    4.80
  -9  -9  -4   11.40    5.90
  -9  -9  -4    5.40    4.60
   9   9   4   10.60    4.80
   9   9   4   14.20    4.80
  -9  -8  -4   48.60   10.70
  -9  -8  -4   58.89   12.10
   9   8   4   62.39   11.10
   9   8   4   70.89   11.40
  -9  -7  -4  244.68   32.80
  -9  -7  -4  240.88   32.00
   9   7   4  237.98   31.80
   9   7   4  242.98   31.50
  -9  -6  -4    0.00    3.40
   9   6   4    0.40    2.80
   9   6   4    0.00    2.80
  -9  -5  -4  373.96   51.99
  -9  -5  -4  493.65   53.29
   9   5   4  409.86   51.49
   9   5   4  450.45   52.19
  -9  -4  -4  319.97   38.30
  -9  -4  -4  320.57   39.00
   9   4   4  315.17   38.50
   9   4   4  294.87   38.20
  -9  -3  -4   91.49   12.40
  -9  -3  -4   82.59   11.90
   9   3   4   71.59   11.20
   9   3   4   80.59   11.50
  -9  -2  -4   42.90    7.40
  -9  -2  -4   37.00    7.30
   9   2   4   39.90    7.40
   9   2   4   44.50    7.00
  -9  -1  -4  366.46   47.70
  -9  -1  -4  397.36   48.10
   9   1   4  459.75   48.80
   9   1   4  380.46   47.60
  -9   0  -4  113.19   17.60
  -9   0  -4  130.29   18.40
   9   0   4  127.39   18.90
   9   0   4  172.58   18.70
  -9   1  -4  446.16   47.20
  -9   1  -4  368.16   46.10
   9  -1   4  361.66   46.00
   9  -1   4  350.66   47.40
  -9   2  -4   33.20    6.90
   9  -2   4   33.70    8.50
  -9   3  -4   87.79   13.80
  -9   3  -4   87.69   13.40
   9  -3   4   87.49   14.50
   9  -3   4   81.69   13.40
  -9   4  -4  360.96   43.10
  -9   4  -4  311.67   43.00
   9  -4   4  319.77   44.40
   9  -4   4  372.36   43.30
  -9   5  -4  389.16   55.39
  -9   5  -4  507.15   55.89
   9  -5   4  440.06   55.79
   9  -5   4  475.75   56.79
  -9   6  -4   -0.70    2.30
  -9   6  -4    4.30    3.70
   9  -6   4   -0.90    3.00
   9  -6   4   -2.40    3.10
  -9   7  -4  209.58   30.20
  -9   7  -4  331.37   33.60
   9  -7   4  232.58   31.30
   9  -7   4  175.88   30.70
  -9   8  -4   45.80   10.40
  -9   8  -4   57.29   10.60
   9  -8   4   54.09   11.00
   9  -8   4   50.59   11.30
  -9   9  -4    7.90    4.00
  -9   9  -4    0.20    3.50
   9  -9   4    4.20    4.70
   9  -9   4   10.50    5.50
  -9  10  -4    2.10    3.00
  -9  10  -4    2.60    4.30
   9 -10   4    2.20    5.40
   9 -10   4   -1.90    3.50
  10  10   4    3.00    4.30
  10  10   4    5.60    4.30
 -10  -9  -4   12.50    5.80
 -10  -9  -4    7.20    4.90
  10   9   4    5.20    4.10
  10   9   4    7.50    4.10
 -10  -8  -4  169.08   30.30
 -10  -8  -4  222.08   30.20
  10   8   4  231.68   29.80
  10   8   4  252.77   29.90
 -10  -7  -4  145.79   21.00
 -10  -7  -4  117.09   19.00
  10   7   4  141.49   19.70
  10   7   4  143.99   19.30
 -10  -6  -4    7.30    4.10
 -10  -6  -4   -2.20    4.00
  10   6   4   -3.30    2.30
  10   6   4    3.10    2.90
 -10  -5  -4    7.30    3.90
 -10  -5  -4    3.90    3.50
  10   5   4   11.90    3.80
  10   5   4    4.50    2.90
 -10  -4  -4  426.36   49.20
 -10  -4  -4  439.06   49.60
  10   4   4  415.96   49.00
  10   4   4  352.66   48.40
 -10  -3  -4  477.35   58.59
 -10  -3  -4  439.76   58.29
  10   3   4  562.44   58.79
  10   3   4  430.46  107.89
 -10  -2  -4   17.10    4.50
 -10  -2  -4   21.50    5.00
  10   2   4   21.00    4.60
  10   2   4   15.40    4.80
 -10  -1  -4   83.49   12.50
 -10  -1  -4   87.09   12.90
  10   1   4   79.59   12.00
  10   1   4   95.09   13.50
 -10   0  -4  297.47   36.20
 -10   0  -4  303.27   35.80
  10   0   4  260.07   36.60
  10   0   4  287.07   35.80
 -10   1  -4   69.29   12.20
 -10   1  -4   80.29   12.40
  10  -1   4   87.79   14.10
  10  -1   4   90.59   12.70
 -10   2  -4    7.50    4.40
 -10   3  -4  391.66   51.49
 -10   3  -4  403.66   51.59
  10  -3   4  470.75   54.09
  10  -3   4  434.76   51.89
 -10   4  -4  276.97   45.80
 -10   4  -4  405.76   46.20
  10  -4   4  335.57   47.30
  10  -4   4  458.25   46.80
 -10   5  -4    4.00    3.80
 -10   5  -4    4.70    3.70
  10  -5   4    3.30    3.50
  10  -5   4   -0.50    4.10
 -10   6  -4   -0.10    3.20
 -10   6  -4    3.20    2.80
  10  -6   4   -0.70    2.40
  10  -6   4   -1.30    2.70
 -10   8  -4  163.28   27.50
 -10   8  -4  164.68   27.70
  10  -8   4  243.68   29.80
  10  -8   4  258.67   31.10
 -10   9  -4    4.00    4.20
 -10   9  -4    3.80    3.50
  10  -9   4    2.20    5.50
  10  -9   4    9.20    5.40
 -10  10  -4    5.10    3.90
 -10  10  -4    4.20    4.90
  10 -10   4    3.70    4.30
  10 -10   4    6.30    5.20
  11   9   4   70.49   12.20
  11   9   4   58.59   12.20
 -11  -8  -4  195.78   30.70
  11   8   4  215.18   28.80
  11   8   4  213.58   28.30
 -11  -6  -4    3.60    3.90
 -11  -6  -4   10.10    4.00
  11   6   4    5.10    3.30
  11   6   4    4.80    3.60
 -11  -5  -4  117.39   15.70
 -11  -5  -4  110.39   15.80
  11   5   4   90.09   14.50
  11   5   4  111.79   14.90
 -11  -4  -4  386.76   44.60
 -11  -4  -4  378.96   47.60
  11   4   4  330.37   43.70
  11   4   4  369.46   44.00
 -11  -3  -4   49.30    8.40
 -11  -3  -4   46.90    8.10
  11   3   4   46.10    8.10
  11   3   4   56.49    8.20
 -11  -2  -4    0.30    3.00
 -11  -2  -4    3.30    2.50
  11   2   4    3.40    2.20
  11   2   4   -0.10    3.00
 -11  -1  -4   52.69    8.60
 -11  -1  -4   51.39    8.20
  11   1   4   45.50    9.10
  11   1   4   41.50    7.80
 -11   0  -4  269.97   31.20
 -11   0  -4  218.98   38.90
  11   0   4  235.88   31.40
  11   0   4  220.88   30.00
 -11   1  -4   49.70    8.30
 -11   1  -4   42.20    8.00
  11  -1   4   38.10    8.70
  11  -1   4   29.30    6.80
 -11   2  -4    2.80    3.30
 -11   2  -4   -1.00    2.70
  11  -2   4    2.20    2.70
  11  -2   4    6.90    4.60
 -11   3  -4   44.60    9.00
 -11   3  -4   38.20    8.20
  11  -3   4   33.20    8.00
  11  -3   4   47.70   10.40
 -11   4  -4  490.95   53.49
 -11   4  -4  323.17   51.99
  11  -4   4  513.75   55.39
  11  -4   4  416.66   52.89
 -11   5  -4   80.09   14.30
 -11   5  -4   87.39   15.00
  11  -5   4   88.29   14.60
  11  -5   4   91.49   16.60
 -11   6  -4   -0.10    4.00
 -11   6  -4   -4.00    3.50
  11  -6   4   -1.20    4.90
  11  -6   4    5.80    4.70
 -11   7  -4  161.98   22.70
 -11   7  -4  158.58   23.30
  11  -7   4  121.99   23.00
  11  -7   4  162.98   23.20
 -11   8  -4  216.18   28.00
 -11   8  -4  202.48   28.30
  11  -8   4  159.78   27.40
  11  -8   4  220.28   30.40
 -11   9  -4   66.99   12.50
 -11   9  -4   75.19   13.00
  11  -9   4   41.90   11.80
  11  -9   4   51.19   11.70
  12   7   4  157.88   23.60
  12   7   4  209.88   24.50
  12   6   4    4.70    3.60
  12   6   4    4.60    3.30
 -12  -5  -4   79.89   12.50
 -12  -5  -4   90.39   12.90
  12   5   4   78.69   12.20
  12   5   4  100.19   12.80
 -12  -4  -4  149.09   20.70
 -12  -4  -4  145.99   20.30
  12   4   4  186.78   20.90
  12   4   4  155.38   20.30
 -12  -3  -4  225.28   27.70
 -12  -3  -4  205.28   27.40
  12   3   4  222.68   27.50
  12   3   4  227.78   27.40
 -12  -2  -4   23.30    5.20
 -12  -2  -4   23.60    5.60
  12   2   4   30.40    5.70
  12   2   4   24.60    5.10
 -12  -1  -4  182.18   21.80
 -12  -1  -4  142.69   21.50
  12   1   4  148.39   21.10
  12   1   4  187.68   22.40
 -12   0  -4  199.78   26.30
 -12   0  -4  203.68   25.50
  12   0   4  176.88   24.90
  12   0   4  188.68   26.20
 -12   1  -4  183.08   23.70
  12  -1   4  155.28   22.50
  12  -1   4  165.58   24.20
 -12   2  -4   22.60    6.30
 -12   2  -4   27.50    6.50
  12  -2   4   18.60    5.80
  12  -2   4   25.90    7.40
 -12   3  -4  210.38   30.40
 -12   3  -4  244.58   31.20
  12  -3   4  240.78   33.40
  12  -3   4  223.48   30.50
 -12   4  -4  109.59   21.30
 -12   4  -4  175.28   23.80
  12  -4   4  147.09   24.40
  12  -4   4  215.88   23.80
 -12   5  -4  101.09   14.80
 -12   5  -4   53.39   13.40
  12  -5   4   88.89   16.40
  12  -5   4   97.69   15.10
 -12   6  -4    2.80    4.40
  12  -6   4    8.30    4.50
  12  -6   4    4.50    5.20
 -12   7  -4  214.88   26.50
 -12   7  -4  130.19   23.80
  12  -7   4  155.88   26.30
  12  -7   4  195.88   25.70
 -12   8  -4  156.68   25.60
 -12   8  -4  177.18   26.00
  12  -8   4  169.18   26.40
  12  -8   4  219.28   28.70
 -12   9  -4    0.60  150.98
 -12   9  -4   -0.20    4.60
  12  -9   4   -2.10    4.20
  12  -9   4    3.50    6.10
 -13  -1  -4   68.99   11.20
 -13  -1  -4   69.29   10.50
  13   1   4   66.59   10.40
  13   1   4   68.29   11.20
 -13   0  -4  308.67   37.40
 -13   0  -4  197.38   36.80
  13   0   4  373.36   38.00
  13   0   4  349.07   38.70
 -13   1  -4   80.49   12.90
  13  -1   4   64.29   14.20
  13  -1   4   84.89   13.20
 -13   2  -4   -4.00    3.50
 -13   2  -4    1.20    3.50
  13  -2   4    2.40    4.00
  13  -2   4    7.90    4.30
 -13   3  -4   34.40    8.80
 -13   3  -4   31.50    8.60
  13  -3   4   40.10    9.00
  13  -3   4   55.49   10.90
 -13   4  -4  243.18   35.30
 -13   4  -4  241.08   34.90
  13  -4   4  264.57   37.30
  13  -4   4  291.57   35.40
 -13   5  -4   43.70    9.90
 -13   5  -4   25.90    8.60
  13  -5   4   34.30    8.90
  13  -5   4   52.39   12.30
 -13   6  -4   -3.80    3.70
  13  -6   4   -2.00    4.40
  13  -6   4   -0.60   13.60
 -13   7  -4   75.69   12.90
 -13   7  -4   47.50   11.10
  13  -7   4   55.49   12.10
  13  -7   4   60.09   13.60
 -13   8  -4  172.18   26.20
 -13   8  -4  130.09   25.00
  13  -8   4  207.68   27.70
  13  -8   4  225.88   29.50
  14   0   4   87.39   13.50
  14   0   4   97.49   14.40
  14  -1   4   91.59   16.40
  14  -1   4  110.69   15.70
  14  -2   4   13.20    5.60
  14  -2   4    9.40    5.60
  14  -3   4   57.29   13.50
  14  -3   4   72.39   12.70
  14  -4   4   95.69   17.60
  14  -4   4   93.89   15.80
  14  -5   4   92.49   16.90
  14  -5   4   62.59   13.30
  14  -6   4   -4.90    3.60
  14  -6   4   -0.10    4.00
  14  -7   4   44.30   11.10
  14  -7   4   41.90   11.80
  14  -8   4   20.10    8.20
  14  -8   4   29.40    9.20
  14  -7  -5   49.70   12.10
  14  -6  -5  187.68   27.80
  14  -6  -5  185.78   28.30
  14  -5  -5    3.60    5.70
  14  -5  -5   16.50    6.80
  14  -4  -5   -2.00    7.40
  14  -4  -5   -2.00    4.00
  14  -3  -5   19.10    6.20
  14  -3  -5   32.30    6.80
  13  -9  -5   44.90   10.80
  13  -9  -5   62.99   12.80
 -13   9   5   19.50    8.80
 -13   9   5   30.00    9.30
  13  -8  -5    3.20    5.30
  13  -8  -5   -2.30    5.00
 -13   8   5    1.80    4.90
 -13   8   5    1.20    3.00
 -13   7   5   38.50   10.30
  13  -6  -5  103.39   16.80
  13  -6  -5   77.49   15.00
 -13   6   5   66.09   14.50
 -13   6   5   96.39   15.60
  13  -5  -5   82.49   14.80
  13  -5  -5  100.19   15.10
 -13   5   5   55.29   12.50
 -13   5   5   75.29   15.40
  13  -4  -5    3.30    4.20
  13  -4  -5   -0.70    3.60
 -13   4   5   -1.60    3.20
 -13   4   5   -1.70    4.60
  13  -3  -5   86.59   13.10
  13  -3  -5   95.79   14.40
 -13   3   5   81.59   12.80
 -13   3   5   67.79   12.80
  13  -2  -5  125.89   18.50
  13  -2  -5  139.69   18.50
 -13   2   5  146.79   18.10
 -13   2   5  139.19   18.00
  12  -9  -5   74.09   14.00
  12  -9  -5   62.99   12.60
 -12   9   5   48.50   10.80
 -12   9   5   42.10   11.80
  12  -8  -5   -1.40    4.70
  12  -8  -5    2.30    4.30
 -12   8   5    5.30    5.20
 -12   8   5    0.10    3.60
  12  -7  -5   48.90   12.00
  12  -7  -5   50.09   11.20
 -12   7   5   67.49   12.40
  12  -6  -5  168.88   26.40
  12  -6  -5  253.17   28.80
 -12   6   5  187.68   26.40
 -12   6   5  154.78   25.80
  12  -5  -5  193.48   26.70
  12  -5  -5  184.38   25.20
 -12   5   5  154.78   24.60
 -12   5   5  187.68   25.30
  12  -4  -5    9.20    4.90
  12  -4  -5   15.30    5.90
 -12   4   5    5.80    4.10
 -12   4   5    0.50    5.10
  12  -3  -5  138.69   19.00
  12  -3  -5  139.79   18.20
 -12   3   5  103.39   17.00
 -12   3   5  132.99   17.80
  12  -2  -5  321.17   39.60
  12  -2  -5  324.17   40.60
 -12   2   5  337.37   39.60
 -12   2   5  311.67   39.50
  11 -10  -5  106.39   21.20
  11 -10  -5  123.29   21.40
 -11  10   5  148.99   21.70
 -11  10   5  162.08   22.00
  11  -9  -5   88.49   17.10
  11  -9  -5  133.19   19.20
 -11   9   5  106.89   16.90
 -11   9   5   79.39   16.10
  11  -8  -5   -5.00    3.00
  11  -8  -5    2.90    3.50
 -11   8   5    1.30    2.90
 -11   8   5   -4.80    4.10
  11  -7  -5    4.30    4.80
  11  -7  -5   11.10    5.40
 -11   7   5    5.80    4.40
 -11   7   5   13.90    5.60
  11  -6  -5  183.58   27.80
  11  -6  -5  201.48   28.00
 -11   6   5  208.78   27.40
 -11   6   5  196.58   27.60
  11  -5  -5  153.38   22.40
  11  -5  -5  162.58   22.80
 -11   5   5  181.38   23.00
 -11   5   5  135.19   21.80
  11  -4  -5    1.60    3.30
  11  -4  -5    7.90    4.60
 -11   4   5    9.10    4.20
 -11   4   5    6.20    4.00
  11  -3  -5  142.89   21.60
  11  -3  -5  175.48   21.60
 -11   3   5  159.48   21.20
 -11   3   5  140.89   20.70
  11  -2  -5  400.26   44.20
  11  -2  -5  334.27   43.20
 -11   2   5  349.07   43.20
 -11   2   5  358.26   43.80
  11  -1  -5  302.57   36.30
  11  -1  -5  300.47   35.90
 -11   1   5  294.77   35.70
 -11   1   5  305.97   35.70
  11   8  -5    1.60    2.70
  11   8  -5    1.80    2.20
  10 -10  -5   56.99   14.90
  10 -10  -5   99.99   16.70
 -10  10   5  105.19   15.90
 -10  10   5   91.59   15.50
  10  -9  -5   87.79   17.50
  10  -9  -5  141.19   19.90
 -10   9   5  122.89   18.40
 -10   9   5   79.29   23.80
  10  -8  -5    4.40    4.20
  10  -8  -5    6.10    4.80
 -10   8   5    8.70    5.00
 -10   8   5    9.60    5.70
  10  -7  -5   69.69   12.20
  10  -7  -5   59.09   12.20
 -10   7   5   57.69   11.70
 -10   7   5   55.19   11.60
  10  -6  -5  124.49   20.10
  10  -6  -5  153.68   20.40
 -10   6   5  135.09   20.10
 -10   6   5  119.09   19.60
  10  -5  -5  379.86   47.50
  10  -5  -5  345.07   47.80
 -10   5   5  416.56   47.80
 -10   5   5  364.46   46.80
  10  -4  -5   88.19   13.00
  10  -4  -5   87.59   12.60
 -10   4   5   59.69   11.80
 -10   4   5   61.09   11.30
  10  -3  -5   77.29   13.40
  10  -3  -5   89.89   13.20
 -10   3   5   84.49   12.80
 -10   3   5   98.49   13.20
  10  -2  -5  476.05   56.99
  10  -2  -5  497.55   57.99
 -10   2   5  533.05   57.39
 -10   2   5  426.66   56.79
  10  -1  -5   77.59   11.10
  10  -1  -5   76.89   10.70
 -10   1   5   82.99   10.70
 -10   1   5   81.89   10.70
  10   7  -5   79.19   10.30
  10   7  -5   66.79   10.30
 -10  -7   5   68.99   10.60
  10   8  -5   10.40    4.00
  10   8  -5    4.60    3.80
 -10  -8   5    9.70    4.30
 -10  -8   5   12.80    5.20
 -10  -9   5  109.69   19.00
  10  10  -5   96.89   15.60
  10  10  -5  104.99   16.90
   9 -11  -5   18.40    7.50
  -9  11   5   25.60    8.30
   9 -10  -5  139.79   23.90
   9 -10  -5  124.29   23.30
  -9  10   5  138.69   22.90
  -9  10   5  249.88   25.90
   9  -9  -5   78.09   14.00
   9  -9  -5   63.09   12.40
  -9   9   5   75.09   12.20
  -9   9   5   38.80   11.00
   9  -7  -5   16.30    6.30
   9  -7  -5   41.20    9.00
  -9   7   5   25.40    7.00
  -9   7   5   22.30    7.20
   9  -6  -5  255.87   30.20
   9  -6  -5  210.18   30.00
  -9   6   5  213.58   29.20
  -9   6   5  192.58   28.60
   9  -5  -5   46.70   10.00
   9  -5  -5   49.10    9.90
  -9   5   5   59.79   10.20
  -9   5   5   62.89   10.10
   9  -4  -5    3.90    3.10
   9  -4  -5   -1.00    3.00
  -9   4   5    4.10    3.10
   9  -3  -5   45.40    7.70
   9  -3  -5   28.60    6.50
  -9   3   5   45.50    7.30
  -9   3   5   35.40    6.90
   9  -2  -5  481.75   56.09
   9  -2  -5  429.46   56.39
  -9   2   5  472.95   55.89
  -9   2   5  496.55   56.19
   9  -1  -5  192.48   24.40
   9  -1  -5  196.18   24.70
  -9   1   5  223.28   24.50
  -9   1   5  185.58   24.10
   9   6  -5  260.97   30.60
   9   6  -5  257.97   30.70
  -9  -6   5  238.48   30.90
  -9  -6   5  244.58   30.70
   9   7  -5   29.00    5.30
   9   7  -5   29.40    6.00
  -9  -7   5   17.10    6.10
  -9  -7   5   25.90    5.60
   9   8  -5    0.70    2.40
   9   8  -5    0.10    3.40
  -9  -8   5    0.40    4.00
  -9  -8   5    2.10    3.80
   9   9  -5   75.59   11.90
   9   9  -5   44.00   10.10
  -9  -9   5   81.99   13.20
  -9  -9   5   60.29   11.30
   9  10  -5  258.77   30.90
   9  10  -5  179.38   30.10
  -9 -10   5  253.67   32.10
  -9 -10   5  224.38   32.10
   9  11  -5   23.90    6.60
   9  11  -5   22.40    7.60
   8 -11  -5   75.99   14.20
   8 -11  -5   51.69   12.70
  -8  11   5   78.59   13.60
  -8  11   5   75.49   13.60
   8 -10  -5   72.99   14.00
   8 -10  -5   59.89   13.20
  -8  10   5   62.09   12.40
  -8  10   5   69.49   12.70
   8  -9  -5  224.48   30.30
   8  -9  -5  216.28   30.50
  -8   9   5  184.38   28.40
  -8   9   5  219.58   29.70
   8  -8  -5    1.30    4.60
   8  -8  -5    8.70    5.30
  -8   8   5   11.60    5.60
  -8   8   5   10.00    5.20
   8  -7  -5   92.79   14.90
   8  -7  -5   76.59   15.10
  -8   7   5   89.29   14.60
  -8   7   5   90.89   14.60
   8  -6  -5   94.39   16.30
   8  -6  -5  108.29   17.60
  -8   6   5  103.89   16.10
  -8   6   5  127.09   17.00
   8  -5  -5   54.29   10.50
   8  -5  -5   62.39   11.60
  -8   5   5   75.89   11.20
  -8   5   5   62.29   10.90
   8  -3  -5  172.58   27.10
   8  -3  -5  221.88   27.30
  -8   3   5  266.17   27.80
  -8   3   5  203.68   26.70
   8  -2  -5  172.98   19.70
   8  -2  -5  151.38   19.60
  -8   2   5  150.38   19.20
  -8   2   5  131.49   19.00
   8  -1  -5  351.46   40.70
   8  -1  -5  352.46   40.80
  -8   1   5  339.17   40.50
  -8   1   5  328.97   40.50
   8   5  -5   57.49    8.60
   8   5  -5   68.89    8.90
  -8  -5   5   69.59    9.10
  -8  -5   5   59.79    9.00
   8   6  -5   98.69   14.70
   8   6  -5  105.99   15.10
  -8  -6   5  117.19   15.50
  -8  -6   5  125.69   15.30
   8   7  -5  103.29   13.40
   8   7  -5   80.89   13.40
  -8  -7   5   90.89   14.20
  -8  -7   5   92.89   13.90
  -8  -8   5    5.80    4.20
   8   9  -5  281.27   33.60
   8   9  -5  246.18   33.30
  -8  -9   5  314.87   34.90
  -8  -9   5  190.08   33.10
   8  10  -5   80.89   15.50
   8  10  -5  104.69   15.90
  -8 -10   5   98.59   16.60
  -8 -10   5  110.89   17.00
   8  11  -5   81.89   15.70
   8  11  -5  103.09   16.10
  -8 -11   5   93.69   16.60
  -8 -11   5   90.19   15.90
   8  12  -5   -0.70    3.30
   8  12  -5   10.70    9.70
   7 -11  -5   41.20   11.30
   7 -11  -5   75.29   13.40
  -7  11   5   84.59   12.80
  -7  11   5   35.10   10.60
   7 -10  -5  250.57   33.60
   7 -10  -5  224.78   33.00
  -7  10   5  215.28   32.10
  -7  10   5  255.67   32.50
   7  -9  -5   22.50    7.50
   7  -9  -5   18.80    6.20
  -7   9   5   33.10    7.80
  -7   9   5   21.10    6.70
   7  -8  -5   17.30    5.40
   7  -8  -5    9.10    5.30
  -7   8   5   10.60    5.10
  -7   8   5    9.80    5.00
   7  -7  -5   62.69   11.80
   7  -7  -5   49.70   11.60
  -7   7   5   61.49   11.50
  -7   7   5   80.79   12.40
   7  -6  -5  612.74   93.59
   7  -6  -5  934.31   95.99
  -7   6   5  878.31   94.79
  -7   6   5  817.52   94.29
   7  -5  -5    4.00    3.30
   7  -5  -5    3.10    3.40
  -7   5   5    9.00    3.80
  -7   5   5    3.40    3.00
   7  -4  -5   36.50    9.50
  -7   4   5   50.79    8.60
   7  -3  -5   38.70    7.10
   7  -3  -5   24.60    6.10
  -7   3   5   39.10    6.70
  -7   3   5   37.60    6.80
  -7   2   5 1459.65  183.38
  -7   2   5 1747.63  184.18
   7  -1  -5    4.50    2.40
   7  -1  -5    5.80    2.30
  -7   1   5    4.20    2.10
  -7   1   5    6.60    2.40
   7   0  -5    1.70    1.80
   7   0  -5    1.10    1.20
  -7   0   5    0.10    1.00
  -7   0   5   -0.30    1.00
   7   4  -5   65.49    8.40
   7   4  -5   74.09    8.60
  -7  -4   5   54.59    8.50
  -7  -4   5   62.69    8.60
   7   5  -5    1.00    2.50
   7   5  -5    3.50    1.90
  -7  -5   5    2.80    2.10
  -7  -5   5    1.70    2.40
   7   6  -5  807.52   94.19
   7   6  -5  764.52   94.09
  -7  -6   5  816.52   94.59
  -7  -6   5  828.22   94.49
   7   7  -5   68.69   11.50
   7   7  -5   79.69   11.20
  -7  -7   5   62.69   11.10
  -7  -7   5   74.19   12.00
   7   8  -5   13.00    4.90
   7   8  -5    5.40    3.50
  -7  -8   5   17.60    4.90
  -7  -8   5   21.50    5.80
   7   9  -5   21.60    6.30
   7   9  -5   35.00    7.90
  -7  -9   5   32.70    7.40
  -7  -9   5   26.60    7.30
   7  10  -5  264.37   37.40
   7  10  -5  282.97   37.10
  -7 -10   5  255.97   37.60
  -7 -10   5  329.57   38.30
   7  11  -5   44.50   10.40
   7  11  -5   74.69   13.30
  -7 -11   5   78.09   14.10
  -7 -11   5   66.29   12.30
   7  12  -5   44.80    9.50
   7  12  -5   40.20   10.10
  -7 -12   5   41.10   10.90
  -7 -12   5   41.60    9.90
   7  13  -5    4.00    3.80
   7  13  -5    4.90    4.70
  -7 -13   5    6.00    5.60
  -7 -13   5    7.40    6.00
   6 -11  -5  102.49   17.70
   6 -11  -5   87.89   17.00
  -6  11   5   86.29   16.40
  -6  11   5  119.79   17.60
   6 -10  -5   35.60    8.70
   6 -10  -5   37.60    8.90
  -6  10   5   30.50    8.00
  -6  10   5   17.50    7.00
   6  -9  -5  296.67   39.80
  -6   9   5  278.17   37.30
   6  -8  -5    4.80    3.40
   6  -8  -5   -0.50    3.60
  -6   8   5    5.50    3.50
  -6   8   5   -2.30    3.70
   6  -7  -5  305.27   33.50
   6  -7  -5  185.58   31.40
  -6   7   5  241.88   31.60
  -6   7   5  259.97   32.20
   6  -6  -5  106.59   18.00
   6  -6  -5  144.19   19.30
  -6   6   5  136.79   18.80
  -6   6   5  132.89   18.70
   6  -5  -5  262.87   32.20
   6  -5  -5  267.37   31.80
  -6   5   5  272.47   31.60
  -6   5   5  199.08   30.80
   6  -4  -5   41.40    7.60
   6  -4  -5   40.00    7.80
  -6   4   5   34.90    7.50
   6  -3  -5  763.92   94.19
   6  -3  -5  869.31   94.69
  -6   3   5  828.72   94.39
  -6   3   5  762.02   94.19
   6  -2  -5  214.68   26.30
   6  -2  -5  213.78   26.50
  -6   2   5  206.88   25.90
  -6   2   5  210.18   26.10
   6  -1  -5  977.80  119.19
   6  -1  -5 1061.19  119.39
  -6   1   5 1038.50  119.09
  -6   1   5 1041.80  119.09
   6   0  -5    2.80    1.40
   6   0  -5    1.30    1.30
  -6   0   5    0.40    1.20
  -6   0   5    2.00    1.30
   6   3  -5  927.31  107.69
   6   3  -5  930.21  107.59
  -6  -3   5  910.51  107.79
  -6  -3   5  964.40  107.69
   6   4  -5   39.30    6.30
   6   4  -5   42.20    6.10
  -6  -4   5   34.60    6.10
  -6  -4   5   41.30    6.20
   6   5  -5  268.97   32.90
   6   5  -5  259.37   32.40
  -6  -5   5  272.37   32.60
  -6  -5   5  259.27   32.50
   6   6  -5   78.09   13.70
   6   6  -5  143.69   16.80
  -6  -6   5  140.19   15.60
  -6  -6   5   94.99   14.30
  -6  -7   5  208.28   27.20
   6   8  -5   -0.70    2.80
   6   8  -5    3.10    2.70
  -6  -8   5    5.80    3.70
  -6  -8   5   -1.50    2.10
   6   9  -5  354.86   43.00
   6   9  -5  304.77   41.90
  -6  -9   5  345.77   43.20
  -6  -9   5  337.67   42.80
   6  10  -5   36.90    8.40
   6  10  -5   24.50    6.70
  -6 -10   5   39.30    8.70
  -6 -10   5   29.90    7.60
   6  11  -5  136.09   19.10
   6  11  -5  105.49   19.10
  -6 -11   5  127.79   19.70
  -6 -11   5  114.19   20.00
   6  12  -5   -2.60    3.20
   6  12  -5    0.80    3.00
  -6 -12   5    5.10    4.10
  -6 -12   5    7.50    5.20
   6  13  -5  222.88   28.00
   6  13  -5  159.98   27.80
  -6 -13   5  220.38   29.00
  -6 -13   5  166.48   28.40
   5 -12  -5    0.10    4.00
   5 -12  -5    3.30    3.30
  -5  12   5    3.40    4.40
  -5  12   5    2.60    3.90
   5 -11  -5    9.20    4.50
   5 -11  -5    0.50    4.20
  -5  11   5    4.10    3.60
  -5  11   5    6.80    4.40
   5 -10  -5  552.84   74.99
   5 -10  -5  874.61   77.69
  -5  10   5  551.24   74.39
  -5  10   5  566.14   74.19
   5  -9  -5    4.50    4.00
  -5   9   5    1.60    3.40
   5  -8  -5  184.58   26.20
   5  -8  -5  160.28   25.60
  -5   8   5  198.28   25.50
  -5   8   5  200.78   26.30
   5  -7  -5   37.90    7.90
   5  -7  -5   14.00    5.50
  -5   7   5   27.20    7.00
  -5   7   5   36.30    7.40
   5  -6  -5 1397.96  154.98
   5  -6  -5 1390.16  155.08
  -5   6   5 1207.58  154.18
  -5   6   5 1308.97  154.58
   5  -5  -5  545.75   53.09
   5  -5  -5  403.76   51.99
  -5   5   5  338.67   51.29
  -5   5   5  474.35   52.29
   5  -4  -5  163.28   19.00
   5  -4  -5  106.79   18.40
  -5   4   5  123.89   18.10
  -5   4   5  162.88   18.70
   5  -3  -5   40.90    7.60
   5  -3  -5   48.20    7.70
  -5   3   5   49.50    7.50
  -5   3   5   39.30    7.10
   5  -2  -5 2405.66  257.07
   5  -2  -5 2046.90  256.67
  -5   2   5 2167.88  256.57
  -5   2   5 2296.47  256.47
   5  -1  -5  121.19   16.30
   5  -1  -5  138.89   16.60
  -5   1   5  125.69   16.30
  -5   1   5  140.19   16.30
   5   0  -5    0.50    1.10
   5   0  -5    0.90    1.40
  -5   0   5   -0.60    0.90
  -5   0   5    1.50    1.20
   5   1  -5   57.19    7.00
   5   2  -5 2364.06  281.27
   5   2  -5 2376.46  281.27
  -5  -2   5 2552.74  281.57
  -5  -2   5 2521.95  281.37
   5   3  -5   60.99    7.50
   5   3  -5   42.70    7.70
  -5  -3   5   56.49    7.30
  -5  -3   5   49.40    7.40
   5   4  -5  159.78   19.40
   5   4  -5  140.49   18.80
  -5  -4   5  150.68   19.10
  -5  -4   5  156.28   19.30
   5   5  -5  403.36   51.39
  -5  -5   5  406.46   50.19
  -5  -5   5  444.46   50.29
   5   6  -5 1605.24  176.48
   5   6  -5 1479.15  176.78
  -5  -6   5 1622.74  176.98
  -5  -6   5 1381.46  176.38
  -5  -7   5   30.50    6.90
   5   8  -5  199.18   25.60
   5   8  -5  213.58   26.40
  -5  -8   5  152.08   24.40
  -5  -8   5  198.08   26.00
   5   9  -5    4.50    3.40
   5   9  -5    6.90    4.30
  -5  -9   5    4.00    3.20
  -5  -9   5    1.20    3.80
   5  10  -5  529.15   74.69
   5  10  -5  667.63   74.39
  -5 -10   5  664.73   75.49
  -5 -10   5  589.44   74.99
  -5 -11   5    2.60    4.00
   5  12  -5    3.60    3.80
   5  12  -5   -0.70    2.90
  -5 -12   5    3.80    3.90
  -5 -12   5    3.40    4.30
   5  13  -5   17.90    5.90
   5  13  -5   20.20    6.90
  -5 -13   5   13.40    6.00
  -5 -13   5   11.10    5.40
   4 -12  -5   19.30    7.50
   4 -12  -5   27.90    7.50
  -4  12   5   14.60    5.90
  -4  12   5   10.50    5.80
   4 -11  -5  435.56   42.30
   4 -11  -5  290.37   39.80
  -4  11   5  276.07   38.90
  -4  11   5  240.68   38.50
   4 -10  -5    7.60    4.40
   4 -10  -5    3.80    4.70
  -4  10   5    9.10    5.00
  -4  10   5    9.40    4.60
   4  -9  -5  626.94   78.99
   4  -9  -5  669.73   79.49
  -4   9   5  754.92   79.39
  -4   9   5  563.24   78.69
   4  -8  -5   32.10    7.80
   4  -8  -5   20.40    6.50
  -4   8   5   36.10    7.60
  -4   8   5   26.70    7.20
   4  -7  -5  541.45   67.29
   4  -7  -5  566.54   67.59
  -4   7   5  582.84   67.19
  -4   7   5  522.85   66.59
   4  -6  -5  158.08   21.50
   4  -6  -5  111.69   20.70
  -4   6   5  171.28   21.70
  -4   6   5  195.08   21.80
   4  -5  -5  861.11  107.29
   4  -5  -5  957.60  106.39
  -4   5   5  874.21  105.69
   4  -4  -5   43.70    8.00
   4  -4  -5   48.10    8.00
  -4   4   5   35.10    7.30
  -4   4   5   52.89    8.00
   4  -3  -5  438.76   48.70
   4  -3  -5  395.26   48.50
  -4   3   5  363.76   48.30
  -4   3   5  423.66   48.20
   4  -2  -5  439.26   45.70
   4  -2  -5  366.26   45.40
  -4   2   5  388.26   45.40
  -4   2   5  345.07   45.10
   4  -1  -5  733.63   81.79
   4  -1  -5  723.23   81.69
  -4   1   5  691.23   81.59
  -4   1   5  666.83   81.39
   4   0  -5   -0.90    1.20
   4   0  -5    0.40    1.30
  -4   0   5   -1.00    0.90
  -4   0   5    0.40    1.40
   4   1  -5  682.53   79.69
   4   1  -5  693.43   79.19
  -4  -1   5  696.63   78.99
  -4  -1   5  663.53   79.29
   4   2  -5  385.36   46.10
   4   2  -5  396.96   46.00
  -4  -2   5  395.36   46.20
  -4  -2   5  394.06   45.80
   4   3  -5  452.95   56.29
   4   3  -5  451.85   56.49
  -4  -3   5  566.84   56.59
  -4  -3   5  460.55   56.39
   4   4  -5   31.30    6.10
   4   4  -5   34.80    5.80
   4   5  -5  990.70  121.29
   4   5  -5 1073.59  121.89
  -4  -5   5 1028.90  121.69
  -4  -5   5 1081.09  121.69
   4   6  -5  184.68   22.90
   4   6  -5  192.48   22.60
  -4  -6   5  143.59   22.00
  -4  -6   5  160.18   22.30
   4   7  -5  535.15   56.49
  -4  -7   5  563.14   56.99
  -4  -7   5  344.67   55.29
   4   8  -5   21.50    6.10
   4   8  -5   35.80    7.60
  -4  -8   5   32.10    7.30
  -4  -8   5   43.50    8.10
   4   9  -5  667.23   78.69
   4   9  -5  578.54   77.09
  -4  -9   5  665.03   78.19
  -4  -9   5  687.43   78.39
   4  10  -5   17.40    5.40
   4  10  -5   10.00    4.90
  -4 -10   5   13.30    5.20
  -4 -10   5   15.60    5.90
  -4 -11   5  260.37   36.60
   4  12  -5   18.30    6.80
   4  12  -5    8.50    4.70
  -4 -12   5   -6.30    5.50
  -4 -12   5    8.30    4.60
   4  13  -5  245.88   32.80
   4  13  -5  223.38   33.20
  -4 -13   5  272.37   34.40
  -4 -13   5  219.88   33.90
   3 -12  -5   22.90    7.20
   3 -12  -5   13.90    6.50
  -3  12   5   23.80    7.20
  -3  12   5    4.90    4.10
   3 -11  -5    5.00    4.50
   3 -11  -5   -2.40    2.50
  -3  11   5   -2.10    3.20
  -3  11   5    3.20    3.50
   3 -10  -5  728.13   84.99
   3 -10  -5  660.73   84.09
  -3  10   5  800.62   84.59
  -3  10   5  607.94   83.19
   3  -9  -5    9.40    4.50
   3  -9  -5   20.40    6.00
  -3   9   5    4.30    3.90
  -3   9   5   11.30    4.90
   3  -8  -5   99.19   16.70
   3  -8  -5  110.59   17.10
  -3   8   5  126.89   17.30
  -3   8   5   92.09   16.40
   3  -7  -5    5.40    3.30
   3  -7  -5    7.20    3.80
  -3   7   5    3.70    3.20
  -3   7   5   -0.70    3.20
   3  -6  -5 1472.15  165.68
   3  -6  -5 1479.55  166.18
  -3   6   5 1354.56  165.38
  -3   6   5 1375.96  165.68
   3  -4  -5    2.70    3.30
   3  -4  -5    5.60    3.00
  -3   4   5    5.10    2.90
  -3   4   5    0.50    2.30
   3  -3  -5   19.10    4.20
   3  -3  -5   11.40    3.60
  -3   3   5   19.60    4.00
  -3   3   5   15.30    3.80
   3  -2  -5 2527.75  296.97
   3  -2  -5 2682.83  297.07
  -3   2   5 2468.95  296.77
  -3   2   5 2634.24  296.97
   3  -1  -5    0.10    1.80
   3  -1  -5    6.80    1.90
  -3   1   5    5.90    2.10
  -3   1   5    3.70    1.70
   3   0  -5   -2.00    1.30
   3   0  -5   -1.20    1.20
  -3   0   5   -1.10    1.30
  -3   0   5   -2.50    0.90
   3   1  -5    7.00    1.50
   3   1  -5    4.10    1.60
  -3  -1   5    2.70    1.20
  -3  -1   5   -0.40    1.10
   3   2  -5 2749.62  329.47
   3   2  -5 2957.30  329.77
  -3  -2   5 2913.51  329.77
  -3  -2   5 2852.11  329.47
   3   3  -5   16.00    3.60
   3   3  -5   12.80    3.00
  -3  -3   5   14.30    3.00
  -3  -3   5   13.90    3.20
   3   4  -5    5.50    2.50
   3   4  -5    3.80    2.60
  -3  -4   5   11.60    3.20
  -3  -4   5    6.00    2.50
   3   5  -5  140.49   17.50
   3   5  -5  125.79   17.70
  -3  -5   5  131.99   17.60
  -3  -5   5  123.89   17.40
   3   6  -5 1386.16  168.58
   3   6  -5 1437.96  169.18
  -3  -6   5 1417.16  168.68
  -3  -6   5 1560.84  168.98
   3   7  -5    4.80    3.80
   3   7  -5    4.30    3.20
  -3  -7   5    0.50    2.80
  -3  -7   5    8.00    3.50
   3   8  -5   96.59   15.60
   3   8  -5   84.59   14.80
  -3  -8   5  101.29   15.40
  -3  -8   5  112.59   15.50
   3   9  -5    9.50    4.00
  -3  -9   5    6.10    4.40
  -3  -9   5   10.80    4.70
   3  10  -5  892.61  104.09
   3  10  -5  862.31  102.89
  -3 -10   5  821.22  103.39
  -3 -10   5  885.71  103.59
   3  11  -5    4.30    4.80
   3  11  -5    4.40    3.40
  -3 -11   5    9.80    4.40
  -3 -11   5    1.10    3.20
   3  12  -5   13.60    4.70
   3  12  -5   18.10    6.30
  -3 -12   5   20.20    6.10
  -3 -12   5   -3.00    2.40
   3  13  -5   -2.20    3.30
   3  13  -5    0.40    4.10
  -3 -13   5   -0.70    3.40
  -3 -13   5    4.30    3.50
   2 -12  -5    4.80    3.90
   2 -12  -5    1.80    4.20
  -2  12   5   -1.30    3.50
  -2  12   5   -0.30    4.10
   2 -11  -5   72.19   13.60
   2 -11  -5   67.69   12.90
  -2  11   5   67.29   12.50
  -2  11   5   59.39   12.60
   2 -10  -5   11.10    5.60
   2 -10  -5    9.50    4.80
  -2  10   5   12.30    5.60
  -2  10   5   12.70    5.30
   2  -9  -5  389.86   47.60
   2  -9  -5  329.87   46.80
  -2   9   5  413.56   47.50
  -2   9   5  356.76   46.80
   2  -8  -5   12.90    5.10
   2  -8  -5   16.20    5.50
  -2   8   5   21.80    5.80
  -2   8   5   11.80    4.70
   2  -7  -5  735.83   96.09
   2  -7  -5  822.72   96.59
  -2   7   5  828.52   96.49
  -2   7   5  853.51   96.09
   2  -6  -5    4.90    3.40
   2  -6  -5    6.10    3.30
  -2   6   5    6.60    3.40
  -2   6   5    6.30    3.10
   2  -4  -5   59.29    9.50
   2  -4  -5   45.10    9.10
  -2   4   5   58.59    9.40
  -2   4   5   70.29    9.50
   2  -3  -5  622.34   76.99
   2  -3  -5  610.24   76.89
  -2   3   5  818.82   77.29
  -2   3   5  590.34   76.79
   2  -2  -5  149.09   19.70
   2  -2  -5  165.08   19.90
  -2   2   5  157.78   20.00
  -2   2   5  153.98   19.70
   2  -1  -5 1057.59  125.69
   2  -1  -5 1117.59  126.09
  -2   1   5 1119.89  125.89
  -2   1   5 1062.19  125.69
   2   0  -5    0.40    1.40
   2   0  -5   -1.00    1.20
  -2   0   5   -2.40    0.80
   2   1  -5 1042.10  122.49
   2   1  -5 1053.89  122.69
  -2  -1   5 1030.70  122.69
  -2  -1   5 1116.09  122.59
   2   2  -5  155.08   17.50
   2   2  -5  120.49   16.80
  -2  -2   5  129.09   17.20
  -2  -2   5  139.09   16.90
   2   3  -5  659.43   77.49
   2   3  -5  664.13   77.79
  -2  -3   5  647.54   77.49
  -2  -3   5  681.13   77.79
   2   4  -5   44.20    8.80
   2   4  -5   50.89    8.60
  -2  -4   5   63.69    9.30
  -2  -4   5   77.39    9.50
   2   5  -5 1474.95  166.28
   2   5  -5 1420.46  166.68
  -2  -5   5 1429.06  166.28
  -2  -5   5 1396.66  166.48
   2   7  -5  788.42  101.89
   2   7  -5  960.10  103.09
  -2  -7   5  846.82  102.29
  -2  -7   5  873.51  102.29
   2   8  -5   35.70    7.40
   2   8  -5   23.90    5.70
  -2  -8   5   32.00    6.80
  -2  -8   5   11.10    4.80
   2   9  -5  421.36   53.69
   2   9  -5  459.25   54.79
  -2  -9   5  421.16   53.89
   2  10  -5    8.20    3.80
   2  10  -5    7.40    5.00
  -2 -10   5    1.40    3.80
  -2 -10   5    8.60    4.90
   2  11  -5   45.60   11.00
  -2 -11   5   43.90   10.30
  -2 -11   5   88.29   13.30
   2  12  -5    3.00    4.10
   2  12  -5    0.80    2.90
  -2 -12   5    1.50    3.20
  -2 -12   5   -0.60    3.60
   2  13  -5  260.47   33.80
   2  13  -5  207.28   31.90
  -2 -13   5  216.88   32.10
  -2 -13   5  261.47   33.60
   1 -12  -5   36.60    9.70
   1 -12  -5   27.50    8.80
  -1  12   5   31.80    8.50
  -1  12   5   46.40   10.00
   1 -11  -5   25.10    7.10
   1 -11  -5   12.40    5.40
  -1  11   5   25.30    6.80
  -1  11   5   12.20    6.20
   1 -10  -5  709.33   83.29
  -1  10   5  611.84   91.59
   1  -9  -5  203.88   27.20
   1  -9  -5  197.98   27.30
  -1   9   5  198.98   26.60
  -1   9   5  172.98   26.10
   1  -8  -5   26.50    6.60
   1  -8  -5   18.70    6.00
  -1   8   5   18.00    5.70
  -1   8   5   29.50    6.80
   1  -7  -5   24.40    6.20
   1  -7  -5   33.80    7.10
  -1   7   5   29.50    6.50
  -1   7   5   23.20    6.20
   1  -6  -5 2633.24  319.47
   1  -6  -5 2405.36  319.17
  -1   6   5 2996.90  319.87
  -1   6   5 3072.59  320.17
   1  -5  -5  189.78   25.30
  -1   5   5  200.98   25.50
   1  -4  -5    4.80    3.10
   1  -4  -5   -1.50    2.20
  -1   4   5    4.40    2.60
  -1   4   5    6.90    2.80
   1  -3  -5  108.19   14.50
   1  -3  -5   91.19   14.00
  -1   3   5  124.59   14.70
  -1   3   5  110.89   14.10
   1  -2  -5 4959.20  590.94
   1  -2  -5 5342.77  590.84
  -1   2   5 4850.51  590.74
  -1   2   5 5426.46  590.94
   1  -1  -5   26.90    3.90
   1  -1  -5   13.60    3.60
  -1   1   5   28.90    3.90
  -1   1   5   16.30    3.60
   1   0  -5   -0.90    1.00
   1   0  -5   -1.80    0.80
  -1   0   5   -0.70    1.00
  -1   0   5    2.00    1.40
   1   1  -5   16.40    3.20
   1   1  -5   23.50    3.80
  -1  -1   5   16.80    3.50
  -1  -1   5   18.30    3.20
   1   2  -5 4065.39  459.75
   1   2  -5 4084.99  459.65
  -1  -2   5 3770.02  459.45
  -1  -2   5 4087.69  459.95
   1   3  -5   71.69   13.80
   1   3  -5   81.29   11.50
  -1  -3   5   88.99   11.10
  -1  -3   5   72.09   11.10
   1   4  -5    6.30    3.00
   1   4  -5    4.40    2.20
  -1  -4   5    3.00    2.10
  -1  -4   5   -0.60    1.80
   1   5  -5  174.28   24.30
   1   5  -5  207.98   25.20
  -1  -5   5  190.68   24.80
  -1  -5   5  200.68   24.90
   1   6  -5 2481.05  285.57
  -1  -6   5 2445.16  284.97
   1   7  -5   31.60    7.50
   1   7  -5   33.50    6.90
  -1  -7   5   30.20    6.90
  -1  -7   5   28.80    7.00
   1   8  -5   27.10    7.30
   1   8  -5   39.60    7.40
  -1  -8   5   22.90    6.40
  -1  -8   5   22.50    6.60
   1   9  -5  215.88   27.70
   1   9  -5  201.18   28.20
  -1  -9   5  198.68   28.20
  -1  -9   5  198.58   27.80
   1  10  -5  733.53   84.79
   1  10  -5  652.03   85.39
  -1 -10   5  720.83   85.29
   1  11  -5   14.40    5.30
   1  11  -5    4.70    4.50
  -1 -11   5   14.10    5.40
  -1 -11   5   11.60    5.80
   1  12  -5   56.69   11.70
   1  12  -5   52.99   10.10
  -1 -12   5   47.70   10.90
  -1 -12   5   44.30   10.30
   1  13  -5   44.20    8.80
   1  13  -5   41.70    9.60
  -1 -13   5   10.30    6.70
  -1 -13   5   24.20    7.30
   0 -13  -5  133.69   22.30
   0  13   5  127.09   22.50
   0 -12  -5   63.99   11.60
   0 -12  -5   45.20   11.40
   0  12   5   69.79   12.50
   0  12   5   39.70   10.50
   0 -11  -5  186.88   52.29
   0 -11  -5  115.99   21.10
   0  11   5  131.99   21.00
   0  11   5  167.18   22.30
   0  -9  -5  861.51  106.09
   0  -9  -5  789.22  102.99
   0   9   5  943.71  103.19
   0   9   5  851.51  102.69
   0  -8  -5  301.37   70.69
   0  -8  -5  334.37   42.00
   0   8   5  271.27   40.90
   0   8   5  389.86   41.90
   0  -7  -5  448.16   63.49
   0  -7  -5  475.85   63.99
   0   7   5  569.84   64.09
   0   7   5  635.24   64.39
   0  -6  -5  378.66   52.29
   0  -6  -5  390.76   53.59
   0   6   5  445.96   52.59
   0   6   5  508.95   52.89
   0  -5  -5 1816.62  197.78
   0  -5  -5 1615.84  197.38
   0   5   5 1756.52  197.48
   0   5   5 1624.44  197.18
   0  -4  -5  396.26   49.50
   0  -4  -5  457.95   49.99
   0   4   5  376.26   49.10
   0   4   5  428.06   49.70
   0  -3  -5 2398.36  296.67
   0  -3  -5 2727.43  297.27
   0   3   5 2545.65  296.77
   0   3   5 2654.43  297.17
   0  -2  -5 4805.22  589.04
   0  -2  -5 5097.49  588.94
   0   2   5 5298.17  589.24
   0   2   5 5313.57  589.04
   0  -1  -5 1967.20  205.98
   0  -1  -5 1762.32  206.18
   0   1   5 1791.82  206.18
   0   1   5 1632.24  205.78
   0   0  -5   -5.40    1.40
   0   0  -5   -3.20    1.30
   0   0   5   -2.60    1.50
   0   0   5   -4.60    0.80
   0   1  -5 1538.55  182.08
   0   1  -5 1654.53  181.98
   0  -1   5 1568.04  182.18
   0  -1   5 1550.04  181.88
   0   2  -5 3842.52  442.66
   0   2  -5 3826.22  442.96
   0  -2   5 4011.10  442.86
   0  -2   5 3731.23  442.96
   0   3  -5 1756.92  200.68
   0   3  -5 1854.71  201.08
   0  -3   5 1784.92  201.08
   0  -3   5 1571.94  200.48
   0   4  -5  315.37   37.90
   0   4  -5  299.17   38.20
   0  -4   5  323.37   38.20
   0  -4   5  303.67   38.30
   0   5  -5 1231.78  139.69
   0   5  -5 1223.48  139.39
   0  -5   5 1193.78  139.39
   0  -5   5 1125.39  139.29
   0   6  -5  340.97   38.70
   0   6  -5  324.47   39.20
   0  -6   5  277.07   38.50
   0  -6   5  301.67   39.00
   0   7  -5  498.45   61.69
   0   7  -5  513.15   61.39
   0  -7   5  477.25   61.29
   0  -7   5  532.65   61.49
   0   8  -5  273.37   34.50
   0   8  -5  312.97   35.40
   0  -8   5  256.87   34.70
   0  -8   5  235.68   34.60
   0   9  -5  784.62   95.29
   0   9  -5  813.22   96.29
   0  -9   5  724.33   95.59
   0  -9   5  889.41   96.39
   0  10  -5  162.38   23.80
   0 -10   5  161.98   23.30
   0  11  -5  140.79   20.90
   0  11  -5  119.99   21.50
   0 -11   5  143.69   21.70
   0 -11   5  154.58   22.70
   0  12  -5   46.10   10.20
   0  12  -5   51.29   11.60
   0 -12   5   49.80   10.60
   0 -12   5   56.29   11.50
   0  13  -5  137.69   21.20
   0  13  -5  185.88   24.80
   0 -13   5  153.18   22.40
   0 -13   5  106.89   21.10
  -1 -13  -5   65.49   12.20
  -1 -13  -5   47.50   11.70
   1  13   5   46.70   11.30
   1  13   5   46.50   10.40
  -1 -12  -5   10.10    5.30
  -1 -12  -5   17.80    6.50
   1  12   5   15.00    6.20
   1  12   5   13.40    5.60
  -1 -11  -5   -0.20    2.60
  -1 -11  -5    4.50    3.80
   1  11   5    1.50    3.70
   1  11   5    2.70    3.80
  -1 -10  -5  510.45   64.69
   1  10   5  482.15   62.69
  -1  -9  -5  124.89   31.60
  -1  -9  -5  183.58   26.90
   1   9   5  200.68   26.40
   1   9   5  213.18   27.00
  -1  -8  -5   -2.30    2.50
  -1  -8  -5    4.70    3.10
   1   8   5    0.60    2.90
   1   8   5    0.10    2.80
  -1  -7  -5  170.88   28.00
  -1  -7  -5  218.18   28.90
   1   7   5  244.88   28.90
   1   7   5  252.07   29.30
  -1  -6  -5 1601.94  179.98
  -1  -6  -5 1500.35  179.88
   1   6   5 1381.66  179.18
   1   6   5 1729.83  180.28
  -1  -5  -5  591.04   63.89
  -1  -5  -5  493.05   79.89
   1   5   5  482.85   63.79
   1   5   5  531.25   63.69
  -1  -4  -5  118.09   16.40
  -1  -4  -5  151.58   16.50
   1   4   5   97.29   16.00
   1   4   5  114.19   16.10
  -1  -3  -5  835.82   91.49
  -1  -3  -5  756.72   91.69
   1   3   5  772.82   91.69
   1   3   5  761.32   91.29
  -1  -2  -5 9586.04 1099.99
  -1  -2  -5 9309.07 1100.19
   1   2   5 9465.75 1100.19
   1   2   5 9999.00 1100.29
  -1  -1  -5   65.39    9.00
  -1  -1  -5   71.39    8.90
   1   1   5   69.29    9.30
   1   1   5   51.49    8.30
  -1   0  -5   -3.00    1.10
  -1   0  -5   -0.60    1.20
   1   0   5   -2.20    1.10
   1   0   5   -1.90    1.60
  -1   1  -5   55.39    7.30
  -1   1  -5   34.80    6.40
   1  -1   5   56.99    7.40
   1  -1   5   45.10    6.60
  -1   2  -5 6356.86  745.33
  -1   2  -5 6614.74  745.13
   1  -2   5 6762.22  745.33
   1  -2   5 6227.78  745.33
  -1   3  -5  493.15   57.99
  -1   3  -5  480.05   57.59
   1  -3   5  479.45   57.89
   1  -3   5  495.75   57.69
  -1   4  -5   91.79   13.70
  -1   4  -5   89.49   13.10
   1  -4   5   98.79   13.50
   1  -4   5   93.19   13.60
  -1   5  -5  311.87   41.40
   1  -5   5  368.46   42.10
  -1   6  -5 1160.28  136.09
  -1   6  -5 1122.49  136.49
   1  -6   5 1129.79  136.09
   1  -6   5 1242.88  136.89
  -1   7  -5  166.58   23.20
  -1   7  -5  175.98   22.70
   1  -7   5  179.28   23.10
   1  -7   5  143.49   23.00
  -1   8  -5    7.40    4.10
  -1   8  -5   -3.10    2.40
   1  -8   5   -1.70    2.70
   1  -8   5   11.80    4.50
  -1   9  -5  199.18   25.70
  -1   9  -5  164.08   24.40
   1  -9   5  156.88   24.10
   1  -9   5  180.68   25.20
  -1  11  -5    2.60    3.10
  -1  11  -5    0.40    3.50
   1 -11   5    2.80    4.00
   1 -11   5   -0.90    3.50
  -1  12  -5   10.00    5.00
  -1  12  -5   24.40    7.00
   1 -12   5   15.40    5.90
   1 -12   5   14.80    6.60
  -2 -13  -5  138.69   21.80
  -2 -13  -5  132.99   21.20
   2  13   5  133.69   21.50
   2  13   5  124.39   20.70
  -2 -12  -5    0.20    4.00
  -2 -12  -5    0.10    3.70
   2  12   5    4.40    3.40
   2  12   5    0.10    4.30
  -2 -11  -5   25.90    8.30
  -2 -11  -5   36.70    8.90
   2  11   5   41.70    9.70
   2  11   5   48.30   10.00
  -2 -10  -5  279.57   34.00
  -2 -10  -5  157.68   34.30
   2  10   5  277.37   33.80
   2  10   5  255.37   33.20
  -2  -9  -5  385.16   51.99
  -2  -9  -5  500.35   53.19
   2   9   5  344.97   51.59
   2   9   5  471.95   52.49
  -2  -8  -5    6.90    4.30
  -2  -8  -5   17.40    5.60
   2   8   5    8.00    4.90
   2   8   5   14.20    5.00
  -2  -7  -5  431.56   57.89
  -2  -7  -5  457.35   64.29
   2   7   5  508.35   58.09
   2   7   5  492.55   57.89
  -2  -6  -5  560.44   73.19
  -2  -6  -5  558.44   72.99
   2   6   5  651.53   72.99
   2   6   5  672.93   73.39
  -2  -5  -5 1515.55  170.68
  -2  -5  -5 1554.74  170.98
   2   5   5 1273.57  170.28
   2   5   5 1535.65  170.38
  -2  -4  -5    8.20    3.30
  -2  -4  -5    8.60    3.50
   2   4   5    8.20    3.30
   2   4   5    8.30    3.40
  -2  -3  -5 1824.82  220.88
  -2  -3  -5 1990.90  221.48
   2   3   5 1884.61  220.98
   2   3   5 1964.80  221.28
  -2  -2  -5  408.26   49.60
  -2  -2  -5  445.26   49.50
   2   2   5  421.76   49.50
   2   2   5  389.86   49.60
  -2  -1  -5  484.45   54.49
  -2  -1  -5  524.45   54.99
   2   1   5  387.86   54.09
   2   1   5  476.15   54.89
  -2   0  -5   -0.80    1.40
  -2   0  -5    0.40    1.40
   2   0   5    0.80    1.60
   2   0   5   -1.30    1.10
  -2   1  -5  275.97   37.40
  -2   1  -5  345.47   38.10
   2  -1   5  318.87   37.50
   2  -1   5  329.17   38.10
  -2   2  -5  376.46   39.60
  -2   2  -5  332.27   39.20
   2  -2   5  308.27   39.10
   2  -2   5  294.87   39.30
  -2   3  -5 1277.07  159.78
  -2   3  -5 1444.76  160.18
   2  -3   5 1483.35  160.38
   2  -3   5 1327.27  159.88
  -2   4  -5    5.40    3.30
  -2   4  -5    5.90    2.60
   2  -4   5    2.30    3.00
   2  -4   5    7.80    3.40
  -2   6  -5  512.45   54.09
  -2   6  -5  462.25   53.89
   2  -6   5  411.16   53.39
   2  -6   5  379.46   53.49
  -2   7  -5  429.66   47.70
  -2   7  -5  358.96   48.00
   2  -7   5  395.56   48.00
   2  -7   5  347.77   47.40
  -2   8  -5   10.00    4.50
  -2   8  -5   13.20    4.50
   2  -8   5   11.70    4.60
   2  -8   5    0.40    3.50
  -2   9  -5  456.95   52.09
  -2   9  -5  440.86   50.99
   2  -9   5  402.56   51.89
   2  -9   5  338.47   50.69
  -2  10  -5  262.07   35.20
  -2  10  -5  280.97   33.90
   2 -10   5  229.88   34.10
   2 -10   5  243.68   33.70
  -2  11  -5   22.90    7.30
  -2  11  -5   26.20    7.80
   2 -11   5   36.50    8.90
   2 -11   5   32.80    8.10
  -2  12  -5   -3.30    3.90
  -2  12  -5    0.80    2.70
   2 -12   5    3.70    4.40
   2 -12   5    0.60    3.40
  -3 -13  -5   45.00   10.60
  -3 -13  -5   31.40    9.00
   3  13   5   40.90   10.50
   3  13   5   31.10    9.50
  -3 -12  -5    7.50    4.40
  -3 -12  -5    9.10    5.60
   3  12   5    3.30    4.10
   3  12   5    4.90    3.90
  -3 -11  -5   63.19   11.10
  -3 -11  -5    6.60    5.50
   3  11   5   52.09    9.70
  -3 -10  -5  576.74   75.19
  -3 -10  -5  627.64   71.19
   3  10   5  535.55   70.89
   3  10   5  569.04   70.89
  -3  -9  -5  140.29   23.40
  -3  -9  -5  189.78   25.30
   3   9   5  179.18   25.00
   3   9   5  189.28   24.80
  -3  -8  -5  103.29   18.40
  -3  -8  -5  107.59   18.00
   3   8   5  140.59   19.30
   3   8   5  143.59   18.70
  -3  -7  -5   86.09   12.30
  -3  -7  -5   62.49   11.60
   3   7   5   86.19   12.30
   3   7   5   53.59   11.10
  -3  -6  -5 1004.70  117.69
  -3  -6  -5  997.60  117.59
   3   6   5  967.70  117.39
   3   6   5 1021.80  117.39
  -3  -5  -5  321.67   41.30
  -3  -5  -5  303.17   40.80
   3   5   5  350.66   41.10
   3   5   5  369.86   41.50
  -3  -4  -5   27.10    5.50
  -3  -4  -5   29.40    5.70
   3   4   5   17.40    4.80
   3   4   5   27.60    5.60
  -3  -3  -5  273.47   32.30
  -3  -3  -5  266.67   32.50
   3   3   5  254.37   32.60
   3   3   5  259.37   32.20
  -3  -2  -5 1325.17  144.09
  -3  -2  -5 1268.67  144.29
   3   2   5 1185.48  143.89
   3   2   5 1188.98  144.19
  -3  -1  -5 1035.60  113.69
  -3  -1  -5  899.71  113.99
   3   1   5  901.11  113.59
   3   1   5 1091.59  114.39
  -3   0  -5    1.20    1.50
  -3   0  -5   -1.10    1.30
   3   0   5   -0.70    1.40
   3   0   5   -0.10    1.30
  -3   1  -5  710.43   95.99
  -3   1  -5  867.31   96.09
   3  -1   5  968.70   96.89
   3  -1   5  785.72   95.79
  -3   2  -5  918.01  109.29
  -3   2  -5  963.60  108.89
   3  -2   5  911.91  109.29
   3  -2   5  937.31  108.99
  -3   3  -5  138.69   20.50
  -3   3  -5  176.28   21.20
   3  -3   5  167.98   21.00
   3  -3   5  173.88   21.40
  -3   4  -5   18.00    4.40
  -3   4  -5   15.80    4.90
   3  -4   5   26.10    5.30
   3  -4   5   10.60    4.30
  -3   5  -5  221.28   28.60
  -3   5  -5  221.38   28.10
   3  -5   5  207.88   28.80
   3  -5   5  223.48   28.50
  -3   6  -5  657.93   84.29
  -3   6  -5  745.73   84.39
   3  -6   5  720.33   84.99
   3  -6   5  704.33   84.59
  -3   7  -5   60.19   11.30
  -3   7  -5   48.00   10.90
   3  -7   5   85.99   12.20
   3  -7   5   68.49   12.00
  -3   8  -5   98.69   17.00
  -3   8  -5   95.09   16.30
   3  -8   5  121.19   17.70
   3  -8   5  117.79   17.10
  -3   9  -5  170.08   25.40
  -3   9  -5  172.68   24.80
   3  -9   5  179.38   25.10
   3  -9   5  184.78   26.00
  -3  10  -5  360.06   57.99
  -3  10  -5  497.05   58.79
   3 -10   5  593.84   60.19
   3 -10   5  467.15   58.69
  -3  11  -5   33.00    8.40
  -3  11  -5   24.70    7.80
   3 -11   5   38.70    8.60
   3 -11   5   24.10    7.80
  -3  12  -5    5.00    4.00
  -3  12  -5    5.60    5.00
   3 -12   5   14.40    5.70
   3 -12   5    3.70    3.70
  -4 -13  -5   69.09   14.80
  -4 -13  -5   76.09   15.00
   4  13   5  106.19   15.90
   4  13   5   71.29   14.70
  -4 -12  -5    1.20    3.90
  -4 -12  -5   -1.30    4.10
   4  12   5    5.20    5.10
   4  12   5   -2.40    3.40
  -4 -11  -5   97.79   16.50
  -4 -11  -5  101.29   17.30
   4  11   5   82.69   15.70
   4  11   5   90.49   15.20
  -4 -10  -5  176.48   28.80
  -4 -10  -5  176.88   28.60
   4  10   5  250.57   29.00
   4  10   5  230.88   29.70
  -4  -9  -5   61.99   11.90
  -4  -9  -5   88.99   13.70
   4   9   5   56.19   12.20
  -4  -8  -5    5.20    3.20
  -4  -8  -5   -1.40    3.50
   4   8   5   -0.20    3.00
   4   8   5    2.10    3.30
  -4  -7  -5  460.75   54.79
  -4  -7  -5  492.45   54.89
   4   7   5  360.96   53.79
   4   7   5  465.55   54.19
  -4  -6  -5  905.71  101.49
   4   6   5  838.12  100.39
   4   6   5  819.92  100.49
  -4  -5  -5  201.78   23.60
  -4  -5  -5  142.99   22.00
   4   5   5  182.08   22.50
   4   5   5  170.28   22.50
  -4  -4  -5   -0.30    2.20
  -4  -4  -5    1.60    2.40
   4   4   5    2.60    2.80
   4   4   5    2.00    2.20
  -4  -3  -5  183.48   23.60
  -4  -3  -5  197.68   24.10
   4   3   5  222.58   24.40
   4   3   5  158.48   23.50
  -4  -2  -5  314.37   41.60
  -4  -2  -5  372.26   41.60
   4   2   5  358.26   42.00
   4   2   5  336.07   41.50
  -4  -1  -5  496.75   58.39
  -4  -1  -5  540.65   58.99
   4   1   5  478.75   58.49
   4   1   5  463.05   58.89
  -4   0  -5   -0.30    1.40
  -4   0  -5    0.50    1.70
   4   0   5   -0.60    1.70
   4   0   5    1.40    2.20
  -4   1  -5  406.06   49.50
  -4   1  -5  432.06   49.10
   4  -1   5  395.86   49.00
  -4   2  -5  296.27   94.49
  -4   2  -5  269.87   35.90
   4  -2   5  265.67   35.70
   4  -2   5  371.76   36.90
  -4   3  -5  243.48   24.60
  -4   3  -5  157.98   23.40
   4  -3   5  156.18   23.80
   4  -3   5  199.08   23.70
  -4   5  -5  117.19   18.50
  -4   5  -5  210.28   20.60
   4  -5   5  117.89   19.40
   4  -5   5  130.79   19.10
  -4   6  -5  644.84   78.49
  -4   6  -5  655.33   78.09
   4  -6   5  676.33   78.99
   4  -6   5  635.64   78.59
  -4   7  -5  292.67   34.20
  -4   7  -5  177.28   32.20
   4  -7   5  277.67   34.30
   4  -7   5  317.97   34.40
  -4   8  -5    3.00    2.80
  -4   8  -5    3.50    4.00
   4  -8   5   -0.90    3.20
   4  -8   5    1.50    3.20
  -4   9  -5   54.29   10.80
   4  -9   5   61.39   12.40
  -4  10  -5  253.97   29.90
  -4  10  -5  179.88   29.50
   4 -10   5  216.38   30.70
   4 -10   5  205.18   30.00
  -4  11  -5   55.39   13.20
  -4  11  -5   86.49   15.20
   4 -11   5  133.29   17.40
   4 -11   5   86.69   15.00
  -4  12  -5    1.00    4.70
  -4  12  -5    0.10    3.80
   4 -12   5   -0.50    4.20
   4 -12   5    0.50    3.30
  -5 -13  -5  117.99   20.50
  -5 -13  -5  123.59   21.70
   5  13   5  126.59   20.80
   5  13   5  145.09   21.20
  -5 -12  -5    3.00    5.70
  -5 -12  -5    5.60    4.20
   5  12   5    5.10    4.90
   5  12   5   -3.00    2.00
  -5 -11  -5   38.60   10.20
  -5 -11  -5   40.10    9.70
   5  11   5   39.00    9.30
   5  11   5   32.90    8.70
  -5 -10  -5  199.08   25.10
  -5 -10  -5  136.59   23.00
   5  10   5  147.59   22.90
   5  10   5  159.98   23.00
  -5  -9  -5  355.06   46.10
  -5  -9  -5  311.57   66.99
   5   9   5  422.16   46.00
   5   9   5  306.67   45.00
  -5  -8  -5    8.00    4.10
  -5  -8  -5   14.60    5.50
   5   8   5    7.50    4.00
   5   8   5   15.10    5.20
  -5  -7  -5  338.57   42.80
  -5  -7  -5  340.57   42.90
   5   7   5  337.57   42.60
  -5  -6  -5  963.20   96.19
  -5  -6  -5  688.03   95.09
   5   6   5  855.41   95.29
   5   6   5  743.63   94.89
  -5  -5  -5  626.44   78.99
  -5  -5  -5  648.44   79.59
   5   5   5  643.34   78.89
   5   5   5  761.92   79.49
  -5  -4  -5   -1.80    1.60
  -5  -4  -5    0.10    2.40
   5   4   5    3.00    2.00
   5   4   5   -2.80    2.30
  -5  -3  -5  501.75   67.29
  -5  -3  -5  598.74   68.29
   5   3   5  597.54   67.89
   5   3   5  609.74   68.19
  -5  -2  -5 1269.87  151.98
  -5  -2  -5 1325.57  152.58
   5   2   5 1392.46  152.68
   5   2   5 1266.27  152.08
  -5  -1  -5  492.65   70.29
  -5  -1  -5  636.64   70.29
   5   1   5  627.14   70.69
   5   1   5  623.34   70.09
  -5   0  -5    2.00    1.80
  -5   0  -5    2.30    2.10
   5   0   5   -1.10    1.70
   5   0   5    0.40    1.80
  -5   1  -5  612.44   71.39
  -5   1  -5  632.74   71.19
   5  -1   5  602.74   71.79
   5  -1   5  564.34   70.99
  -5   2  -5 1256.47  147.19
  -5   2  -5 1275.67  138.79
   5  -2   5 1204.58  139.09
   5  -2   5 1082.39  138.09
  -5   3  -5  707.43   74.99
  -5   3  -5  537.75   73.89
   5  -3   5  672.63   74.99
   5  -3   5  625.34   74.69
  -5   4  -5    0.50    2.50
   5  -4   5    0.40    2.30
   5  -4   5   -1.90  141.09
  -5   5  -5  507.85   63.79
  -5   5  -5  503.65   63.19
   5  -5   5  497.05   63.69
   5  -5   5  612.34   64.59
  -5   6  -5  695.63   88.29
  -5   6  -5  926.11   89.89
   5  -6   5  643.14   88.59
   5  -6   5  760.42   89.79
  -5   7  -5  246.88   31.90
  -5   7  -5  228.48   32.30
   5  -7   5  271.77   33.10
   5  -7   5  229.28   31.60
  -5   8  -5   16.80    5.70
  -5   8  -5    8.90    4.20
   5  -8   5    6.90    4.50
   5  -8   5    3.30    3.60
  -5   9  -5  249.28   33.20
   5  -9   5  252.57   33.90
   5  -9   5  158.08   71.89
  -5  10  -5  146.49   20.90
  -5  10  -5  144.29   21.70
   5 -10   5  102.59   20.30
   5 -10   5  163.58   22.80
  -5  11  -5   12.90    6.70
  -5  11  -5   41.40    8.70
   5 -11   5   37.60    9.00
   5 -11   5   24.20    7.50
  -6 -13  -5   48.20   11.50
  -6 -13  -5   51.99   13.30
   6  13   5   53.19   11.10
   6  13   5   54.99   12.40
  -6 -12  -5   71.79   14.00
  -6 -12  -5   57.89   14.60
   6  12   5   97.09   15.60
   6  12   5   72.49   13.60
  -6 -11  -5  110.59   19.50
  -6 -11  -5  100.79   20.50
   6  11   5  156.88   20.80
   6  11   5  142.09   21.00
  -6 -10  -5  349.27   51.29
  -6 -10  -5  480.75   53.99
   6  10   5  365.66   52.09
   6  10   5  476.45   52.39
  -6  -9  -5   52.29   11.90
  -6  -9  -5   61.99   11.70
   6   9   5   71.79   12.00
   6   9   5   68.69   12.30
  -6  -8  -5   -0.30    4.10
  -6  -8  -5    9.50    3.90
   6   8   5    4.60    4.20
   6   8   5   -0.70    2.60
  -6  -7  -5  181.28   26.50
  -6  -7  -5  180.78   26.20
   6   7   5  266.47   27.60
   6   7   5  168.88   25.80
  -6  -6  -5 1260.97  172.38
  -6  -6  -5 1569.74  173.38
   6   6   5 1577.24  172.58
   6   6   5 1525.85  172.68
  -6  -5  -5  106.49   15.00
  -6  -5  -5  109.69   15.50
   6   5   5  109.69   15.20
   6   5   5   93.59   14.80
  -6  -4  -5   71.89   10.90
  -6  -4  -5   70.29   11.60
   6   4   5   71.79   11.30
  -6  -3  -5  336.17   42.20
  -6  -3  -5  363.06   43.20
   6   3   5  336.47   42.60
   6   3   5  374.06   42.80
  -6  -2  -5 2367.86  268.57
  -6  -2  -5 2180.38  268.87
   6   2   5 2260.57  268.67
   6   2   5 2516.25  269.47
  -6  -1  -5  706.23   81.29
  -6  -1  -5  665.43   81.49
   6   1   5  711.83   81.99
   6   1   5  679.23   80.99
   6   0   5   -1.10    6.00
   6   0   5   -2.80    2.00
  -6   1  -5  656.13   71.69
  -6   1  -5  590.74   71.19
   6  -1   5  615.54   71.29
   6  -1   5  546.85   71.89
  -6   2  -5 2025.00  217.18
  -6   2  -5 1716.93  216.68
   6  -2   5 1891.71  216.98
  -6   3  -5  247.48   31.10
   6  -3   5  245.98   32.50
  -6   4  -5   68.79   10.50
  -6   4  -5   57.19    9.40
   6  -4   5   46.70    9.50
   6  -4   5   43.60    9.00
  -6   5  -5   77.99   13.10
  -6   5  -5   77.79   13.80
   6  -5   5   88.09   14.20
   6  -5   5  103.59   14.30
  -6   6  -5 1009.90  131.19
  -6   6  -5 1137.89  131.29
   6  -6   5 1041.80  131.69
   6  -6   5 1278.07  132.09
  -6   7  -5  134.19   19.70
  -6   7  -5  151.98   20.80
   6  -7   5  129.69   19.90
   6  -7   5  113.89   19.90
  -6   8  -5   -3.20    3.00
  -6   8  -5   -1.00    3.10
   6  -8   5   -0.20    3.10
   6  -8   5   -0.50    3.20
  -6   9  -5   42.40    9.60
  -6   9  -5   36.10    9.20
   6  -9   5   43.80   10.60
   6  -9   5   56.49   10.60
  -6  10  -5  410.26   48.40
  -6  10  -5  336.37   48.30
   6 -10   5  320.77   48.50
   6 -10   5  462.75   50.79
  -6  11  -5  102.29   15.60
  -6  11  -5   62.89   14.20
   6 -11   5   97.49   16.60
   6 -11   5   75.89   15.00
  -7 -13  -5  137.39   22.00
  -7 -13  -5  100.39   21.50
   7  13   5  121.29   20.20
   7  13   5  143.19   21.80
  -7 -12  -5   -1.60    4.90
  -7 -12  -5    0.90    4.50
   7  12   5    5.40    4.20
   7  12   5    3.40    4.70
  -7 -11  -5   98.09   16.60
  -7 -11  -5  105.09   18.10
   7  11   5   89.39   16.50
   7  11   5   84.09   15.80
  -7 -10  -5   92.79   15.20
  -7 -10  -5   95.59   16.70
   7  10   5   93.89   15.50
   7  10   5   69.79   13.70
  -7  -9  -5  189.58   25.30
  -7  -9  -5  200.18   26.50
   7   9   5  119.19   23.00
   7   9   5  236.08   26.30
  -7  -8  -5   15.80    6.00
  -7  -8  -5   43.50    8.70
   7   8   5   19.70    6.20
   7   8   5   24.80    6.30
  -7  -7  -5  379.96   47.50
  -7  -7  -5  473.05   49.70
   7   7   5  347.37   46.90
   7   7   5  358.56   47.40
  -7  -6  -5  259.57   28.40
  -7  -6  -5  200.18   27.50
   7   6   5  181.78   26.80
   7   6   5  193.08   26.70
  -7  -5  -5  571.84   68.09
  -7  -5  -5  583.34   67.69
   7   5   5  531.55   67.49
   7   5   5  573.64   67.39
  -7  -4  -5   12.30    3.90
  -7  -4  -5   11.90    4.20
   7   4   5    6.70    3.30
   7   4   5   16.70    4.40
  -7  -3  -5  898.41  111.29
  -7  -3  -5 1034.00  112.59
   7   3   5  984.60  111.49
   7   3   5  919.51  111.59
  -7  -2  -5  670.83   73.79
  -7  -2  -5  537.05   72.79
   7   2   5  636.84   73.19
   7   2   5  651.63   73.79
  -7  -1  -5  777.12   87.39
  -7  -1  -5  706.23   87.19
  -7   0  -5    1.00    2.30
  -7   0  -5   -0.60    2.00
   7   0   5    0.70    2.10
   7   0   5    5.00    3.10
  -7   1  -5  631.34   76.79
  -7   1  -5  711.53   77.19
   7  -1   5  628.74   77.89
   7  -1   5  629.74   76.79
  -7   2  -5  576.14   65.39
  -7   2  -5  528.15   64.79
   7  -2   5  522.45   65.89
   7  -2   5  547.35   64.99
  -7   3  -5  929.31  109.89
   7  -3   5  931.01  109.99
  -7   4  -5   15.40    5.00
  -7   4  -5   21.60    5.30
   7  -4   5   16.90    4.90
   7  -4   5   10.50    4.50
   7  -5   5  507.75   62.29
   7  -5   5  506.35   62.99
  -7   6  -5  158.28   23.70
  -7   6  -5  138.09   23.70
   7  -6   5  210.88   24.70
   7  -6   5  196.38   25.30
  -7   7  -5  336.17   37.30
  -7   7  -5  284.17   37.60
   7  -7   5  195.88   36.40
   7  -7   5  332.47   37.90
  -7   9  -5  118.39   20.60
  -7   9  -5  112.49   21.00
   7  -9   5  166.38   22.50
   7  -9   5  179.18   23.00
  -7  10  -5   55.29   11.80
  -7  10  -5   63.39   11.80
   7 -10   5   47.50   11.70
   7 -10   5   54.49   11.90
  -7  11  -5   92.89   14.00
  -7  11  -5   54.79   12.40
   7 -11   5   77.79   13.90
   7 -11   5   41.10   12.00
   8  13   5   26.50    8.20
   8  13   5   30.30    9.50
  -8 -12  -5   -4.10    4.80
  -8 -12  -5   -0.60    5.50
   8  12   5    6.10    6.10
   8  12   5    0.20    3.60
  -8 -11  -5   20.50    8.70
  -8 -11  -5   16.20    6.90
   8  11   5   18.60    6.10
   8  11   5   16.50    6.60
  -8 -10  -5  172.38   27.80
  -8 -10  -5  171.78   26.50
   8  10   5  190.08   26.40
   8  10   5  189.98   26.60
  -8  -9  -5  120.69   19.00
  -8  -9  -5  125.89   20.10
   8   9   5  102.39   17.70
   8   9   5  123.89   18.40
  -8  -8  -5    7.90    4.20
  -8  -8  -5    7.20    4.90
   8   8   5    3.50    3.90
   8   8   5    6.50    3.70
  -8  -7  -5   78.79   13.50
  -8  -7  -5   74.19   13.00
   8   7   5   74.99   12.80
   8   7   5   75.79   12.40
  -8  -6  -5  843.12  101.89
   8   6   5  809.02  101.19
   8   6   5  907.11  101.09
  -8  -5  -5   53.99    9.30
  -8  -5  -5   63.39   10.30
   8   5   5   51.09    9.30
   8   5   5   49.99    9.20
  -8  -4  -5    6.50    3.90
  -8  -4  -5    4.20    3.50
   8   4   5    8.00    3.30
   8   4   5    7.50    3.40
  -8  -3  -5   98.19   15.30
  -8  -3  -5  108.89   14.70
   8   3   5  105.49   14.80
   8   3   5  105.79   14.70
  -8  -2  -5 1709.73  209.18
  -8  -2  -5 1817.32  209.68
   8   2   5 1824.42  209.78
   8   2   5 1886.51  209.48
  -8  -1  -5   86.39   13.40
  -8  -1  -5   81.49   13.40
   8   1   5  101.39   13.30
   8   1   5  108.19   14.60
  -8   0  -5   -0.10    2.00
  -8   0  -5    0.10    2.10
   8   0   5    1.20    1.80
   8   0   5   -1.90    2.20
  -8   1  -5   89.09   12.70
  -8   1  -5   85.29   12.50
   8  -1   5   81.19   13.50
   8  -1   5   79.89   12.40
  -8   2  -5 1796.32  200.18
   8  -2   5 1629.44  201.38
  -8   3  -5  131.59   17.50
  -8   3  -5  111.09   16.60
   8  -3   5  113.59   17.10
   8  -3   5  109.69   19.20
  -8   4  -5    0.80    3.60
  -8   4  -5    1.00    2.30
   8  -4   5    7.00    4.50
  -8   5  -5   35.50    8.80
  -8   5  -5   42.20    8.40
   8  -5   5   58.89   10.10
   8  -5   5   63.79   11.00
  -8   6  -5  769.52   86.89
  -8   6  -5  669.93   86.59
   8  -6   5  742.03   87.99
   8  -6   5  697.13   86.59
  -8   7  -5   88.29   13.30
  -8   7  -5   70.89   12.30
   8  -7   5   45.30   11.70
   8  -7   5   66.79   12.10
  -8   8  -5    7.50    4.70
  -8   8  -5    8.60    4.20
   8  -8   5   10.50    5.00
   8  -8   5    4.70    4.50
  -8   9  -5  110.09   16.90
  -8   9  -5  110.49   16.30
   8  -9   5   98.69   16.90
   8  -9   5   62.79   15.50
  -8  10  -5  183.68   25.40
  -8  10  -5  137.09   23.40
   8 -10   5  161.78   25.40
   8 -10   5  190.28   25.40
   9  12   5    0.10    3.70
  -9 -11  -5   93.09   19.00
  -9 -11  -5  134.59   22.30
   9  11   5  167.28   21.40
   9  11   5  110.39   19.20
  -9 -10  -5   14.30    6.20
  -9 -10  -5    6.30    5.00
   9  10   5   16.00    5.40
   9  10   5   19.00    6.80
  -9  -9  -5  149.29   22.90
  -9  -9  -5  162.38   24.30
   9   9   5  148.49   21.90
   9   9   5  148.89   22.40
  -9  -8  -5   57.69   11.70
  -9  -8  -5   47.20   10.60
   9   8   5   59.79   10.80
   9   8   5   56.39   10.60
  -9  -7  -5  276.77   35.40
  -9  -7  -5  254.47   36.20
   9   7   5  267.17   35.00
   9   7   5  273.37   34.90
  -9  -6  -5    0.80    3.60
   9   6   5    9.00    4.10
  -9  -5  -5  289.27   36.50
  -9  -5  -5  278.87   37.60
   9   5   5  297.37   36.60
   9   5   5  290.67   36.90
  -9  -4  -5    0.00    3.50
  -9  -4  -5    8.00    3.40
   9   4   5    5.60    3.20
   9   4   5    0.60    2.00
  -9  -3  -5  253.57   28.60
  -9  -3  -5  229.48   28.10
   9   3   5  199.78   27.20
   9   3   5  194.58   27.10
  -9  -2  -5   25.60    5.70
  -9  -2  -5   22.00    5.60
   9   2   5   31.20    6.10
   9   2   5   25.40    5.20
  -9  -1  -5  497.45   56.69
  -9  -1  -5  442.56   55.79
   9   1   5  458.45   56.79
   9   1   5  470.05   55.79
  -9   0  -5   -0.40    2.00
  -9   0  -5   -0.30    1.80
   9   0   5   -1.80    1.90
   9   0   5    0.90    2.30
  -9   1  -5  395.76   51.99
  -9   1  -5  480.25   52.69
   9  -1   5  467.55   52.29
   9  -1   5  373.36   53.29
  -9   2  -5   16.50    5.10
  -9   3  -5  212.18   28.40
  -9   3  -5  245.38   28.80
   9  -3   5  235.48   30.00
   9  -3   5  176.68   27.70
  -9   4  -5    0.80    2.70
  -9   4  -5   -2.00    3.00
   9  -4   5    1.90    2.60
   9  -4   5    3.00    3.80
  -9   5  -5  285.57   32.90
  -9   5  -5  265.77   33.30
   9  -5   5  224.08   32.60
   9  -5   5  212.98   33.20
  -9   6  -5   10.80    5.20
  -9   6  -5   10.60    4.00
   9  -6   5    0.80    4.00
   9  -6   5    4.50    4.10
  -9   7  -5  266.37   35.20
   9  -7   5  244.88   35.30
   9  -7   5  284.17   36.60
  -9   8  -5   43.90    9.40
  -9   8  -5   34.80    8.80
   9  -8   5   55.59   10.90
   9  -8   5   46.40   10.80
  -9   9  -5   93.89   19.10
  -9   9  -5   98.19   18.20
   9  -9   5  118.29   19.20
   9  -9   5  190.58   22.40
  -9  10  -5   14.90    6.30
  -9  10  -5   13.40    5.40
   9 -10   5   31.80    8.00
   9 -10   5    7.00    5.50
  10  10   5  261.87   32.40
  10  10   5  200.88   31.00
 -10  -9  -5   27.70    7.60
 -10  -9  -5    8.10    5.70
  10   9   5   12.40    5.00
  10   9   5   14.50    5.60
 -10  -8  -5    4.10    4.40
 -10  -8  -5    2.00    4.30
  10   8   5   -0.80    2.90
  10   8   5    1.10    3.60
 -10  -7  -5    7.70    4.50
 -10  -7  -5    9.70    5.10
  10   7   5   25.40    5.80
  10   7   5   27.20    5.80
 -10  -6  -5  375.66   49.99
 -10  -5  -5   -0.40    3.00
 -10  -5  -5    0.60    3.50
  10   5   5    2.80    3.30
  10   5   5    0.40    2.20
 -10  -4  -5   12.00    4.30
 -10  -4  -5    1.40    3.90
  10   4   5    5.70    3.00
  10   4   5    9.50    3.80
 -10  -3  -5   33.40    8.00
 -10  -3  -5   44.60    8.10
  10   3   5   45.60    7.70
  10   3   5   52.89    7.90
 -10  -2  -5  359.96   44.20
 -10  -2  -5  315.07   42.30
  10   2   5  380.86   43.30
  10   2   5  348.77   42.30
 -10  -1  -5   14.00    4.70
 -10  -1  -5    7.50    3.30
  10   1   5   11.10    3.70
 -10   0  -5    1.30    2.30
 -10   0  -5    1.40    2.30
  10   0   5    2.20    2.80
  10   0   5    1.20    2.50
 -10   1  -5    8.50    4.00
  10  -1   5   19.10    4.90
  10  -1   5    2.30    3.80
 -10   2  -5  384.96   49.99
 -10   2  -5  417.36   50.29
  10  -2   5  462.55   50.79
  10  -2   5  359.96   51.69
 -10   3  -5   39.20    8.90
 -10   3  -5   47.40    9.40
  10  -3   5   44.60    9.00
  10  -3   5   75.79   12.10
 -10   4  -5    3.30    4.20
 -10   4  -5    7.60    3.70
  10  -4   5    4.20    5.00
  10  -4   5    5.50    3.00
 -10   5  -5   -2.70    2.70
 -10   5  -5    1.00    3.70
  10  -5   5    0.70    4.10
  10  -5   5    7.10    4.20
 -10   6  -5  342.87   44.70
 -10   6  -5  360.86   44.90
  10  -6   5  323.47   45.90
  10  -6   5  364.66   45.00
 -10   7  -5   30.50    8.40
  10  -7   5   17.80    7.30
  10  -7   5   19.50    6.90
 -10   8  -5    3.80    3.00
 -10   8  -5   -2.20    4.20
  10  -8   5   -1.00    3.40
  10  -8   5    0.00    3.70
 -10   9  -5    9.70    5.10
 -10   9  -5   12.00    5.40
  10  -9   5    4.00    4.40
  10  -9   5   10.90    5.80
 -10  10  -5  220.18   28.90
  10 -10   5  217.78   30.60
  10 -10   5  134.99   28.50
  11   9   5  264.57   33.60
  11   9   5  224.68   34.00
 -11  -8  -5   -1.70    3.80
  11   8   5    2.00    3.10
  11   8   5   -0.40    3.60
 -11  -7  -5  235.88   29.00
 -11  -7  -5  158.78   28.50
  11   7   5  216.88   27.80
  11   7   5  217.48   28.10
 -11  -6  -5    4.50    4.00
  11   6   5    0.40    2.70
  11   6   5    3.10    3.00
 -11  -5  -5  156.78   20.00
 -11  -5  -5  139.29   19.80
  11   5   5  134.89   19.10
  11   5   5  125.59   18.80
 -11  -4  -5    2.80    3.30
 -11  -4  -5    5.40    4.00
  11   4   5   -2.90    2.90
  11   4   5    5.00    3.10
 -11  -3  -5  213.58   27.40
 -11  -3  -5  204.08   27.50
  11   3   5  234.18   27.40
  11   3   5  197.68   27.10
 -11  -2  -5   19.50    5.40
 -11  -2  -5   23.60    5.60
  11   2   5   20.00    5.60
  11   2   5   24.90    5.10
 -11  -1  -5  101.49   15.30
 -11  -1  -5  110.39   15.00
  11   1   5   94.49   14.40
  11   1   5  107.49   15.70
 -11   0  -5    0.60    2.80
 -11   0  -5    2.50    2.60
  11   0   5   -2.30    2.80
  11   0   5    1.10    2.30
 -11   2  -5    8.80    4.70
 -11   2  -5   24.30   17.20
  11  -2   5   20.70    5.30
  11  -2   5   21.90    6.50
 -11   3  -5  188.08   27.50
 -11   3  -5  169.08   26.60
  11  -3   5  254.97   30.40
  11  -3   5  211.28   27.40
 -11   4  -5   -1.70    3.60
 -11   4  -5   -0.50    3.30
  11  -4   5   -6.60    3.40
  11  -4   5    0.90    3.10
 -11   5  -5   82.99   16.90
 -11   5  -5  131.79   18.20
  11  -5   5  125.79   18.50
  11  -5   5  113.89   19.10
 -11   6  -5   -1.60    2.90
 -11   6  -5    3.90    3.70
  11  -6   5   -3.60    2.70
  11  -6   5    2.00    3.40
 -11   7  -5  156.08   20.50
 -11   7  -5   74.89   17.70
  11  -7   5  139.39   20.70
  11  -7   5  215.68   24.60
 -11   8  -5    7.10    4.40
 -11   8  -5    5.40    5.10
  11  -8   5    3.20    4.40
  11  -8   5    3.90    4.10
 -11   9  -5  176.48   28.90
 -11   9  -5  244.98   31.10
  11  -9   5  163.28   29.90
  11  -9   5  300.87   32.90
  12   6   5  391.46   46.30
  12   6   5  357.46   46.20
 -12  -5  -5    5.30    3.50
 -12  -5  -5    0.90    3.40
  12   5   5    4.00    3.30
  12   5   5    8.50    3.50
 -12  -4  -5   23.40    5.40
 -12  -4  -5   25.20    5.70
  12   4   5   11.50    4.40
  12   4   5   23.00    5.10
 -12  -3  -5    1.80    3.50
 -12  -3  -5    6.60    3.70
  12   3   5    3.80    3.40
  12   3   5    3.70    3.10
 -12  -2  -5  579.84   73.59
 -12  -2  -5  582.84   74.79
  12   2   5  631.64   73.49
  12   2   5  687.33   74.39
 -12  -1  -5   14.90    4.80
 -12  -1  -5    6.20    3.40
  12   1   5    9.50    4.40
  12   1   5    4.00    3.30
 -12   0  -5   -0.80    3.50
 -12   0  -5    0.80    2.80
  12   0   5    1.60    2.20
  12   0   5    1.90    3.80
 -12   1  -5   18.70    5.30
  12  -1   5    6.70    4.40
  12  -1   5   11.00    6.30
 -12   2  -5  630.04   82.69
 -12   2  -5  640.14   82.99
  12  -2   5  666.43   85.59
  12  -2   5  854.81   84.09
 -12   3  -5    7.90    4.50
 -12   3  -5    1.40    4.10
  12  -3   5    1.70    3.20
  12  -3   5   18.30    6.30
 -12   4  -5   14.00    6.00
 -12   4  -5   19.00    6.00
  12  -4   5   15.00    6.00
  12  -4   5   15.30    6.50
 -12   5  -5   -2.30    4.00
 -12   5  -5   -0.70    3.30
  12  -5   5   -1.40    3.40
  12  -5   5    9.00    5.80
 -12   6  -5  367.36   48.00
 -12   7  -5    7.50    5.40
 -12   7  -5    0.40    4.60
  12  -7   5    8.30    5.10
  12  -7   5   -2.60    4.70
 -12   8  -5   27.70    9.10
 -12   8  -5   62.29   11.00
  12  -8   5   40.90   10.10
  12  -8   5   48.00   11.80
 -12   9  -5    6.20    4.10
  12  -9   5   -5.30    4.20
  12  -9   5   -0.70    3.40
  13   4   5    2.80    2.70
  13   4   5    1.60    3.10
 -13  -3  -5  123.09   18.30
 -13  -3  -5  116.59   18.00
  13   3   5  139.29   17.70
  13   3   5  149.88   18.10
 -13  -2  -5    1.40    3.90
 -13  -2  -5    5.50    3.20
  13   2   5    3.40    3.50
  13   2   5    0.90    2.40
 -13  -1  -5  108.09   17.20
 -13  -1  -5   98.69   15.90
  13   1   5  111.49   16.10
  13   1   5  111.99   15.60
 -13   0  -5    0.20    4.00
 -13   0  -5    0.50    2.80
  13   0   5   -1.90    2.70
 -13   1  -5  119.69   17.20
  13  -1   5  114.49   16.80
  13  -1   5  103.19   17.70
 -13   2  -5    6.70    4.50
 -13   2  -5    7.20    4.40
  13  -2   5   -2.50    3.20
  13  -2   5    4.10    4.90
 -13   3  -5  115.89   20.00
 -13   3  -5  152.38   21.50
  13  -3   5  144.09   22.90
  13  -3   5  142.69   20.50
 -13   4  -5   -1.50    4.50
 -13   4  -5    6.20    4.80
  13  -4   5    3.50    4.30
  13  -4   5   -5.70    4.10
 -13   5  -5  176.88   25.70
 -13   5  -5  124.09   24.20
  13  -5   5  222.78   26.80
  13  -5   5  216.58   29.40
 -13   6  -5   16.30    5.90
 -13   6  -5   11.10    6.00
  13  -6   5   13.90    7.00
  13  -6   5   12.40    5.90
 -13   7  -5   45.00   11.20
 -13   7  -5   57.19   12.10
  13  -7   5   70.39   14.60
  13  -7   5   78.89   13.30
 -13   8  -5    6.50    5.20
 -13   8  -5   -4.40    3.90
  13  -8   5   -3.30    4.10
  13  -8   5    1.30    4.50
  14   1   5    0.00    3.90
  14   1   5    0.20    3.10
  14   0   5   -5.00    3.20
  14   0   5    0.10    3.70
  14  -1   5   -3.70    4.20
  14  -1   5    5.20    4.10
  14  -2   5  345.57   43.90
  14  -2   5  333.77   45.50
  14  -3   5    2.50    5.20
  14  -3   5    3.30    4.10
  14  -4   5    6.70    5.60
  14  -4   5   13.30    6.30
  14  -6   5  249.48   36.80
  14  -6   5  292.27   40.00
  14  -7   5    4.80    5.80
  14  -7   5   12.70    7.40
  14  -8   5    9.80    6.00
  14  -8   5    4.60    5.10
  14  -6  -6    1.80    4.70
  14  -6  -6   -4.40    3.30
  14  -5  -6   27.80    7.90
  14  -5  -6   21.50    8.00
  14  -4  -6  158.58   24.40
  14  -4  -6  188.68   25.40
  14  -3  -6   14.80    6.10
  14  -3  -6   13.60    5.30
  13  -9  -6   61.59   13.10
  13  -9  -6   82.09   15.00
 -13   9   6   42.00   11.50
 -13   9   6   44.70   11.90
  13  -8  -6   13.90    6.90
  13  -8  -6   22.50    7.10
 -13   8   6    4.90    5.00
 -13   8   6   13.20    6.40
 -13   7   6   95.09   17.60
  13  -6  -6   15.60    5.80
  13  -6  -6    2.90    5.70
 -13   6   6    8.50    5.60
 -13   6   6    8.20    5.20
  13  -5  -6  117.69   19.40
  13  -5  -6  115.59   18.70
 -13   5   6  115.29   18.50
 -13   5   6  126.49   19.20
  13  -4  -6   -0.30    3.70
  13  -4  -6   -3.90    3.80
 -13   4   6   -2.30    4.30
 -13   4   6    5.30    4.00
  13  -3  -6  188.18   23.30
  13  -3  -6  156.78   22.00
 -13   3   6  166.98   21.90
 -13   3   6  140.59   21.40
  13  -2  -6    0.80    2.70
  13  -2  -6   -2.20    2.40
 -13   2   6    2.50    2.50
 -13   2   6    1.80    3.10
  12  -9  -6    0.00    3.70
  12  -9  -6    0.70    5.20
 -12   9   6    1.50    3.90
 -12   9   6    2.80    5.10
  12  -8  -6  210.68   31.70
  12  -8  -6  261.57   33.20
 -12   8   6  224.58   31.30
 -12   8   6  192.98   30.40
  12  -7  -6   -3.20    4.50
  12  -7  -6   -4.20    2.70
 -12   7   6    5.10    3.70
  12  -6  -6    7.20    5.10
  12  -6  -6   15.60    5.90
 -12   6   6   15.30    5.30
 -12   6   6    7.60    5.60
  12  -5  -6    2.60    4.00
  12  -5  -6    3.00    4.50
 -12   5   6    4.10    3.80
 -12   5   6    3.60    5.20
  12  -4  -6  442.76   60.09
  12  -4  -6  450.25   60.99
 -12   4   6  608.74   61.59
 -12   4   6  488.15   60.29
  12  -3  -6    3.40    3.60
  12  -3  -6    3.40    3.70
 -12   3   6    1.90    3.60
 -12   3   6    5.30    3.40
  12  -2  -6    0.70    3.00
  12  -2  -6   -1.80    2.80
 -12   2   6   -3.80    2.80
 -12   2   6    0.50    2.50
  11 -10  -6   -1.40    4.10
  11 -10  -6    8.40    4.40
 -11  10   6    0.60    3.50
 -11  10   6    2.70    4.20
  11  -9  -6   76.79   14.80
  11  -9  -6   56.79   14.00
 -11   9   6   84.39   14.40
 -11   9   6   97.49   15.10
  11  -8  -6    6.50    4.60
  11  -8  -6    0.60    3.50
 -11   8   6   -1.60    3.00
 -11   8   6    0.60    4.80
  11  -7  -6  190.18   26.40
  11  -7  -6  193.88   27.20
 -11   7   6  215.78   26.70
 -11   7   6  138.49   24.90
  11  -6  -6   17.30    5.50
  11  -6  -6   12.10    5.20
 -11   6   6    9.60    4.80
 -11   6   6    6.60    5.20
  11  -5  -6   63.09   12.70
  11  -5  -6   84.39   13.00
 -11   5   6   75.89   12.90
 -11   5   6   64.89   12.40
  11  -4  -6    3.90    3.70
  11  -4  -6    1.90    3.70
 -11   4   6   -3.60    3.80
 -11   4   6    4.40    3.50
  11  -3  -6  624.34   70.89
  11  -3  -6  577.54   69.89
 -11   3   6  541.15   69.49
 -11   3   6  599.64   70.09
  11  -2  -6    8.90    4.30
  11  -2  -6   12.80    4.10
 -11   2   6    9.80    3.70
 -11   2   6    6.60    4.30
  11  -1  -6  670.83   78.89
  11  -1  -6  652.73   78.59
 -11   1   6  718.03   78.59
 -11   1   6  662.23   78.39
  11   8  -6    4.80    2.20
  11   8  -6   -0.80    2.10
  10 -10  -6   23.70    7.20
  10 -10  -6   19.20    6.80
 -10  10   6    9.70    5.70
 -10  10   6   13.00    5.40
  10  -9  -6   -2.40    3.50
  10  -9  -6    4.40    3.90
 -10   9   6   -3.20    4.10
 -10   9   6   -2.80    2.30
  10  -8  -6  306.37   44.50
  10  -8  -6  278.17   44.70
 -10   8   6  399.86   44.40
 -10   8   6  572.64   65.99
  10  -7  -6    5.70    4.30
  10  -7  -6   -1.60    3.10
 -10   7   6   -2.80    2.40
 -10   7   6    1.90    3.70
  10  -6  -6    0.20    3.30
  10  -6  -6   -2.10    2.70
 -10   6   6    0.30    3.00
 -10   6   6   -4.30    3.40
  10  -5  -6   10.30    4.40
  10  -5  -6   13.60    5.30
 -10   5   6   11.30    5.00
 -10   5   6   20.70    5.50
  10  -4  -6  661.23   79.19
  10  -4  -6  720.23   79.89
 -10   4   6  576.24   78.49
 -10   4   6  703.53   79.19
  10  -3  -6    8.60    4.00
  10  -3  -6   15.10    4.40
 -10   3   6    7.10    3.60
 -10   3   6   21.30    5.40
  10  -2  -6    4.10    3.00
  10  -2  -6    1.60    2.70
 -10   2   6    6.20    2.70
 -10   2   6    4.00    2.90
  10  -1  -6    3.10    2.10
  10  -1  -6    2.20    2.20
 -10   1   6    2.00    1.90
 -10   1   6    4.40    2.30
  10   7  -6    0.50    2.50
  10   7  -6    1.30    2.30
 -10  -7   6    0.90    2.40
 -10  -7   6    3.50    3.20
  10   8  -6  317.17   44.10
  10   8  -6  329.77   44.40
 -10  -8   6  430.36   45.80
 -10  -8   6  419.16   46.20
  10  10  -6   14.50    6.30
  -9  11   6   44.60   12.00
   9 -10  -6    4.40    4.60
   9 -10  -6    1.30    4.00
  -9  10   6    4.10    3.30
  -9  10   6   -0.30    4.00
   9  -9  -6  144.09   20.50
   9  -9  -6  115.79   20.10
  -9   9   6  112.39   18.50
  -9   9   6  106.69   18.50
   9  -7  -6  107.59   18.20
   9  -7  -6   88.39   17.10
  -9   7   6  127.39   17.50
  -9   7   6  125.69   18.10
   9  -6  -6   13.30    5.40
   9  -6  -6   15.80    5.90
  -9   6   6    7.70    4.80
  -9   6   6    7.60    5.20
   9  -5  -6   80.99   14.10
   9  -5  -6   80.49   13.60
  -9   5   6   83.29   13.20
  -9   5   6   97.79   14.40
   9  -4  -6   -0.10    2.70
   9  -4  -6    6.10    3.80
  -9   4   6    0.20    3.50
   9  -3  -6  406.56   51.09
   9  -3  -6  444.86   51.89
  -9   3   6  409.36   51.19
  -9   3   6  431.66   50.99
   9  -2  -6    4.30    2.30
   9  -2  -6   -3.10    2.30
  -9   2   6    1.20    2.10
  -9   2   6   -3.00    2.40
   9  -1  -6  444.06   52.89
   9  -1  -6  407.46   52.49
  -9   1   6  478.95   52.49
  -9   1   6  448.66   52.49
   9   6  -6   14.70    3.70
   9   6  -6   17.10    4.20
  -9  -6   6   21.20    4.30
  -9  -6   6   28.10    5.00
   9   7  -6  127.69   17.50
   9   7  -6  125.99   17.30
  -9  -7   6  116.09   17.20
  -9  -7   6  150.08   18.70
   9   8  -6    6.80    4.40
   9   8  -6   10.50    4.10
  -9  -8   6    4.30    4.80
  -9  -8   6    7.90    4.00
   9   9  -6  108.49   18.50
   9   9  -6  133.79   18.90
  -9  -9   6  127.89   20.00
  -9  -9   6  142.49   19.50
   9  10  -6   -5.60    3.50
   9  10  -6   -2.00    3.30
  -9 -10   6    5.60    5.80
  -9 -10   6   -0.70    4.00
   9  11  -6   58.69   12.60
   9  11  -6   69.29   12.00
   8 -11  -6    4.80    3.30
   8 -11  -6   11.10    6.50
  -8  11   6    3.50    3.70
  -8  11   6    4.50    4.70
   8 -10  -6   -0.40    4.30
   8 -10  -6    1.20    3.70
  -8  10   6    3.80    4.10
  -8  10   6    2.60    4.30
   8  -9  -6    1.90    4.60
   8  -9  -6    2.20    3.50
  -8   9   6    2.80    3.00
  -8   9   6    0.50    3.10
   8  -8  -6  473.25   69.59
   8  -8  -6  625.54   70.59
  -8   8   6  625.34   69.69
  -8   8   6  548.65   69.39
   8  -7  -6    7.30    4.30
   8  -7  -6   -0.40    3.80
  -8   7   6   14.40    4.80
  -8   7   6   13.70    5.30
   8  -6  -6   10.60    5.00
   8  -6  -6    1.80    3.90
  -8   6   6    5.00    4.00
  -8   6   6    5.10    4.00
   8  -5  -6   39.50    8.70
   8  -5  -6   34.30    7.60
  -8   5   6   40.10    8.00
  -8   5   6   29.20    7.20
  -8   4   6  886.61  104.99
   8  -3  -6    3.00    3.00
   8  -3  -6    1.20    2.20
  -8   3   6    5.30    3.00
  -8   3   6    3.00    2.60
   8  -2  -6    4.40    2.60
   8  -2  -6   -0.90    2.50
  -8   2   6    1.10    2.20
  -8   2   6    1.90    2.70
   8  -1  -6   28.20    4.70
   8  -1  -6   24.80    4.50
  -8   1   6   17.50    4.10
  -8   1   6   26.70    4.40
   8   0  -6 2805.32  314.67
   8   0  -6 2670.03  314.57
  -8   0   6 2656.73  314.37
  -8   0   6 2834.12  314.57
   8   5  -6   28.50    5.10
   8   5  -6   38.10    5.60
  -8  -5   6   32.90    5.60
  -8  -5   6   30.30    5.40
   8   6  -6    6.10    3.20
   8   6  -6    7.40    2.70
  -8  -6   6    9.80    3.80
  -8  -6   6    5.90    3.10
   8   7  -6    5.70    3.00
   8   7  -6    6.60    3.70
  -8  -7   6    9.90    3.60
  -8  -7   6   13.90    4.90
  -8  -8   6  686.23   83.29
   8   9  -6   -2.80    3.00
   8   9  -6    1.30    3.70
  -8  -9   6    2.50    3.40
  -8  -9   6    0.50    3.90
   8  10  -6   -3.10    3.90
   8  10  -6   -2.00    3.00
  -8 -10   6    5.10    5.00
  -8 -10   6    6.10    4.50
   8  11  -6   15.30    5.40
   8  11  -6    3.90    4.60
  -8 -11   6   -4.10    4.00
  -8 -11   6    4.70    4.70
   8  12  -6  217.48   28.70
   8  12  -6  177.98   28.30
   7 -11  -6  115.79   20.10
   7 -11  -6  155.38   21.40
  -7  11   6  127.79   19.80
  -7  11   6  105.89   19.00
   7 -10  -6   33.50    8.50
   7 -10  -6   63.69   11.20
  -7  10   6   27.20    7.60
  -7  10   6   22.50    7.90
   7  -9  -6  218.48   27.40
   7  -9  -6  151.98   26.20
  -7   9   6  169.58   25.90
  -7   9   6  193.98   26.40
   7  -8  -6   33.40    9.30
   7  -8  -6   29.50    8.40
  -7   8   6   33.30    8.60
  -7   8   6   49.90    9.30
   7  -7  -6  224.88   30.60
   7  -7  -6  213.58   30.60
  -7   7   6  213.58   30.60
  -7   7   6  253.47   30.50
   7  -6  -6   22.30    5.80
   7  -6  -6   13.20    5.30
  -7   6   6   19.10    5.70
  -7   6   6   20.60    5.70
   7  -5  -6  558.94   63.39
   7  -5  -6  552.34   63.49
  -7   5   6  560.74   63.19
  -7   5   6  433.76   62.19
   7  -3  -6  534.15   67.49
  -7   3   6  578.14   66.69
  -7   3   6  561.94   66.29
   7  -2  -6   -2.00    2.20
   7  -2  -6    1.80    2.60
  -7   2   6   -1.70    1.80
  -7   2   6    1.10    2.40
   7  -1  -6  419.76   49.80
   7  -1  -6  410.26   49.80
  -7   1   6  419.16   49.60
  -7   1   6  435.76   49.80
   7   0  -6 1271.47  151.08
   7   0  -6 1322.57  151.38
  -7   0   6 1354.96  151.18
  -7   0   6 1301.17  151.08
   7   4  -6  372.96   43.80
   7   4  -6  354.06   43.70
  -7  -4   6  397.66   44.00
  -7  -4   6  365.56   44.00
   7   5  -6  599.44   69.39
   7   5  -6  593.64   69.39
  -7  -5   6  600.34   69.49
  -7  -5   6  563.94   69.29
   7   6  -6   24.70    4.60
   7   6  -6   13.80    4.30
  -7  -6   6   22.40    4.80
  -7  -6   6   21.40    5.10
   7   7  -6  191.68   25.30
   7   7  -6  154.48   24.40
  -7  -7   6  231.38   25.90
  -7  -7   6  203.78   25.50
   7   8  -6   37.30    8.40
   7   8  -6   47.40    8.30
  -7  -8   6   41.90    8.80
  -7  -8   6   41.30    8.50
   7   9  -6  239.88   29.30
   7   9  -6  216.08   29.50
  -7  -9   6  215.68   29.40
  -7  -9   6  189.28   29.30
   7  10  -6   35.20    8.40
   7  10  -6   32.50    7.60
  -7 -10   6   24.90    8.30
  -7 -10   6   33.70    8.20
   7  11  -6  114.99   20.00
   7  11  -6  149.99   20.10
  -7 -11   6  116.89   19.90
  -7 -11   6  131.49   21.30
   7  12  -6    9.90    4.90
   7  12  -6    9.20    5.30
  -7 -12   6   12.60    6.70
  -7 -12   6   12.30    6.00
   7  13  -6   56.89   11.70
   7  13  -6   57.89   11.20
  -7 -13   6   28.00   10.80
   6 -11  -6   27.80    7.80
   6 -11  -6   18.90    7.20
  -6  11   6   31.60    7.90
  -6  11   6   22.70    7.10
   6 -10  -6   -1.50    4.60
   6 -10  -6    3.50    4.50
  -6  10   6    6.40    4.40
  -6  10   6    0.60    3.80
   6  -9  -6   11.20    5.00
  -6   9   6    5.40    4.60
   6  -8  -6  479.35   66.89
   6  -8  -6  681.83   68.19
  -6   8   6  491.55   66.89
  -6   8   6  560.84   67.29
   6  -7  -6  207.38   37.40
   6  -7  -6  382.06   39.10
  -6   7   6  355.56   38.00
  -6   7   6  259.27   37.30
   6  -6  -6    4.90    3.70
   6  -6  -6    7.00    4.10
  -6   6   6    3.00    3.30
  -6   6   6    6.20    4.50
   6  -5  -6  242.48   29.60
   6  -5  -6  250.27   29.10
  -6   5   6  217.48   29.10
  -6   5   6  184.08   27.90
   6  -4  -6 1545.55  189.68
   6  -4  -6 1719.23  189.88
   6  -3  -6  180.38   20.40
   6  -3  -6  161.98   20.00
  -6   3   6  127.59   19.10
  -6   3   6  146.09   19.70
   6  -2  -6   22.40    4.70
   6  -2  -6   18.50    4.50
  -6   2   6   22.80    4.40
  -6   2   6   19.90    4.50
   6  -1  -6  394.86   48.90
   6  -1  -6  385.16   48.70
  -6   1   6  452.45   48.90
  -6   1   6  423.66   48.90
   6   0  -6 2465.95  285.77
   6   0  -6 2420.16  285.57
  -6   0   6 2592.74  285.57
  -6   0   6 2461.05  285.57
   6   3  -6  136.29   19.10
   6   3  -6  160.38   19.30
  -6  -3   6  182.98   19.30
  -6  -3   6  158.98   19.40
   6   4  -6 1910.61  210.08
   6   4  -6 1778.02  209.48
  -6  -4   6 1890.51  209.98
  -6  -4   6 1709.13  209.68
   6   5  -6  262.07   33.20
   6   5  -6  267.67   32.90
  -6  -5   6  264.37   33.20
  -6  -5   6  281.57   33.20
   6   6  -6    6.70    3.10
   6   6  -6    7.90    3.50
  -6  -6   6   12.80    3.80
  -6  -6   6    9.50    3.70
  -6  -7   6  257.17   33.60
   6   8  -6  605.54   71.89
   6   8  -6  466.45   70.39
  -6  -8   6  629.74   71.79
  -6  -8   6  706.83   72.09
   6   9  -6    2.80    2.80
   6   9  -6   -0.10    3.60
  -6  -9   6   -2.60    2.60
  -6  -9   6    9.50    4.50
   6  10  -6    0.90    3.10
   6  10  -6    2.80    3.10
  -6 -10   6    4.00    3.90
  -6 -10   6    2.00    3.90
   6  11  -6   28.00    7.40
   6  11  -6   29.10    8.60
  -6 -11   6   22.30    7.70
  -6 -11   6   31.70    8.10
   6  12  -6  265.77   35.70
   6  12  -6  226.28   34.00
  -6 -12   6  242.08   35.60
  -6 -12   6  288.97   36.40
   6  13  -6    1.80   22.00
   6  13  -6    4.50    4.70
  -6 -13   6    7.20    4.60
  -6 -13   6    1.80    4.00
   5 -12  -6  109.99   17.40
   5 -12  -6   89.89   17.20
  -5  12   6  106.79   16.00
  -5  12   6   50.29   15.90
   5 -11  -6  328.37   38.70
   5 -11  -6  337.37   39.20
  -5  11   6  261.37   37.30
  -5  11   6  221.28   36.40
   5 -10  -6    3.20    4.60
   5 -10  -6    8.20    4.50
  -5  10   6    3.40    3.90
  -5  10   6   -1.50    4.10
   5  -8  -6  331.77   43.50
   5  -8  -6  425.86   45.30
  -5   8   6  370.26   43.50
  -5   8   6  269.97   42.50
   5  -7  -6  566.94   74.29
   5  -7  -6  562.94   73.89
  -5   7   6  690.83   74.49
  -5   7   6  629.84   73.99
   5  -6  -6   15.50    5.00
   5  -6  -6   24.80    5.90
  -5   6   6   15.70    4.80
  -5   6   6   23.00    6.00
   5  -5  -6  472.55   56.69
   5  -5  -6  447.36   56.69
  -5   5   6  507.45   56.39
  -5   5   6  432.06   55.99
   5  -4  -6  625.84   85.89
   5  -4  -6  791.72   86.59
  -5   4   6  756.32   85.79
  -5   4   6  753.52   86.29
   5  -3  -6 1179.18  139.49
   5  -3  -6 1152.08  139.29
  -5   3   6 1229.18  138.99
  -5   3   6 1218.18  139.09
   5  -2  -6   35.80    6.70
   5  -2  -6   36.70    6.70
  -5   2   6   44.10    6.60
  -5   2   6   41.90    6.60
   5  -1  -6 1787.12  206.18
   5  -1  -6 1795.22  206.08
  -5   1   6 1763.42  205.88
  -5   1   6 1801.72  205.98
   5   0  -6 1239.58  140.39
   5   0  -6 1273.87  140.79
  -5   0   6 1176.18  140.49
  -5   0   6 1184.18  140.49
   5   1  -6 1640.34  193.58
   5   1  -6 1712.13  193.78
  -5  -1   6 1628.74  193.48
  -5  -1   6 1763.02  193.68
   5   2  -6   37.40    5.70
   5   2  -6   36.10    5.60
  -5  -2   6   46.70    6.00
  -5  -2   6   44.30    5.50
   5   3  -6 1278.27  145.49
   5   3  -6 1214.88  145.59
  -5  -3   6 1291.47  145.49
  -5  -3   6 1250.57  145.69
   5   4  -6  896.01   96.69
   5   4  -6  830.92   96.29
  -5  -4   6  845.72   96.29
  -5  -4   6  739.43   96.29
   5   5  -6  576.24   58.99
   5   5  -6  506.75   58.29
  -5  -5   6  468.75   58.39
  -5  -5   6  426.86   58.09
   5   6  -6   19.30    4.70
   5   6  -6   21.30    5.30
  -5  -6   6   16.90    4.60
  -5  -6   6   18.40    4.80
   5   7  -6  579.94   75.09
  -5  -7   6  652.63   74.79
   5   8  -6  364.56   45.80
   5   8  -6  347.07   46.40
  -5  -8   6  375.56   46.20
  -5  -8   6  377.56   46.20
   5   9  -6   58.69   12.00
   5   9  -6   71.79   13.70
  -5  -9   6   76.69   12.60
  -5  -9   6   81.19   13.10
   5  10  -6    1.00    3.80
   5  10  -6    3.20    3.00
  -5 -10   6   13.40    5.00
  -5 -10   6    8.70    5.10
  -5 -11   6  220.38   32.20
   5  12  -6   82.99   15.90
   5  12  -6  104.89   15.50
  -5 -12   6  104.79   16.40
  -5 -12   6   72.09   15.10
   5  13  -6   37.10   10.00
   5  13  -6   48.20   10.10
  -5 -13   6   35.90   10.20
  -5 -13   6   70.19   12.60
   4 -12  -6  412.36   48.60
   4 -12  -6  376.66   48.50
  -4  12   6  305.37   46.80
  -4  12   6  386.66   47.80
   4 -11  -6   92.39   15.60
   4 -11  -6   63.39   13.80
  -4  11   6   81.79   14.20
  -4  11   6   77.19   14.00
   4 -10  -6   13.70    6.00
   4 -10  -6    6.10    4.20
  -4  10   6   13.60    6.00
  -4  10   6   26.80    6.50
   4  -9  -6  141.29   19.50
   4  -9  -6   97.39   18.20
  -4   9   6  107.99   18.20
  -4   9   6  129.99   18.90
   4  -8  -6 1126.79  100.59
   4  -8  -6  821.32   98.89
  -4   8   6  837.82   98.49
  -4   8   6  645.14   97.39
   4  -7  -6  389.36   47.90
   4  -7  -6  341.37   47.50
  -4   7   6  403.46   47.20
  -4   7   6  382.46   47.30
   4  -6  -6   20.70    5.50
   4  -6  -6   29.50    6.10
  -4   6   6   14.60    5.00
  -4   6   6    8.00    4.20
   4  -5  -6  555.54   57.39
   4  -5  -6  453.65   56.49
  -4   5   6  431.46   55.99
  -4   5   6  448.56   56.29
   4  -4  -6  874.91   97.49
   4  -4  -6  797.82   97.19
  -4   4   6  853.81   96.89
  -4   4   6  779.42   96.89
   4  -3  -6  575.84   69.19
   4  -3  -6  490.05   68.89
  -4   3   6  556.64   68.79
  -4   3   6  767.82   69.89
   4  -2  -6   34.10    6.10
   4  -2  -6   37.40    6.40
  -4   2   6   40.00    6.10
  -4   2   6   35.70    6.00
   4  -1  -6  425.96   48.20
   4  -1  -6  364.26   48.30
  -4   1   6  423.06   48.10
  -4   1   6  419.66   48.20
   4   0  -6  656.73   76.99
   4   0  -6  656.33   77.49
  -4   0   6  677.53   77.19
  -4   0   6  665.33   77.19
   4   1  -6  414.86   49.80
   4   1  -6  415.76   49.60
  -4  -1   6  422.06   49.50
  -4  -1   6  449.76   49.80
   4   2  -6   35.40    5.30
   4   2  -6   32.40    5.10
  -4  -2   6   36.70    5.40
  -4  -2   6   30.70    4.80
   4   3  -6  774.82   74.09
   4   3  -6  561.64   73.39
  -4  -3   6  644.84   73.49
  -4  -3   6  572.44   73.59
   4   4  -6  906.11   95.79
   4   4  -6  812.12   95.29
  -4  -4   6  787.92   95.49
  -4  -4   6  774.22   95.19
   4   5  -6  504.15   59.09
   4   5  -6  529.75   59.59
  -4  -5   6  465.05   58.99
  -4  -5   6  486.35   58.89
   4   6  -6   26.80    5.80
   4   6  -6   23.90    5.20
  -4  -6   6   18.60    5.10
  -4  -6   6   24.40    5.70
  -4  -7   6  335.67   47.70
  -4  -7   6  461.45   48.60
   4   8  -6  800.42   99.59
   4   8  -6  922.31  101.09
  -4  -8   6  877.41  100.49
  -4  -8   6  790.42   99.69
   4   9  -6  125.29   18.10
   4   9  -6  114.19   18.00
  -4  -9   6  132.49   18.50
  -4  -9   6  102.69   17.90
   4  10  -6   15.20    6.40
   4  10  -6   35.40    7.30
  -4 -10   6   26.40    7.00
  -4 -10   6   18.90    6.60
  -4 -11   6   63.79   12.70
   4  12  -6  355.36   47.20
  -4 -12   6  353.96   47.30
  -4 -12   6  354.76   46.00
   4  13  -6   54.19   10.50
   4  13  -6   43.80   10.70
  -4 -13   6   37.80   10.40
  -4 -13   6   50.79   11.00
   3 -12  -6   88.19   40.70
   3 -12  -6  115.19   18.20
  -3  12   6  112.29   17.50
  -3  12   6   85.89   17.20
   3 -11  -6  183.98   25.70
   3 -11  -6  160.08   25.20
  -3  11   6  208.88   26.40
  -3  11   6  142.89   24.20
   3 -10  -6    1.50    3.30
   3 -10  -6    4.70    4.60
  -3  10   6    4.00    3.80
  -3  10   6    0.50    4.00
   3  -9  -6  132.99   22.30
   3  -9  -6  153.78   23.00
  -3   9   6  145.29   22.40
  -3   9   6  183.88   22.80
   3  -8  -6  150.78   28.40
   3  -8  -6  207.48   28.90
  -3   8   6  251.47   29.30
  -3   8   6  268.87   29.40
   3  -7  -6  421.26   45.70
   3  -7  -6  322.77   44.90
  -3   7   6  398.86   45.10
  -3   7   6  317.37   44.60
   3  -6  -6    0.40    2.40
   3  -6  -6   -1.00    1.90
  -3   6   6   -0.80    2.50
  -3   6   6    3.00    3.00
   3  -5  -6   51.99   12.30
  -3   5   6   36.20    7.10
   3  -4  -6 1278.27  148.39
   3  -4  -6 1296.77  148.59
  -3   4   6 1323.67  147.99
  -3   4   6 1192.28  148.09
   3  -3  -6  318.67   44.90
   3  -3  -6  425.26   45.40
  -3   3   6  374.06   45.00
  -3   3   6  386.56   44.70
   3  -2  -6   40.50    6.90
   3  -2  -6   44.30    7.10
  -3   2   6   40.70    6.70
  -3   2   6   50.99    7.10
   3  -1  -6  255.27   35.90
   3  -1  -6  296.17   35.60
  -3   1   6  310.77   35.90
  -3   1   6  341.37   36.00
   3   0  -6 1509.45  180.48
   3   0  -6 1572.04  180.88
  -3   0   6 1635.74  180.78
  -3   0   6 1558.64  180.58
   3   1  -6  283.77   34.40
   3   1  -6  277.87   34.60
  -3  -1   6  303.47   34.70
  -3  -1   6  295.97   34.20
   3   2  -6   38.80    6.50
   3   2  -6   38.40    6.10
  -3  -2   6   47.20    6.30
  -3  -2   6   47.40    6.80
   3   3  -6  370.16   41.00
   3   3  -6  324.07   40.60
  -3  -3   6  319.97   40.50
  -3  -3   6  357.86   40.70
   3   4  -6 1188.28  138.09
   3   4  -6 1245.68  138.39
  -3  -4   6 1178.68  138.29
  -3  -4   6 1145.19  138.09
   3   5  -6   37.30    7.80
   3   5  -6   42.90    7.40
  -3  -5   6   47.30    7.70
  -3  -5   6   39.80    7.30
   3   6  -6    1.30    2.00
   3   7  -6  341.37   47.20
   3   7  -6  380.56   46.50
  -3  -7   6  377.16   46.70
  -3  -7   6  408.36   47.10
   3   8  -6  293.97   32.30
   3   8  -6  260.87   32.70
  -3  -8   6  199.78   31.40
  -3  -8   6  236.78   32.20
  -3  -9   6  154.48   23.20
  -3  -9   6  177.98   24.10
   3  10  -6    3.80    3.20
   3  10  -6    2.80    3.70
  -3 -10   6    7.10    4.30
  -3 -10   6    4.70    3.20
   3  11  -6  202.18   26.70
   3  11  -6  158.18   27.30
  -3 -11   6  204.78   27.60
  -3 -11   6  191.28   27.30
   3  12  -6   96.59   16.80
   3  12  -6  112.49   18.40
  -3 -12   6  101.99   17.60
  -3 -12   6  117.99   18.20
   3  13  -6   97.49   16.40
   3  13  -6   76.69   14.10
  -3 -13   6   95.59   15.50
  -3 -13   6   67.89   14.50
   2 -12  -6  221.58   28.40
   2 -12  -6  175.88   26.90
  -2  12   6  168.98   26.10
  -2  12   6  175.48   26.50
   2 -11  -6  106.59   18.40
   2 -11  -6  110.59   18.60
  -2  11   6  131.29   18.40
  -2  11   6   95.29   17.60
   2 -10  -6   -2.20    2.30
   2 -10  -6    0.60    3.00
  -2  10   6    0.30    3.40
  -2  10   6    0.30    3.50
   2  -9  -6   55.59   11.40
   2  -9  -6   56.59   11.20
  -2   9   6   52.29   10.80
  -2   9   6   67.49   11.10
   2  -8  -6  434.96   58.39
   2  -8  -6  543.95   59.49
  -2   8   6  482.55   58.29
  -2   8   6  449.86   58.29
   2  -7  -6  254.97   31.10
   2  -7  -6  185.98   30.00
  -2   7   6  251.57   30.60
  -2   7   6  250.07   30.60
   2  -6  -6   35.30    6.80
   2  -6  -6   13.50    4.90
  -2   6   6   23.00    5.70
  -2   6   6   36.10    6.60
   2  -4  -6  695.53   96.09
   2  -4  -6  865.31   96.59
  -2   4   6  793.02   96.19
  -2   4   6  928.61   96.09
   2  -3  -6  216.48   26.90
   2  -3  -6  212.08   26.60
  -2   3   6  207.28   26.50
  -2   3   6  220.78   26.70
   2  -2  -6   53.19    6.80
   2  -2  -6   35.50    6.70
  -2   2   6   37.80    6.40
  -2   2   6   38.30    6.70
   2  -1  -6  331.77   41.60
   2  -1  -6  378.26   42.30
  -2   1   6  364.76   42.00
  -2   1   6  341.97   41.70
   2   0  -6  438.66   52.19
   2   0  -6  444.56   51.89
  -2   0   6  433.16   51.89
  -2   0   6  453.35   52.09
   2   1  -6  332.27   41.00
   2   1  -6  346.47   41.50
  -2  -1   6  346.47   41.60
  -2  -1   6  370.36   41.10
   2   2  -6   41.40    6.20
   2   2  -6   36.30    5.70
  -2  -2   6   34.70    5.60
  -2  -2   6   39.00    6.20
   2   3  -6  206.08   24.90
   2   3  -6  189.08   24.30
  -2  -3   6  201.38   24.40
  -2  -3   6  196.08   24.70
   2   4  -6  801.62   86.79
   2   4  -6  667.93   86.99
  -2  -4   6  730.33   86.99
  -2  -4   6  752.32   86.79
   2   5  -6  823.72   93.09
   2   5  -6  780.02   93.29
  -2  -5   6  773.72   92.89
  -2  -5   6  779.22   93.09
   2   7  -6  131.69   23.20
   2   7  -6  215.68   25.50
  -2  -7   6  154.28   23.50
  -2  -7   6  242.08   25.00
   2   8  -6  476.25   54.59
   2   8  -6  443.16   55.49
  -2  -8   6  453.85   54.79
  -2  -8   6  401.56   54.59
   2   9  -6   63.89   12.30
   2   9  -6   58.09   11.10
  -2  -9   6   66.69   11.80
  -2  -9   6   65.89   11.80
   2  10  -6    5.80    4.20
   2  10  -6    1.00    2.40
  -2 -10   6   -0.80    2.70
  -2 -10   6    2.50    3.40
   2  11  -6   85.39   17.00
  -2 -11   6  112.99   17.80
  -2 -11   6  122.79   18.00
   2  12  -6  128.49   23.30
   2  12  -6  192.98   26.10
  -2 -12   6  176.28   25.30
  -2 -12   6  173.68   24.60
   2  13  -6   60.29   12.50
   2  13  -6   95.89   16.00
  -2 -13   6   66.79   13.80
  -2 -13   6   77.59   14.40
   1 -12  -6  145.09   27.80
   1 -12  -6  246.38   29.90
  -1  12   6  275.17   30.40
  -1  12   6  171.38   27.90
   1 -11  -6   54.59   12.50
   1 -11  -6   76.89   14.40
  -1  11   6   85.69   14.30
  -1  11   6   80.79   13.90
   1 -10  -6   53.29   11.00
   1 -10  -6   33.10   10.00
  -1  10   6   57.29   10.80
  -1  10   6   59.09   11.00
   1  -9  -6  172.48   30.60
   1  -9  -6  303.87   32.90
  -1   9   6  228.68   31.50
  -1   9   6  256.37   32.00
   1  -8  -6  830.12  101.79
[truncated: 1,026,356 more chars]
