# Supplementary material for: (5,6-Dimethyl-1,10-phenanthroline)(2-{[2-(di­phenyl­phosphan­yl)benzyl­idene]amino}­ethan-1-amine)­platinum(II) dinitrate methanol disolvate
Source: Acta Crystallogr E Crystallogr Commun. 2025 Mar 4;81(Pt 4):275–8. doi: 10.1107/S2056989025001847 (PMC11974327; doi:10.1107/S2056989025001847)
Supplement: Supplementary file 2 [file e-81-00275-Isup2.hkl]

data_I                                                                          
_shelx_title ' cxasap_sadabs_m_a.res in P2(1)/c'                                
_shelx_refln_list_code          4                                               
_shelx_F_calc_maximum      452.04                                               
_exptl_crystal_F_000      1848.00                                               
_reflns_d_resolution_high  0.7426                                               
                                                                                
loop_                                                                           
 _space_group_symop_operation_xyz                                               
 'x, y, z'                                                                      
 '-x, y+1/2, -z+1/2'                                                            
 '-x, -y, -z'                                                                   
 'x, -y-1/2, z-1/2'                                                             
                                                                                
_cell_length_a    12.6920                                                       
_cell_length_b    11.3490                                                       
_cell_length_c    25.8120                                                       
_cell_angle_alpha  90.000                                                       
_cell_angle_beta   95.293                                                       
_cell_angle_gamma  90.000                                                       
                                                                                
_shelx_F_squared_multiplier     1.000                                           
                                                                                
loop_                                                                           
 _refln_index_h                                                                 
 _refln_index_k                                                                 
 _refln_index_l                                                                 
 _refln_F_squared_calc                                                          
 _refln_F_squared_meas                                                          
 _refln_F_squared_sigma                                                         
 _refln_observed_status                                                         
   1   0   0       1618.61       1748.53       110.20 o                         
   2   0   0      77956.70      91615.70      5188.94 o                         
   3   0   0     204340.48     207679.08     11834.71 o                         
   4   0   0       5863.38       5782.10       338.89 o                         
   5   0   0      33469.17      35008.22      1999.36 o                         
   6   0   0      63588.91      63544.87      3652.05 o                         
   7   0   0       2110.66       1923.68       179.66 o                         
   8   0   0      12559.37      11373.66       663.63 o                         
   9   0   0      10728.42      10480.14       618.05 o                         
  10   0   0       2359.33       2304.74       151.35 o                         
  11   0   0      16853.90      18630.77      1085.23 o                         
   1   1   0      76958.27      89733.00      4313.33 o                         
   2   1   0       3990.02       4262.31       177.32 o                         
   3   1   0       4320.04       4045.94       169.31 o                         
   4   1   0      27870.28      29183.75      1183.34 o                         
   5   1   0      43208.83      42545.59      1724.81 o                         
   6   1   0       7711.72       6872.22       300.64 o                         
   7   1   0      13694.29      13083.44       540.31 o                         
   8   1   0       6578.98       6235.60       263.86 o                         
   9   1   0        166.89        185.53        19.90 o                         
  10   1   0       7711.94       7338.19       449.69 o                         
  11   1   0        396.06        441.16        54.51 o                         
  12   1   0       2403.88       2736.35       190.35 o                         
  13   1   0         80.24        115.02        39.74 o                         
   0   2   0       6548.87       9032.20       532.79 o                         
   1   2   0        109.92         21.08        15.80 o                         
   2   2   0       4782.89       5594.01       236.16 o                         
   3   2   0       2219.78       2341.25       106.57 o                         
   4   2   0       1618.47       1567.70        74.56 o                         
   5   2   0        243.08        264.64        24.58 o                         
   6   2   0       2152.81       2235.09       102.58 o                         
   7   2   0         75.79         71.17        15.94 o                         
   8   2   0        289.74        232.90        20.12 o                         
   9   2   0        941.12        845.15        80.38 o                         
  10   2   0        133.75        132.64        39.29 o                         
  11   2   0         36.05         69.38        37.72 o                         
  12   2   0        476.77        452.04        64.68 o                         
  13   2   0        139.23        215.60        92.77 o                         
  14   2   0        166.67        249.23        80.81 o                         
   1   3   0      42629.54      51267.71      3556.60 o                         
   2   3   0       5091.26       5592.31       364.00 o                         
   3   3   0      18644.89      19245.84       788.83 o                         
   4   3   0       6367.83       6527.28       276.58 o                         
   5   3   0      17449.32      18009.15       735.44 o                         
   6   3   0       6908.19       6747.20       288.62 o                         
   7   3   0      18880.72      20884.14       857.91 o                         
   8   3   0       2521.10       2432.66       114.68 o                         
   9   3   0       2327.77       2112.69       220.75 o                         
  10   3   0       7812.70       7111.40       894.79 o                         
  11   3   0        558.30        663.80       160.48 o                         
  12   3   0       5274.12       5705.05       522.91 o                         
  13   3   0        217.15        261.53        62.62 o                         
  14   3   0       1789.01       1673.24       241.93 o                         
   0   4   0     113745.37     141652.08      8107.59 o                         
   1   4   0       2878.22       3294.70       192.91 o                         
   2   4   0      71987.30      84789.80      4851.93 o                         
   3   4   0       8577.02       8608.23       581.22 o                         
   4   4   0      26439.56      28856.12      1181.52 o                         
   5   4   0      23946.09      25927.63      1058.24 o                         
   6   4   0      27514.40      28399.18      1158.87 o                         
   7   4   0      21170.89      22612.56      1312.58 o                         
   8   4   0       8896.01       8142.74       350.02 o                         
   9   4   0      13206.45      13364.08       551.70 o                         
  10   4   0       1356.41       1397.61       125.20 o                         
  11   4   0      12045.39      11349.22       694.11 o                         
  12   4   0       1260.37       1237.19       121.32 o                         
  13   4   0       7997.68       8335.39       860.12 o                         
  14   4   0        112.59        141.52        82.37 o                         
   1   5   0      22487.36      26474.08      1083.34 o                         
   2   5   0         25.06         53.03        21.20 o                         
   3   5   0      13239.88      14966.90       719.11 o                         
   4   5   0       8759.83       9248.95       861.78 o                         
   5   5   0       8956.20       8748.53       374.19 o                         
   6   5   0      11282.49      12568.83       529.86 o                         
   7   5   0       6294.52       6719.37       350.11 o                         
   8   5   0       3675.49       3430.07       165.63 o                         
   9   5   0        808.32       1009.39        63.46 o                         
  10   5   0       4964.36       4519.41       248.02 o                         
  11   5   0        349.11        410.12        68.00 o                         
  12   5   0       3953.19       3770.60       276.70 o                         
  13   5   0        359.14        436.38        73.71 o                         
  14   5   0       2217.95       1976.09       486.30 o                         
   0   6   0       5788.46       4073.77       695.29 o                         
   1   6   0         53.87         40.29        33.92 o                         
   2   6   0         52.51         34.20        25.28 o                         
   3   6   0        923.52        775.96        57.45 o                         
   4   6   0          7.25         18.52        19.79 o                         
   5   6   0       1344.56       1240.39        94.73 o                         
   6   6   0       1497.36       1387.05        83.41 o                         
   7   6   0         22.16         59.15        24.31 o                         
   8   6   0         90.29         81.51        27.28 o                         
   9   6   0        183.69        134.07        31.02 o                         
  10   6   0        255.48        237.48        34.25 o                         
  11   6   0        385.69        386.33        35.27 o                         
  12   6   0        473.29        612.41        89.98 o                         
  13   6   0         12.55         93.94        64.89 o                         
  14   6   0         24.97        188.06       222.48 o                         
   1   7   0      17527.60      18466.50       774.65 o                         
   2   7   0        109.50        119.03        28.13 o                         
   3   7   0       9279.18      10412.94       460.15 o                         
   4   7   0       3707.65       3885.58       187.61 o                         
   5   7   0       7791.51       7513.52       334.23 o                         
   6   7   0       4748.34       4467.42       319.35 o                         
   7   7   0       7403.37       6729.55       506.29 o                         
   8   7   0       5893.82       5353.92       328.96 o                         
   9   7   0       2972.42       2921.78       196.21 o                         
  10   7   0       7598.47       8124.62       356.36 o                         
  11   7   0         44.13         27.23        25.52 o                         
  12   7   0       6006.86       5033.69       707.57 o                         
  13   7   0        556.69        546.64       113.23 o                         
  14   7   0        796.24       1043.82       192.96 o                         
   0   8   0      24510.38      26426.16      1557.55 o                         
   1   8   0       3240.37       3695.02       191.80 o                         
   2   8   0      30730.67      32907.21      1357.25 o                         
   3   8   0       2728.30       3031.31       157.75 o                         
   4   8   0      15778.58      17889.59       803.68 o                         
   5   8   0       4450.53       4242.28       229.27 o                         
   6   8   0      12256.79      11483.28       552.86 o                         
   7   8   0       8964.41       9381.75       465.50 o                         
   8   8   0       8857.42       9368.17       442.84 o                         
   9   8   0       7110.35       6321.53       490.83 o                         
  10   8   0        990.97       1113.48       123.83 o                         
  11   8   0       8520.23       7435.73       395.94 o                         
  12   8   0        174.55        177.68        61.06 o                         
  13   8   0       5205.07       5097.46       422.61 o                         
  14   8   0         31.06         43.77        80.24 o                         
   1   9   0       8027.11       8338.64       374.61 o                         
   2   9   0       2746.74       2669.35       147.77 o                         
   3   9   0      13112.83      13582.85       635.95 o                         
   4   9   0         32.07         75.37        28.44 o                         
   5   9   0       5001.35       4155.63       239.61 o                         
   6   9   0       1767.29       1656.51       204.53 o                         
   7   9   0       3478.07       3080.95       188.15 o                         
   8   9   0       3377.75       3496.93       185.55 o                         
   9   9   0       2852.97       3073.38       176.10 o                         
  10   9   0        743.26        797.95        71.18 o                         
  11   9   0        367.65        277.61        85.30 o                         
  12   9   0       1419.59       1206.39       154.14 o                         
  13   9   0          2.87        -34.11        44.62 o                         
   0  10   0       3681.72       3379.58       296.83 o                         
   1  10   0        185.76        212.31        42.76 o                         
   2  10   0         27.11         32.16        48.85 o                         
   3  10   0        231.21        290.77        47.84 o                         
   4  10   0        308.84        355.27        47.26 o                         
   5  10   0        872.52        799.24        71.00 o                         
   6  10   0       1043.79        979.98        78.83 o                         
   7  10   0          4.58         18.54        33.79 o                         
   8  10   0        156.39        115.59        39.26 o                         
   9  10   0         77.11         90.92        34.96 o                         
  10  10   0        299.62        299.73        54.84 o                         
  11  10   0        401.01        529.71        92.21 o                         
   1  11   0       6565.28       6621.70       327.73 o                         
   2  11   0        120.28        106.26        35.35 o                         
   3  11   0      10773.46      10886.88       478.20 o                         
   4  11   0        873.98        822.38        93.02 o                         
   5  11   0       8193.99       7088.85       635.20 o                         
   6  11   0       3078.06       2682.91       194.83 o                         
   7  11   0       5862.13       5130.28       259.74 o                         
   8  11   0       2052.23       1815.55       129.31 o                         
   9  11   0       1261.90       1526.73       155.44 o                         
   0  12   0       9470.17       9548.25       606.21 o                         
   1  12   0        747.08        682.96        65.59 o                         
   2  12   0      14570.89      15496.02       712.34 o                         
   3  12   0        394.28        372.84        50.35 o                         
   4  12   0       9101.58       9000.95       405.81 o                         
   5  12   0        838.30        618.21        64.78 o                         
   6  12   0       5318.71       5171.28       372.57 o                         
   7  12   0       3117.33       2741.59       232.04 o                         
   8  12   0       3573.74       3507.05       521.80 o                         
   1  13   0       1764.46       1542.78       106.45 o                         
   2  13   0        402.01        370.23        75.14 o                         
   3  13   0       2180.99       2208.28       195.51 o                         
   4  13   0        127.31        209.74        68.25 o                         
   5  13   0       1855.54       2004.26       347.41 o                         
   6  13   0        506.11        522.94        96.16 o                         
   7  13   0        212.32        209.68        67.91 o                         
   8  13   0       1737.03       1923.08       506.97 o                         
 -13   1   1       2310.57       2336.80       225.97 o                         
 -12   1   1      12713.26      12979.82       769.72 o                         
 -11   1   1       2876.98       2838.04       190.22 o                         
 -10   1   1      17703.20      19662.34      1152.39 o                         
  -9   1   1         79.51        127.64        30.61 o                         
  -8   1   1       2004.01       1840.74       128.67 o                         
  -7   1   1       5765.40       5297.79       375.24 o                         
  -6   1   1      18661.52      19537.04       850.90 o                         
  -5   1   1        902.82        873.16        42.11 o                         
  -4   1   1      40396.11      40300.84      1741.39 o                         
  -3   1   1      15779.35      16855.26       730.49 o                         
  -2   1   1       7733.04       8171.67       331.47 o                         
  -1   1   1      49505.08      56820.46      3555.78 o                         
   0   1   1      56557.65      74553.91      2990.67 o                         
   1   1   1      32686.18      37871.28      2184.18 o                         
   2   1   1      15599.04      16505.99      1221.29 o                         
   3   1   1        561.72        600.11        32.84 o                         
   4   1   1        144.70        134.07        15.05 o                         
   5   1   1      29837.81      30996.53      1259.84 o                         
   6   1   1       3602.54       3568.83       181.15 o                         
   7   1   1      21347.58      20731.53       848.60 o                         
   8   1   1        225.39        220.90        32.56 o                         
   9   1   1       3421.97       3469.26       156.44 o                         
  10   1   1        158.46        174.83        23.65 o                         
  11   1   1       5355.44       5619.66       356.40 o                         
  12   1   1        302.47        299.21        51.68 o                         
  13   1   1       7595.67       7375.64       460.73 o                         
  14   1   1         74.14        135.30       119.14 o                         
 -14   2   1       2613.05       2792.83       284.23 o                         
 -13   2   1       6739.44       6391.82       426.69 o                         
 -12   2   1       2077.48       1891.96       148.17 o                         
 -11   2   1      13515.09      15042.95       894.16 o                         
 -10   2   1       4312.71       4461.39       287.45 o                         
  -9   2   1      19518.55      19430.85      1111.61 o                         
  -8   2   1       1226.14       1254.61       100.59 o                         
  -7   2   1      60967.99      61986.68      3549.62 o                         
  -6   2   1       2524.74       2428.73       122.42 o                         
  -5   2   1      77699.52      79577.82      3725.98 o                         
  -4   2   1      20260.89      20706.26       843.46 o                         
  -3   2   1      27463.54      30112.83      1222.85 o                         
  -2   2   1      57220.36      60593.57      2706.46 o                         
  -1   2   1      38147.60      52318.16      3066.80 o                         
   0   2   1      73421.52     115852.70      4685.80 o                         
   1   2   1      35034.75      46927.38      1887.47 o                         
   2   2   1      15221.16      17558.18      1224.34 o                         
   3   2   1      17007.94      18543.24       758.11 o                         
   4   2   1      29727.55      30105.59      1221.12 o                         
   5   2   1       4182.38       3800.09       166.12 o                         
   6   2   1      92942.92      94149.35      3808.84 o                         
   7   2   1       2696.72       2326.78       110.05 o                         
   8   2   1      19202.87      19300.98       783.59 o                         
   9   2   1          2.71        131.72        32.17 o                         
  10   2   1      13981.86      14501.93       924.91 o                         
  11   2   1       1546.67       1507.94       137.76 o                         
  12   2   1      22787.40      27415.48      1616.19 o                         
  13   2   1       1599.62       1519.88       132.79 o                         
  14   2   1       4689.00       5465.75       522.64 o                         
 -13   3   1       2536.18       2414.24       401.20 o                         
 -11   3   1        967.23       1069.86       221.27 o                         
 -10   3   1       5270.43       4831.70       314.67 o                         
  -9   3   1        604.10        719.64        76.24 o                         
  -8   3   1      14447.36      15529.17       917.42 o                         
  -7   3   1         76.15        120.97        22.06 o                         
  -6   3   1      19298.50      19755.89       938.02 o                         
  -5   3   1       1608.31       1537.13        77.82 o                         
  -4   3   1      19122.25      20952.54       931.56 o                         
  -3   3   1       6846.93       6858.72       289.86 o                         
  -2   3   1       7867.41       8801.20       415.26 o                         
  -1   3   1       6445.72       8786.15       362.83 o                         
   0   3   1      12450.43      16285.57       667.08 o                         
   1   3   1       8687.27      10145.80       572.62 o                         
   2   3   1       1130.77       1260.91        96.35 o                         
   3   3   1      24075.71      26087.04      1363.70 o                         
   4   3   1       2317.20       2330.76       119.47 o                         
   5   3   1      18201.69      16747.38       691.46 o                         
   6   3   1       4019.27       4127.00       180.59 o                         
   7   3   1      10380.20      10289.18       431.19 o                         
   8   3   1        351.91        287.75        28.50 o                         
   9   3   1       3804.82       4003.88       233.71 o                         
  10   3   1        902.75        683.25       172.64 o                         
  11   3   1       6950.76       6968.55       606.07 o                         
  12   3   1         84.05         95.20        53.60 o                         
  13   3   1       3721.33       3853.84       323.51 o                         
  14   3   1       1062.26       1172.06       176.19 o                         
 -14   4   1          7.02        127.81       187.23 o                         
 -13   4   1          0.99         43.96        44.71 o                         
 -12   4   1         78.96        180.52        89.14 o                         
 -11   4   1         22.68         64.72        41.87 o                         
 -10   4   1         84.06         65.45        45.23 o                         
  -9   4   1        156.70        153.75        17.75 o                         
  -8   4   1        803.48        750.84        53.39 o                         
  -7   4   1        191.36        247.52        30.41 o                         
  -6   4   1          3.47         14.44        16.95 o                         
  -5   4   1        679.76        623.22        44.71 o                         
  -4   4   1       3077.04       3362.84       153.64 o                         
  -3   4   1         26.44         10.30        17.65 o                         
  -2   4   1       4374.85       4795.06       272.94 o                         
  -1   4   1        937.28        954.69        57.45 o                         
   0   4   1       2021.84       2241.54       156.92 o                         
   1   4   1       5045.51       5935.45       275.85 o                         
   2   4   1        772.99        946.36        68.29 o                         
   3   4   1        118.11        141.22        21.94 o                         
   4   4   1       2710.27       2924.38       135.03 o                         
   5   4   1        631.79        594.26        55.74 o                         
   6   4   1       1702.74       1710.04       102.77 o                         
   7   4   1         19.90          3.32        21.76 o                         
   8   4   1         81.57         88.69        21.50 o                         
   9   4   1        122.04         93.32        22.15 o                         
  10   4   1         32.99         50.76        24.27 o                         
  11   4   1        169.94        128.25        55.05 o                         
  12   4   1        722.74        680.54        87.12 o                         
  13   4   1        162.02         96.41        71.35 o                         
  14   4   1         56.05        107.17        85.10 o                         
 -14   5   1        847.73       1044.49       178.71 o                         
 -13   5   1       1029.28        991.51       116.00 o                         
 -12   5   1       6019.41       6436.59       424.84 o                         
 -11   5   1       2696.49       2675.38       207.56 o                         
 -10   5   1       8452.66       7448.93       484.32 o                         
  -9   5   1       1378.00       1354.82        77.62 o                         
  -8   5   1       7010.81       6621.43       289.38 o                         
  -7   5   1       2192.73       1998.71       110.68 o                         
  -6   5   1      40805.71      44140.02      1792.88 o                         
  -5   5   1       2079.72       2140.16       109.94 o                         
  -4   5   1      11252.08      11743.68       986.72 o                         
  -3   5   1      10348.33      11303.95       554.55 o                         
  -2   5   1       1258.31       1170.96        69.77 o                         
  -1   5   1        221.51        302.15        33.09 o                         
   0   5   1      14581.35      15872.70       669.31 o                         
   1   5   1       3272.03       2877.52       140.20 o                         
   2   5   1      42575.30      50415.91      2192.66 o                         
   3   5   1       7969.68       9289.63       560.15 o                         
   4   5   1       3785.72       3553.55       257.44 o                         
   5   5   1      31753.61      35615.42      1448.88 o                         
   6   5   1       1148.42       1064.41        81.87 o                         
   7   5   1      19378.79      21019.60       873.44 o                         
   8   5   1          3.25         -7.01        21.90 o                         
   9   5   1       5471.79       5062.24       232.20 o                         
  10   5   1        320.40        333.30        35.37 o                         
  11   5   1       2936.21       2978.81       226.96 o                         
  12   5   1        288.40        227.58        63.52 o                         
  13   5   1       3446.61       3058.00       241.34 o                         
  14   5   1        609.07        492.68       133.78 o                         
 -14   6   1       1636.57       1568.28       229.37 o                         
 -13   6   1       6381.03       7448.78       615.51 o                         
 -12   6   1       3201.86       3715.43       355.45 o                         
 -11   6   1       8252.29       8310.77       464.62 o                         
 -10   6   1       2678.94       2571.53       132.66 o                         
  -9   6   1      14363.21      16151.65       721.15 o                         
  -8   6   1        364.28        382.57        43.74 o                         
  -7   6   1      30330.22      33323.84      1351.49 o                         
  -6   6   1        716.26        658.04        52.89 o                         
  -5   6   1      39423.10      41184.61      1804.95 o                         
  -4   6   1       3070.27       3285.40       157.61 o                         
  -3   6   1      20674.84      21595.41       891.09 o                         
  -2   6   1      19248.07      20494.05       898.87 o                         
  -1   6   1      20814.82      22840.08      1344.17 o                         
   0   6   1      21009.16      21102.63      1253.50 o                         
   1   6   1      33692.66      36211.29      2091.45 o                         
   2   6   1       9872.58      10280.13       510.91 o                         
   3   6   1      18164.35      19155.00       798.18 o                         
   4   6   1      27547.20      29992.27      1221.97 o                         
   5   6   1       2450.48       2361.90       133.39 o                         
   6   6   1      28595.88      30214.46      1425.93 o                         
   7   6   1        456.78        479.63        70.23 o                         
   8   6   1      11895.25      12810.16       578.81 o                         
   9   6   1         15.37         59.02        25.61 o                         
  10   6   1      12407.37      12292.79       616.56 o                         
  11   6   1       1000.22        913.37        75.84 o                         
  12   6   1      11641.38      13160.46      1672.45 o                         
  13   6   1       1792.58       1556.40       154.73 o                         
 -14   7   1       1804.56       2069.51       443.75 o                         
 -13   7   1        959.35       1030.51       125.49 o                         
 -12   7   1       1188.64        982.33       267.46 o                         
 -11   7   1        139.53        165.21        33.31 o                         
 -10   7   1       1926.77       1891.07       134.74 o                         
  -9   7   1         37.99         57.37        26.42 o                         
  -8   7   1      10075.03      10908.55       512.40 o                         
  -7   7   1        163.57        182.09        36.41 o                         
  -6   7   1       6457.88       6675.35       470.01 o                         
  -5   7   1       2543.43       2592.57       218.75 o                         
  -4   7   1       8182.65       8677.59       384.81 o                         
  -3   7   1       4439.01       4324.38       271.05 o                         
  -2   7   1      11372.05      11831.68       507.52 o                         
  -1   7   1       3860.51       3938.00       190.44 o                         
   0   7   1        866.56        739.53        60.47 o                         
   1   7   1       8037.34       8942.54       390.41 o                         
   2   7   1       1039.57       1010.00        71.58 o                         
   3   7   1       5186.65       5085.00       284.08 o                         
   4   7   1       2251.02       2125.05       118.26 o                         
   5   7   1       5099.71       5307.70       247.87 o                         
   6   7   1        684.19        740.59        61.65 o                         
   7   7   1       8451.29       8249.25       624.91 o                         
   8   7   1        952.46        972.78       137.59 o                         
   9   7   1       5753.78       5710.99       266.83 o                         
  10   7   1         26.80         33.67        29.62 o                         
  11   7   1       4317.85       4704.51       292.03 o                         
  12   7   1        918.67        906.03        78.99 o                         
  13   7   1       2049.14       2065.16       187.75 o                         
  14   7   1        897.51        767.02       165.91 o                         
 -14   8   1        122.97        179.93       141.03 o                         
 -13   8   1          4.94        -25.41        51.56 o                         
 -12   8   1          3.45         96.12        90.20 o                         
 -11   8   1         46.90         38.61        35.38 o                         
 -10   8   1        815.67        825.28        69.03 o                         
  -9   8   1         25.77        162.91       111.85 o                         
  -8   8   1        336.49        356.89        48.27 o                         
  -7   8   1         19.62         91.54        32.86 o                         
  -6   8   1        283.54        257.46        40.32 o                         
  -5   8   1       6638.89       6642.35       301.96 o                         
  -4   8   1        804.47        755.11        73.98 o                         
  -3   8   1        484.65        498.11        50.48 o                         
  -2   8   1       2293.50       2288.79       165.65 o                         
  -1   8   1         12.08         30.39        27.57 o                         
   0   8   1       5686.08       6395.96       289.38 o                         
   1   8   1       2067.69       2100.17       122.31 o                         
   2   8   1        739.82        661.06        58.21 o                         
   3   8   1        103.46         90.45        31.14 o                         
   4   8   1        133.67        155.72        32.91 o                         
   5   8   1         49.55         46.87        27.16 o                         
   6   8   1        910.10        880.06        69.69 o                         
   7   8   1          7.32         12.74        31.38 o                         
   8   8   1        410.76        419.23        58.20 o                         
   9   8   1        204.85        124.71        50.56 o                         
  10   8   1        108.82         67.70        38.55 o                         
  11   8   1        566.67        647.78        72.19 o                         
  12   8   1        474.01        370.72        77.59 o                         
  13   8   1          5.93         19.36        55.54 o                         
  14   8   1        215.23        193.96       210.32 o                         
 -13   9   1        547.35        523.61       134.42 o                         
 -12   9   1       2799.71       2954.43       240.29 o                         
 -11   9   1       2200.27       2301.64       270.24 o                         
 -10   9   1       3439.83       3197.09       171.66 o                         
  -9   9   1        138.84         85.90        33.83 o                         
  -8   9   1       4318.02       4583.40       242.70 o                         
  -7   9   1        353.53        414.63        54.99 o                         
  -6   9   1      12542.25      15018.50       897.02 o                         
  -5   9   1         11.54         20.88        26.18 o                         
  -4   9   1      13851.75      14345.56       617.95 o                         
  -3   9   1       1440.36       1283.68        89.53 o                         
  -2   9   1       5465.34       5545.95       259.40 o                         
  -1   9   1       8963.67       8822.89       393.38 o                         
   0   9   1      10987.66      10653.97       468.58 o                         
   1   9   1       5113.95       4505.09       221.75 o                         
   2   9   1       7682.36       7388.12       349.65 o                         
   3   9   1      10693.43      10429.72       458.41 o                         
   4   9   1        390.86        363.50        44.56 o                         
   5   9   1      15951.49      15651.91       890.23 o                         
   6   9   1        173.57        139.48        42.32 o                         
   7   9   1       7413.14       7815.72       459.28 o                         
   8   9   1         49.59         59.59        32.75 o                         
   9   9   1       4095.44       3881.97       201.21 o                         
  10   9   1        352.16        348.33        50.78 o                         
  11   9   1       2440.52       2513.09       219.47 o                         
  12   9   1        306.78        267.07        71.01 o                         
  13   9   1       1912.28       2076.48       192.41 o                         
 -11  10   1       3525.44       3650.18       337.55 o                         
 -10  10   1       1537.72       1650.36       127.86 o                         
  -9  10   1       6181.97       6525.23       324.87 o                         
  -8  10   1        646.23        561.00        64.96 o                         
  -7  10   1      15997.19      17637.53       860.19 o                         
  -6  10   1          9.76         -4.82        26.27 o                         
  -5  10   1      19174.04      20241.63       851.37 o                         
  -4  10   1       1678.31       1558.38       121.63 o                         
  -3  10   1      13456.58      13433.64       672.15 o                         
  -2  10   1       4578.55       3754.94       348.78 o                         
  -1  10   1       9553.13       8908.63       466.52 o                         
   0  10   1       6360.43       6596.29       305.50 o                         
   1  10   1      10891.80      10737.13       545.02 o                         
   2  10   1      10873.42      11355.08      1157.28 o                         
   3  10   1       7169.59       6729.71       312.47 o                         
   4  10   1      19989.91      19741.22       835.94 o                         
   5  10   1       2671.79       2360.19       135.41 o                         
   6  10   1       9240.28       8243.84       373.39 o                         
   7  10   1         47.23         64.03        33.18 o                         
   8  10   1       9443.40       9610.71       482.77 o                         
   9  10   1         60.27         88.24        36.83 o                         
  10  10   1       6396.50       6559.48       378.93 o                         
  11  10   1        382.18        314.60        85.07 o                         
  -9  11   1         78.81         72.79        48.04 o                         
  -8  11   1       2451.11       2209.51       148.37 o                         
  -7  11   1        987.01        870.50        78.86 o                         
  -6  11   1       2551.24       2080.41       172.26 o                         
  -5  11   1        226.18        294.84        58.15 o                         
  -4  11   1       3486.25       3360.88       233.00 o                         
  -3  11   1       1275.44       1079.77        91.25 o                         
  -2  11   1       7362.29       7406.73       341.78 o                         
  -1  11   1        951.92        877.94        74.21 o                         
   0  11   1       5681.95       5775.99       274.37 o                         
   1  11   1       2516.01       2255.75       134.11 o                         
   2  11   1        130.72        119.62        35.73 o                         
   3  11   1       7290.35       6511.01       307.98 o                         
   4  11   1        633.99        598.45        67.90 o                         
   5  11   1       1267.99       1087.68       168.78 o                         
   6  11   1         11.27        -38.41        41.47 o                         
   7  11   1       1306.94       1106.03       103.42 o                         
   8  11   1         12.15        -12.85        29.97 o                         
   9  11   1       2782.23       3043.44       252.97 o                         
  -8  12   1        107.25        208.87       124.66 o                         
  -7  12   1        890.11        734.29       100.28 o                         
  -6  12   1          2.03        -29.46        45.93 o                         
  -5  12   1        237.75        261.30        45.48 o                         
  -4  12   1         32.11          8.45        30.76 o                         
  -3  12   1        511.32        595.92        62.56 o                         
  -2  12   1        779.47        934.49        78.24 o                         
  -1  12   1        112.51         78.00        35.21 o                         
   0  12   1        182.44        196.96        46.64 o                         
   1  12   1        191.49        215.11        44.47 o                         
   2  12   1        243.31        227.40        52.54 o                         
   3  12   1        548.34        602.17        60.77 o                         
   4  12   1        227.52        228.78        43.17 o                         
   5  12   1        142.75        121.10        38.29 o                         
   6  12   1       2288.85       2259.60       197.83 o                         
   7  12   1        714.13        870.37       144.59 o                         
   8  12   1         64.93         78.84        58.91 o                         
   9  12   1          2.44        -19.45        77.81 o                         
  -8  13   1       2855.97       2375.33       413.35 o                         
  -7  13   1         33.30         70.29        55.20 o                         
  -6  13   1       3495.73       2899.54       235.51 o                         
  -5  13   1         38.85        108.55        47.28 o                         
  -4  13   1       7426.42       7533.81       498.95 o                         
  -3  13   1        749.01        571.44        90.85 o                         
  -2  13   1       4178.19       3654.68       293.12 o                         
  -1  13   1       3336.85       3388.71       311.82 o                         
   0  13   1       2643.02       2457.45       148.86 o                         
   1  13   1       3604.92       2736.45       261.67 o                         
   2  13   1       3672.65       3491.45       370.58 o                         
   3  13   1       2690.37       2686.14       225.70 o                         
   4  13   1        622.22        588.06       113.71 o                         
   5  13   1       4205.03       4141.55       312.06 o                         
   6  13   1        116.01         16.75        52.17 o                         
   7  13   1       4221.93       4261.28       333.56 o                         
   8  13   1        373.73        374.85       106.56 o                         
 -10   0   2      13167.05      13466.07      1092.45 o                         
  -9   0   2       4462.29       4135.36       246.74 o                         
  -8   0   2       9033.24       8751.66       512.43 o                         
  -7   0   2        814.39       1033.81        71.04 o                         
  -6   0   2      26688.24      24910.59      1430.81 o                         
  -5   0   2      51815.43      48617.08      2783.21 o                         
  -4   0   2     152598.02     150696.45      8631.27 o                         
  -3   0   2     163848.48     168353.39      9646.00 o                         
  -2   0   2       7152.98       6636.57       394.21 o                         
  -1   0   2     178251.59     156971.95      8975.94 o                         
   0   0   2       1508.68       1249.86        82.66 o                         
   1   0   2      69418.50      88237.89      5063.72 o                         
   2   0   2        841.77        811.22        61.42 o                         
   3   0   2      69781.73      72123.48      4144.43 o                         
   4   0   2        937.17        788.61        64.28 o                         
   5   0   2      44468.21      40847.48      2351.01 o                         
   6   0   2      13752.85      11394.55       673.08 o                         
   7   0   2      45448.88      43653.80      2512.40 o                         
   8   0   2      12771.54      13307.77       780.34 o                         
   9   0   2      12835.60      13728.47       802.37 o                         
  10   0   2      12957.45      13730.77       812.87 o                         
  11   0   2        833.18        874.67        79.12 o                         
  12   0   2      14587.05      17282.92      1019.27 o                         
  13   0   2       1488.94       1458.61       113.15 o                         
 -13   1   2       2910.81       3003.86       264.76 o                         
 -12   1   2        951.84        951.97        78.32 o                         
 -11   1   2       5003.03       4988.03       310.19 o                         
 -10   1   2        784.51        713.91        70.89 o                         
  -9   1   2       2272.10       2363.67       158.56 o                         
  -8   1   2       1082.61        931.57        74.65 o                         
  -7   1   2      19021.34      20639.83      1694.23 o                         
  -6   1   2       4515.47       4255.38       259.56 o                         
  -5   1   2      29603.27      29353.70      1691.90 o                         
  -4   1   2      37399.45      37204.63      2139.17 o                         
  -3   1   2      29640.30      28658.77      1475.25 o                         
  -2   1   2      28660.82      30733.78      1468.92 o                         
  -1   1   2        138.97        163.04        12.29 o                         
   0   1   2      84076.91     102162.20      5477.62 o                         
   1   1   2         89.82         91.54        11.62 o                         
   2   1   2      36244.01      36660.64      2382.42 o                         
   3   1   2        252.18        242.82        29.72 o                         
   4   1   2      13424.38      13569.40       552.24 o                         
   5   1   2       2592.32       2437.47       112.43 o                         
   6   1   2      27152.18      28264.38      1328.29 o                         
   7   1   2       5380.95       5625.77       243.49 o                         
   8   1   2      11128.58      12053.62       501.86 o                         
   9   1   2       1795.06       1751.03        90.68 o                         
  10   1   2       1117.10       1116.94        64.74 o                         
  11   1   2       4695.09       4736.38       215.27 o                         
  12   1   2       2357.95       2357.87       175.42 o                         
  13   1   2       3321.97       3559.00       213.74 o                         
  14   1   2        539.84        587.04       104.71 o                         
 -14   2   2         28.16        129.44       133.73 o                         
 -13   2   2        248.41        501.01       156.53 o                         
 -12   2   2         39.82        319.98       155.54 o                         
 -11   2   2        243.87        552.90       181.72 o                         
 -10   2   2        664.08        740.56        77.09 o                         
  -9   2   2          2.24        -12.76        26.39 o                         
  -8   2   2        544.11        611.18        62.07 o                         
  -7   2   2        576.49        553.50        54.79 o                         
  -6   2   2         87.33        115.72        41.89 o                         
  -5   2   2       1417.36       1328.30        74.66 o                         
  -4   2   2       1608.02       1589.30        73.58 o                         
  -3   2   2         62.83         20.03        12.00 o                         
  -2   2   2        329.56        328.83        24.36 o                         
  -1   2   2          2.60        -10.76        10.76 o                         
   0   2   2          0.28        -12.06        12.06 o                         
   1   2   2       1629.21       1433.44        75.72 o                         
   2   2   2      15635.48      17279.24      1107.88 o                         
   3   2   2       1000.51       1030.31        71.26 o                         
   4   2   2       4888.87       5022.52       266.49 o                         
   5   2   2        278.99        300.31        27.57 o                         
   6   2   2        159.07        174.48        23.01 o                         
   7   2   2       1574.91       1732.81        89.41 o                         
   8   2   2         16.52         31.21        17.90 o                         
   9   2   2         34.29         35.71        19.67 o                         
  10   2   2         79.55         83.85        21.90 o                         
  11   2   2        102.48        127.66        23.54 o                         
  12   2   2        171.48         57.25        65.38 o                         
  13   2   2         20.00        182.36       102.12 o                         
  14   2   2          9.93        -55.92        94.83 o                         
 -14   3   2         71.16         99.56        64.73 o                         
 -13   3   2       5917.33       5252.99       655.29 o                         
 -12   3   2       1774.82       1700.08       194.12 o                         
 -11   3   2       6264.53       6130.78       448.30 o                         
 -10   3   2       1657.71       1630.19       133.85 o                         
  -9   3   2       2543.19       2885.63       285.90 o                         
  -8   3   2       5390.27       6614.27       917.30 o                         
  -7   3   2      11438.95      10525.45       428.65 o                         
  -6   3   2      16300.35      15193.32       732.15 o                         
  -5   3   2      13370.92      13103.58       543.57 o                         
  -4   3   2       8148.83       8296.50       343.23 o                         
  -3   3   2      18553.41      20455.68       827.75 o                         
  -2   3   2       5389.80       5786.27       247.17 o                         
  -1   3   2      53996.96      66444.14      2682.05 o                         
   0   3   2      94925.08     117892.06      4772.98 o                         
   1   3   2       1207.35       1211.11        66.93 o                         
   2   3   2     101859.88     113349.62      7652.36 o                         
   3   3   2        671.71        608.50        43.71 o                         
   4   3   2      10401.93      10531.10       437.56 o                         
   5   3   2       2188.20       2028.17       198.48 o                         
   6   3   2      27859.49      26273.21      1070.83 o                         
   7   3   2       2453.11       2087.14       104.62 o                         
   8   3   2      15514.97      15694.49       688.18 o                         
   9   3   2       1213.57       1156.29        87.45 o                         
  10   3   2        720.83        871.65        55.15 o                         
  11   3   2       5063.25       4963.69       333.62 o                         
  12   3   2       1587.52       1295.92       126.83 o                         
  13   3   2       3870.44       4127.70       296.35 o                         
  14   3   2        451.41        500.92       113.17 o                         
 -14   4   2       4632.84       4606.51       513.05 o                         
 -13   4   2        171.96        144.93        63.95 o                         
 -12   4   2       9000.66       9070.85       570.05 o                         
 -11   4   2        257.95        324.34        69.22 o                         
 -10   4   2      15527.12      16980.17      1047.10 o                         
  -9   4   2        788.40        787.74        85.64 o                         
  -8   4   2      17723.97      18141.60       938.35 o                         
  -7   4   2      18877.72      18935.77       889.16 o                         
  -6   4   2      23750.59      24170.12       986.36 o                         
  -5   4   2      20411.72      20863.44       859.48 o                         
  -4   4   2       8805.20       9616.81       403.92 o                         
  -3   4   2      17525.44      18595.52       754.58 o                         
  -2   4   2       2513.57       2691.17       128.35 o                         
  -1   4   2      68766.18      84540.86      3408.25 o                         
   0   4   2       2273.18       2549.06       122.36 o                         
   1   4   2      76451.67      89801.84      3609.59 o                         
   2   4   2        434.71        414.08        39.01 o                         
   3   4   2      41497.90      45543.19      2945.95 o                         
   4   4   2       2765.43       3119.52       161.26 o                         
   5   4   2      61450.57      63249.98      2565.72 o                         
   6   4   2      11077.61      11311.89       773.72 o                         
   7   4   2      45515.03      51191.89      2084.43 o                         
   8   4   2       9239.17       8903.94       383.51 o                         
   9   4   2       5427.30       5193.53       233.00 o                         
  10   4   2      21972.93      24949.75      1025.11 o                         
  11   4   2       3919.71       4407.84       201.65 o                         
  12   4   2      11475.70      12552.08       771.48 o                         
  13   4   2       1270.55       1178.91       121.39 o                         
  14   4   2       4158.78       4388.35       465.54 o                         
 -14   5   2         50.39        166.74       150.75 o                         
 -13   5   2       2056.29       1982.40       174.04 o                         
 -12   5   2          2.60        -11.75        64.93 o                         
 -11   5   2       1475.67       1455.20       134.87 o                         
 -10   5   2         45.00        -19.58        44.92 o                         
  -9   5   2       8257.28       8678.36       371.62 o                         
  -8   5   2        149.26        146.95        24.33 o                         
  -7   5   2       4444.06       5094.08       226.13 o                         
  -6   5   2       8893.32       8768.27       426.04 o                         
  -5   5   2        338.48        319.18        34.40 o                         
  -4   5   2       3462.55       3670.75       274.46 o                         
  -3   5   2       1127.55       1033.23        74.93 o                         
  -2   5   2       2671.03       2547.87       143.15 o                         
  -1   5   2       4882.42       5822.59       257.55 o                         
   0   5   2      22487.31      27055.39      1149.18 o                         
   1   5   2          8.83         24.31        19.18 o                         
   2   5   2      13902.78      14563.75       628.31 o                         
   3   5   2       3941.94       4670.36       334.44 o                         
   4   5   2       6986.08       6848.20       346.49 o                         
   5   5   2       4576.80       5142.69       259.60 o                         
   6   5   2      12619.43      13486.17       565.02 o                         
   7   5   2       2686.90       2650.95       179.86 o                         
   8   5   2       3892.46       3797.54       269.09 o                         
   9   5   2       8762.01       9272.38       400.32 o                         
  10   5   2       4944.35       4980.62       231.42 o                         
  11   5   2       2595.57       2735.88       174.50 o                         
  12   5   2        832.60        944.46       137.89 o                         
  13   5   2       2999.96       2657.09       370.14 o                         
  14   5   2         87.39        104.85        89.97 o                         
 -14   6   2        225.97        217.67       136.16 o                         
 -13   6   2         56.87         91.25        56.89 o                         
 -12   6   2        515.86        488.40        86.44 o                         
 -11   6   2        397.40        320.24       139.47 o                         
 -10   6   2        669.63        732.20        53.26 o                         
  -9   6   2         29.53         19.65        22.87 o                         
  -8   6   2         29.70         14.27        25.04 o                         
  -7   6   2       3054.05       3207.97       158.09 o                         
  -6   6   2        435.19        482.96        48.02 o                         
  -5   6   2        146.87        219.54        31.31 o                         
  -4   6   2       1090.48       1111.64        72.33 o                         
  -3   6   2        190.89        196.06        30.20 o                         
  -2   6   2       1431.04       1567.58       101.12 o                         
  -1   6   2         89.81        114.45        40.16 o                         
   0   6   2        830.92        794.85        92.23 o                         
   1   6   2         84.16         87.35        36.25 o                         
   2   6   2        791.44        858.43       174.39 o                         
   3   6   2       2031.43       1955.76       126.99 o                         
   4   6   2        535.90        567.63        53.66 o                         
   5   6   2        345.68        292.76        38.01 o                         
   6   6   2       2395.75       2446.54       128.24 o                         
   7   6   2        455.25        483.09        50.04 o                         
   8   6   2          2.49          7.44        24.04 o                         
   9   6   2         67.15         83.38        28.60 o                         
  10   6   2        803.84        787.39        62.98 o                         
  11   6   2         12.28         10.00        23.88 o                         
  12   6   2        348.07        236.83        77.71 o                         
  13   6   2          3.76         40.18        90.28 o                         
 -14   7   2         45.33         39.75        88.23 o                         
 -13   7   2       4109.69       4616.66       887.42 o                         
 -12   7   2        503.12        160.48       150.75 o                         
 -11   7   2       5930.55       5986.74       272.44 o                         
 -10   7   2        118.32        140.62        29.78 o                         
  -9   7   2       2124.44       2076.95       116.52 o                         
  -8   7   2        594.35        564.33        54.87 o                         
  -7   7   2       2914.31       2850.47       148.74 o                         
  -6   7   2       9871.90       9627.96       653.07 o                         
  -5   7   2       8668.73       7769.20       586.79 o                         
  -4   7   2       5469.95       5508.84       254.43 o                         
  -3   7   2       4552.63       4566.97       231.33 o                         
  -2   7   2       5835.82       6397.27       287.66 o                         
  -1   7   2        215.98        113.27        29.14 o                         
   0   7   2      43063.49      45444.63      1866.77 o                         
   1   7   2         95.33        116.91        26.99 o                         
   2   7   2      13225.40      13928.01       626.26 o                         
   3   7   2       3251.89       3165.08       160.48 o                         
   4   7   2       5148.50       5034.05       264.77 o                         
   5   7   2       4699.19       4935.94       231.04 o                         
   6   7   2      11227.95      12392.04       526.54 o                         
   7   7   2       6214.06       6851.42       352.92 o                         
   8   7   2      13634.70      15345.95       982.18 o                         
   9   7   2       1698.82       1348.73       133.85 o                         
  10   7   2        677.28        845.81        72.34 o                         
  11   7   2       5239.86       5556.01       342.74 o                         
  12   7   2        797.23        812.59        76.12 o                         
  13   7   2       3509.37       3299.06       264.60 o                         
  14   7   2        959.11       1042.84       279.50 o                         
 -14   8   2       3056.32       3377.11       590.85 o                         
 -13   8   2        236.03        223.44        81.14 o                         
 -12   8   2       6669.63       7284.65       885.39 o                         
 -11   8   2        381.19        327.32        48.65 o                         
 -10   8   2       8731.29       8328.45       373.21 o                         
  -8   8   2       8949.00      10304.57       681.78 o                         
  -7   8   2       8669.10       7042.58       441.77 o                         
  -6   8   2      12922.25      12920.47       550.29 o                         
  -5   8   2       9722.87       9884.96       622.94 o                         
  -4   8   2      10513.53      11731.67       790.84 o                         
  -3   8   2      18929.91      20709.79       862.70 o                         
  -2   8   2       2615.88       2376.19       132.17 o                         
  -1   8   2      36364.88      37123.79      1520.76 o                         
   0   8   2        168.15        142.03        31.25 o                         
   1   8   2      41084.26      45476.16      1994.86 o                         
   2   8   2        571.97        509.85        51.14 o                         
   3   8   2      25577.63      26812.13      1289.05 o                         
   4   8   2       1261.95       1156.50        80.52 o                         
   5   8   2      22137.46      25216.26      1038.96 o                         
   6   8   2       3542.25       3202.74       190.56 o                         
   7   8   2      13697.85      13799.84       673.91 o                         
   8   8   2       6354.88       6439.05       461.81 o                         
   9   8   2       6698.40       6674.72       309.50 o                         
  10   8   2       6414.76       6262.94       395.14 o                         
  11   8   2       1363.14       1157.41       116.65 o                         
  12   8   2       4552.01       4369.66       400.76 o                         
  13   8   2       1283.45       1278.30       144.87 o                         
  14   8   2       2972.74       3402.33       404.57 o                         
 -13   9   2       1540.27       1199.96       164.84 o                         
 -12   9   2         20.13        -26.10        45.15 o                         
 -11   9   2       1621.47       1269.51       268.87 o                         
 -10   9   2        268.03        443.37        54.15 o                         
  -9   9   2       2623.97       2767.70       194.60 o                         
  -8   9   2       2744.49       2543.04       208.88 o                         
  -7   9   2       4497.43       4495.95       239.45 o                         
  -6   9   2       5182.58       6078.02       400.14 o                         
  -5   9   2       2233.79       2027.62       120.35 o                         
  -4   9   2       3788.25       3919.18       194.50 o                         
  -3   9   2        155.97        166.70        35.97 o                         
  -2   9   2       8318.19       8700.43       388.48 o                         
  -1   9   2       3854.24       3823.17       193.08 o                         
   0   9   2       2651.53       2902.18       175.42 o                         
   1   9   2        583.16        502.22        52.69 o                         
   2   9   2       3891.79       3994.36       203.35 o                         
   3   9   2        364.57        379.18        49.17 o                         
   4   9   2      11526.25      12562.64       541.20 o                         
   5   9   2        101.60        125.69        54.73 o                         
   6   9   2       7622.70       7117.42       351.51 o                         
   7   9   2        192.11        290.07        47.14 o                         
   8   9   2       1978.50       1966.23       121.71 o                         
   9   9   2       4325.22       4351.22       232.37 o                         
  10   9   2        702.08        775.25        71.68 o                         
  11   9   2        998.03        905.69        90.64 o                         
  12   9   2         35.91         18.08        63.52 o                         
  13   9   2        125.38         38.28        65.89 o                         
 -11  10   2        113.21        100.63        83.53 o                         
 -10  10   2        680.90        686.98        85.74 o                         
  -9  10   2          5.65        -27.45        27.45 o                         
  -8  10   2         29.69         15.80        34.29 o                         
  -7  10   2        836.90        727.32        90.37 o                         
  -6  10   2         69.10         27.91        34.56 o                         
  -5  10   2        460.04        445.32        58.47 o                         
  -4  10   2       1166.69       1007.85        79.83 o                         
  -3  10   2         35.83         42.65        31.14 o                         
  -2  10   2        634.76        507.51        78.61 o                         
  -1  10   2        330.66        345.89        61.67 o                         
   0  10   2        126.33        166.51        35.19 o                         
   1  10   2        485.98        461.50        82.17 o                         
   2  10   2        699.28        530.65        78.50 o                         
   3  10   2        462.03        430.17        52.17 o                         
   4  10   2       1132.73        961.83        77.72 o                         
   5  10   2        446.38        372.28        49.63 o                         
   6  10   2       1045.35        977.12        79.41 o                         
   7  10   2        861.15        807.37        72.72 o                         
   8  10   2        289.20        263.18        52.15 o                         
   9  10   2         36.85         19.78        33.46 o                         
  10  10   2        454.10        405.21        90.98 o                         
  11  10   2         12.45        -26.75        53.49 o                         
  -9  11   2       3440.58       3490.71       362.82 o                         
  -8  11   2       3105.36       2736.55       178.59 o                         
  -7  11   2       3437.39       3065.38       180.86 o                         
  -6  11   2       7194.40       6894.36       414.66 o                         
  -5  11   2       3956.74       3682.59       250.32 o                         
  -4  11   2       2866.31       2157.61       186.55 o                         
  -3  11   2        646.94        697.10        71.38 o                         
  -2  11   2       6574.91       6071.59       289.61 o                         
  -1  11   2        476.47        362.25        49.81 o                         
   0  11   2      10939.54      11928.88       522.25 o                         
   1  11   2       1118.39        957.34        76.45 o                         
   2  11   2       8440.07       8070.19       550.85 o                         
   3  11   2        171.47        143.87        37.52 o                         
   4  11   2       6376.14       5589.82       307.41 o                         
   5  11   2       2407.65       2289.99       148.77 o                         
   6  11   2       6150.90       7076.76       488.50 o                         
   7  11   2        391.94        317.75        68.75 o                         
   8  11   2       2404.81       2159.88       180.76 o                         
   9  11   2       1292.48       1869.91       205.04 o                         
  -8  12   2       4384.31       4259.27       328.44 o                         
  -7  12   2       3449.21       2732.20       230.02 o                         
  -6  12   2       4502.11       3973.80       487.32 o                         
  -5  12   2       5258.74       5042.00       266.47 o                         
  -4  12   2       2602.55       2119.53       136.41 o                         
  -3  12   2       8955.29       9344.13       589.44 o                         
  -2  12   2       2873.06       2720.52       200.43 o                         
  -1  12   2      11764.23      11729.00       511.20 o                         
   0  12   2        564.93        533.83        59.68 o                         
   1  12   2      17031.61      16653.52       762.30 o                         
   2  12   2         36.84        114.34        36.45 o                         
   3  12   2      10240.19      10772.38       478.91 o                         
   4  12   2        433.57        432.69        59.74 o                         
   5  12   2       5989.21       5690.79       299.17 o                         
   6  12   2       1345.54       1484.16       152.01 o                         
   7  12   2       3895.18       3953.50       304.44 o                         
   8  12   2       2473.70       2476.05       219.99 o                         
   9  12   2       3341.70       3508.41       561.68 o                         
  -8  13   2        338.50        406.06       167.77 o                         
  -7  13   2        958.97        971.78       120.28 o                         
  -6  13   2        963.09        845.22       109.91 o                         
  -5  13   2        410.72        527.21        87.75 o                         
  -4  13   2       2331.67       2386.89       207.83 o                         
  -3  13   2        367.90        493.43        82.51 o                         
  -2  13   2       1921.83       1885.98       173.76 o                         
  -1  13   2        552.01        482.01        69.84 o                         
   0  13   2        928.62        684.30        77.49 o                         
   1  13   2         17.52         17.14        30.62 o                         
   2  13   2       2010.78       2162.84       190.89 o                         
   3  13   2         81.22          9.52        46.66 o                         
   4  13   2       3610.20       3921.77       291.99 o                         
   5  13   2          8.68         48.17        49.43 o                         
   6  13   2       1040.28        873.81       115.69 o                         
   7  13   2       1294.94       1167.41       139.05 o                         
   8  13   2       1013.92       1319.25       374.33 o                         
 -12   1   3       2808.55       2943.83       183.48 o                         
 -11   1   3       4444.91       4395.39       272.26 o                         
 -10   1   3        681.86        677.29        61.59 o                         
  -9   1   3       3876.32       3908.96       244.91 o                         
  -8   1   3       3859.27       3543.27       220.95 o                         
  -7   1   3      12488.85      10844.80       899.04 o                         
  -6   1   3        784.11        700.00        55.70 o                         
  -5   1   3      66451.81      67703.05      3868.45 o                         
  -4   1   3      13339.67      13440.26       781.30 o                         
  -3   1   3      68874.07      68653.27      2776.04 o                         
  -2   1   3      13004.26      13556.65       548.65 o                         
  -1   1   3      11891.93      12492.60       508.47 o                         
   0   1   3      27759.99      32936.78      1609.73 o                         
   1   1   3      13377.55      15037.85       976.32 o                         
   2   1   3      16298.82      16701.60      1355.66 o                         
   3   1   3       6071.20       6640.93       277.15 o                         
   4   1   3       4174.39       3849.80       176.35 o                         
   5   1   3       5235.43       5546.82       253.84 o                         
   6   1   3      32957.03      34874.41      1418.61 o                         
   7   1   3       2783.17       2212.78       110.07 o                         
   8   1   3      23853.63      27693.35      1128.97 o                         
   9   1   3       2262.23       1959.16       100.22 o                         
  10   1   3       4656.78       4491.41       205.17 o                         
  11   1   3         65.15         73.54        23.84 o                         
  12   1   3       8314.75       8495.34       368.30 o                         
  13   1   3        412.28        386.50        62.31 o                         
  14   1   3       2274.32       2169.04       243.69 o                         
 -14   2   3       1044.31       1307.45       179.81 o                         
 -13   2   3       7210.32       6998.56       435.43 o                         
 -12   2   3       8985.01       8665.68       525.30 o                         
 -11   2   3      11971.98      12016.06       715.52 o                         
 -10   2   3      19193.06      18420.59      1075.19 o                         
  -9   2   3       2220.88       1945.57       139.98 o                         
  -8   2   3      32935.77      33025.10      1890.24 o                         
  -7   2   3       3054.61       2999.32       351.01 o                         
  -6   2   3      47258.05      49777.37      2856.77 o                         
  -5   2   3          7.16         17.50         6.45 o                         
  -4   2   3      61711.59      63173.86      2559.28 o                         
  -3   2   3       2318.30       2092.83        97.44 o                         
  -2   2   3      45197.96      49163.01      1989.68 o                         
  -1   2   3        626.76        940.52        49.00 o                         
   0   2   3      57491.83      64478.98      3378.56 o                         
   1   2   3     107112.59     119477.98      7755.50 o                         
   2   2   3     156241.67     191634.47      8420.95 o                         
   3   2   3      44955.82      45222.89      2431.23 o                         
   4   2   3       9691.00       8992.75       377.62 o                         
   5   2   3      45577.79      45147.34      1839.33 o                         
   6   2   3       4003.01       4134.05       195.71 o                         
   7   2   3      40177.05      42412.19      1729.43 o                         
   8   2   3       1330.60       1277.42        73.74 o                         
   9   2   3      12783.78      12673.57       533.85 o                         
  10   2   3       1931.97       1753.34       101.74 o                         
  11   2   3      11083.47      10936.76       647.87 o                         
  12   2   3        778.46        685.62        56.95 o                         
  13   2   3       9137.53      10425.76       638.53 o                         
  14   2   3         96.49         34.89        67.75 o                         
 -14   3   3        874.76       1155.73       160.93 o                         
 -13   3   3       2004.83       1926.11       156.70 o                         
 -12   3   3       2475.29       2532.09       192.10 o                         
 -11   3   3       3063.40       2961.44       209.66 o                         
 -10   3   3       2736.27       2752.27       196.40 o                         
  -9   3   3       6990.39       6326.71       400.55 o                         
  -8   3   3       1094.03       1250.87       103.90 o                         
  -7   3   3      19238.74      18645.21      1090.40 o                         
  -6   3   3        290.92        345.55        27.06 o                         
  -5   3   3      18542.55      18536.31       760.24 o                         
  -4   3   3         17.37         48.51        14.34 o                         
  -3   3   3      37787.83      37712.46      1537.70 o                         
  -2   3   3       1376.94       1359.10        72.95 o                         
  -1   3   3      35270.76      41372.45      1685.12 o                         
   0   3   3      19175.12      22613.99      1112.37 o                         
   1   3   3       2244.73       2332.68       173.91 o                         
   2   3   3      12376.17      15640.02       796.12 o                         
   3   3   3      18078.96      19484.37      1311.42 o                         
   4   3   3       2762.74       2500.22       179.78 o                         
   5   3   3       1340.98       1432.34        90.21 o                         
   6   3   3      22588.57      22426.56       965.92 o                         
   7   3   3        938.61       1015.60        62.63 o                         
   8   3   3       8356.14       9154.39       542.48 o                         
   9   3   3        326.48        345.15        36.85 o                         
  10   3   3       3271.50       3239.67       152.80 o                         
  11   3   3        492.54        500.13        43.16 o                         
  12   3   3       6427.19       6649.53       431.08 o                         
  13   3   3        193.67        138.58        58.03 o                         
  14   3   3       1047.81       1203.35       180.53 o                         
 -14   4   3          4.19         37.69       145.89 o                         
 -13   4   3        329.88        418.12        90.10 o                         
 -12   4   3        159.82        186.45        52.02 o                         
 -11   4   3        200.26        195.92        58.26 o                         
 -10   4   3       2395.82       2086.81       165.35 o                         
  -9   4   3         51.34         16.63        39.22 o                         
  -8   4   3        254.57        305.28        26.67 o                         
  -7   4   3       1192.36       1134.83        69.26 o                         
  -6   4   3         37.49         75.97        19.14 o                         
  -5   4   3       1600.81       1442.43        76.76 o                         
  -4   4   3        682.19        614.53        43.65 o                         
  -3   4   3        237.81        224.24        26.54 o                         
  -2   4   3       2100.11       2117.67       106.25 o                         
  -1   4   3       1585.48       1727.57        89.61 o                         
   0   4   3       3000.75       3308.45       200.66 o                         
   1   4   3       1218.60       1520.25        81.36 o                         
   2   4   3      10282.95      12061.79       911.46 o                         
   3   4   3        342.65        412.53        39.21 o                         
   4   4   3        129.37        117.28        23.56 o                         
   5   4   3       2748.40       2699.29       149.07 o                         
   6   4   3        314.66        288.21        52.48 o                         
   7   4   3        452.32        408.45        37.95 o                         
   8   4   3        115.24        115.20        26.72 o                         
   9   4   3        275.85        274.33        34.37 o                         
  10   4   3        736.15        745.00        56.23 o                         
  11   4   3        212.16        243.82        35.78 o                         
  12   4   3        269.06        149.87        73.01 o                         
  13   4   3          3.25         14.24        46.86 o                         
  14   4   3        229.40        184.40       100.74 o                         
 -14   5   3       1068.79       1175.17       275.85 o                         
 -13   5   3       1794.11       1817.58       163.34 o                         
 -12   5   3       3158.78       3044.84       232.72 o                         
 -11   5   3       4323.64       4076.79       285.72 o                         
 -10   5   3       4375.09       3741.85       264.34 o                         
  -9   5   3       4669.83       4366.77       197.59 o                         
  -8   5   3        338.79        272.33        36.53 o                         
  -7   5   3      26701.09      27506.43      1117.10 o                         
  -6   5   3         15.09         10.20        19.23 o                         
  -5   5   3      25312.42      25112.37      1028.89 o                         
  -4   5   3       2071.14       2304.97       161.98 o                         
  -3   5   3       9319.85       8158.07       445.57 o                         
  -2   5   3       8031.47       8355.47       356.00 o                         
  -1   5   3      28392.93      31605.14      1386.90 o                         
   0   5   3      21928.79      25296.62      1033.15 o                         
   1   5   3      28946.57      33605.53      1614.66 o                         
   2   5   3       1729.59       1643.57       187.70 o                         
   3   5   3        489.23        483.92        97.21 o                         
   4   5   3      18766.75      19176.01      1825.67 o                         
   5   5   3       4630.98       4486.20       254.27 o                         
   6   5   3      22095.55      21543.55      1424.32 o                         
   7   5   3       7057.67       6731.35       319.47 o                         
   8   5   3       3309.51       3403.84       177.41 o                         
   9   5   3          9.14         29.09        23.19 o                         
  10   5   3       8058.10       8961.84       391.82 o                         
  11   5   3        199.36        169.24        32.12 o                         
  12   5   3       7586.56       8240.12       363.92 o                         
  13   5   3        322.16        297.12        78.02 o                         
  14   5   3       2345.18       2481.71       523.99 o                         
 -14   6   3        881.17        778.67       157.26 o                         
 -13   6   3       3015.66       2709.05       226.29 o                         
 -12   6   3       4705.01       4107.34       300.21 o                         
 -11   6   3       5196.38       4646.84       323.01 o                         
 -10   6   3      16849.69      17444.92       724.20 o                         
  -9   6   3       4807.58       4904.05       227.16 o                         
  -8   6   3      14163.28      14404.54       603.80 o                         
  -7   6   3        983.18        931.33        79.13 o                         
  -6   6   3      26468.40      29020.15      1193.00 o                         
  -5   6   3         44.78         72.90        23.67 o                         
  -4   6   3      32462.70      34574.49      1412.53 o                         
  -3   6   3         36.78         55.35        22.90 o                         
  -2   6   3      41848.80      44775.57      1947.56 o                         
  -1   6   3      16706.65      16953.14      1006.50 o                         
   0   6   3      70332.31      80275.80      3756.17 o                         
   1   6   3      20286.77      21250.45      1019.23 o                         
   2   6   3      26221.62      25182.68      1477.93 o                         
   3   6   3      22119.53      23866.07      1399.81 o                         
   4   6   3       6520.62       6032.65       388.64 o                         
   5   6   3      30962.22      30605.32      1593.36 o                         
   6   6   3       2782.11       2699.51       159.30 o                         
   7   6   3      25759.45      26245.08      1256.94 o                         
   8   6   3        222.73        209.31        33.15 o                         
   9   6   3      16817.38      18539.84       771.07 o                         
  10   6   3          5.21         22.26        30.33 o                         
  11   6   3       8282.02       8979.00       389.31 o                         
  12   6   3        309.86        207.93        43.31 o                         
  14   6   3        593.60        694.79       151.98 o                         
 -14   7   3       1683.54       1686.29       344.06 o                         
 -13   7   3        767.98        733.41       123.10 o                         
 -12   7   3        399.52        503.32       167.77 o                         
 -11   7   3       2578.65       2652.09       421.50 o                         
 -10   7   3        556.98        585.21        58.40 o                         
  -9   7   3       2173.33       2257.52       126.98 o                         
  -8   7   3       1481.56       1545.40       101.71 o                         
  -7   7   3       3827.30       3640.09       190.31 o                         
  -6   7   3        153.87        181.58        43.20 o                         
  -5   7   3      14000.98      14514.98       784.65 o                         
  -4   7   3         45.14         65.01        27.74 o                         
  -3   7   3      10465.04      10663.81       599.99 o                         
  -2   7   3        548.62        437.61        44.64 o                         
  -1   7   3      11507.53      12531.88       629.11 o                         
   0   7   3       2125.98       2225.13       121.78 o                         
   1   7   3       5419.75       5944.59       269.46 o                         
   2   7   3       6112.12       6393.51       352.81 o                         
   3   7   3       3220.27       3877.67       214.79 o                         
   4   7   3       4997.58       5034.09       253.01 o                         
   5   7   3       4347.34       4095.25       220.42 o                         
   6   7   3       4684.15       4615.96       234.70 o                         
   7   7   3       1221.06       1326.58        86.22 o                         
   8   7   3       6796.65       6744.60       358.12 o                         
   9   7   3         15.47          0.64        28.25 o                         
  10   7   3       5813.19       5392.08       438.12 o                         
  11   7   3         13.87         -4.78        32.77 o                         
  12   7   3       1379.72       1386.38       107.13 o                         
  13   7   3        712.58        596.86       107.74 o                         
  14   7   3       1030.20        932.85       299.07 o                         
 -13   8   3        113.88        138.89        72.24 o                         
 -12   8   3         32.07         39.98        49.30 o                         
 -11   8   3        265.78        230.77        49.43 o                         
 -10   8   3        230.90        208.25        37.73 o                         
  -9   8   3         18.91         25.27        47.91 o                         
  -8   8   3         12.46         46.66        32.30 o                         
  -7   8   3         34.33         60.07        29.91 o                         
  -6   8   3        218.77        211.13        36.40 o                         
  -5   8   3         88.30        128.78        32.51 o                         
  -4   8   3       3518.32       3379.96       173.14 o                         
  -3   8   3         19.37         31.92        26.82 o                         
  -2   8   3        215.14        194.18        35.03 o                         
  -1   8   3       1685.57       1477.92        94.50 o                         
   0   8   3        179.37        208.43        37.28 o                         
   1   8   3          5.99         26.79        23.36 o                         
   2   8   3        558.09        521.95        51.00 o                         
   3   8   3        104.81         86.22        35.97 o                         
   4   8   3        273.27        337.88        43.38 o                         
   5   8   3        692.04        662.62        59.92 o                         
   6   8   3        813.22        895.02        77.79 o                         
   7   8   3        134.87        156.18        35.96 o                         
   8   8   3        422.35        411.33        66.81 o                         
   9   8   3        107.16         50.42        30.33 o                         
  10   8   3         83.83         43.59        35.54 o                         
  11   8   3        140.85        160.17        38.68 o                         
  12   8   3         18.15         13.60        58.61 o                         
  13   8   3        578.47        579.93       121.08 o                         
  14   8   3         88.18         15.75        92.75 o                         
 -13   9   3        767.42        811.95       114.79 o                         
 -12   9   3       1369.93       1569.84       238.62 o                         
 -11   9   3       2052.57       1830.99       259.80 o                         
 -10   9   3       2659.57       2973.00       163.36 o                         
  -9   9   3       3666.32       3873.01       214.10 o                         
  -8   9   3        258.13        290.03        66.33 o                         
  -7   9   3       9753.60       9238.23       416.28 o                         
  -6   9   3         14.04        -22.70        35.35 o                         
  -5   9   3      13222.64      13577.72       585.21 o                         
  -4   9   3        850.70        865.66        70.97 o                         
  -3   9   3      11903.59      12004.44       516.65 o                         
  -2   9   3       2300.76       2186.08       135.44 o                         
  -1   9   3      10046.98      10192.98       455.79 o                         
   0   9   3      11754.96      12392.97       532.59 o                         
   1   9   3       8757.55       8480.18       379.17 o                         
   2   9   3       1991.93       2025.74       120.94 o                         
   3   9   3       2978.19       2988.76       160.53 o                         
   4   9   3       7369.96       6592.93       311.32 o                         
   5   9   3       1561.57       1347.50       129.69 o                         
   6   9   3       9727.95      10270.94       477.48 o                         
   7   9   3        251.42        242.70        42.20 o                         
   8   9   3       2528.30       2210.51       195.12 o                         
   9   9   3        680.40        657.02        65.34 o                         
  10   9   3       1412.62       1623.95       115.01 o                         
  11   9   3          4.80         18.86        36.65 o                         
  12   9   3       5643.53       5475.79       760.96 o                         
  13   9   3        104.15        172.64       124.01 o                         
 -11  10   3       3869.39       3131.65       396.19 o                         
 -10  10   3       3507.85       3191.57       326.18 o                         
  -9  10   3       1427.47       1216.20        91.33 o                         
  -8  10   3      10543.15       9143.24       442.18 o                         
  -7  10   3        134.03        165.83        39.62 o                         
  -6  10   3      18382.45      17332.22       725.24 o                         
  -5  10   3        795.17        666.53        71.02 o                         
  -4  10   3      11667.62      12170.19       528.80 o                         
  -3  10   3       1142.99       1276.73       152.66 o                         
  -2  10   3      16539.20      17758.49      1131.75 o                         
  -1  10   3      14405.92      14130.42       844.39 o                         
   0  10   3      28389.78      29846.89      1329.23 o                         
   1  10   3       4486.76       3608.50       257.38 o                         
   2  10   3       3734.00       3379.66       211.22 o                         
   3  10   3      11226.26      10672.30       534.27 o                         
   4  10   3       4515.12       4403.11       224.03 o                         
   5  10   3      11443.39      11010.38       486.69 o                         
   6  10   3       2909.48       2664.95       149.99 o                         
   7  10   3       9016.48       8599.53       522.49 o                         
   8  10   3        450.01        530.60        77.20 o                         
   9  10   3       5647.95       6390.39       303.77 o                         
  10  10   3         49.98         38.00        37.07 o                         
  -9  11   3       2107.33       2147.34       253.39 o                         
  -8  11   3        174.93        136.15        42.35 o                         
  -7  11   3       2160.43       1968.48       134.92 o                         
  -6  11   3          5.84         16.65        29.81 o                         
  -5  11   3       2835.61       2680.26       177.58 o                         
  -4  11   3         98.99        108.85        50.96 o                         
  -3  11   3       5396.64       5350.19       369.07 o                         
  -2  11   3         13.88         20.92        27.90 o                         
  -1  11   3       5302.55       5342.90       330.75 o                         
   0  11   3        618.92        651.77        61.90 o                         
   1  11   3       2251.81       2090.74       126.88 o                         
   2  11   3       3591.72       3201.17       176.03 o                         
   3  11   3       1128.64       1049.62        82.38 o                         
   4  11   3       3748.48       3635.34       194.17 o                         
   5  11   3       2120.84       2109.56       131.29 o                         
   6  11   3       1209.84       1150.66        99.29 o                         
   7  11   3         32.34         19.76        35.89 o                         
   8  11   3       3185.34       2846.24       458.21 o                         
   9  11   3          8.19          7.29       114.28 o                         
  -8  12   3         91.48         50.35        52.20 o                         
  -7  12   3        458.50        501.83        83.23 o                         
  -6  12   3        917.80        826.35       110.36 o                         
  -5  12   3        138.69        157.45        39.04 o                         
  -4  12   3        253.33        293.60        46.51 o                         
  -3  12   3          0.87         -3.07        28.33 o                         
  -2  12   3         34.31         23.53        33.31 o                         
  -1  12   3        187.48        252.97        43.02 o                         
   0  12   3        194.54        223.11        45.21 o                         
   1  12   3        330.12        301.59        54.82 o                         
   2  12   3       1876.90       1750.87       116.44 o                         
   3  12   3         80.55         29.34        34.05 o                         
   4  12   3         91.31        113.95        36.76 o                         
   5  12   3       1498.86       1186.19       121.98 o                         
   6  12   3         41.18        112.73        57.39 o                         
   7  12   3        144.69        169.99        63.05 o                         
   8  12   3        337.75        366.69        85.45 o                         
   9  12   3         11.83         36.47       114.28 o                         
  -7  13   3       2606.20       2594.92       222.00 o                         
  -6  13   3          7.35        -16.91        39.05 o                         
  -5  13   3       5328.80       5154.74       365.20 o                         
  -4  13   3         23.14        -37.35        44.66 o                         
  -3  13   3       6107.68       6016.78       469.51 o                         
  -2  13   3       1188.72       1116.95       137.86 o                         
  -1  13   3       5152.22       4045.69       248.64 o                         
   0  13   3       1911.30       2047.87       157.31 o                         
   1  13   3       2804.40       2482.15       182.66 o                         
   2  13   3        872.61        928.32       113.34 o                         
   3  13   3       2446.15       2185.97       264.97 o                         
   4  13   3       1994.20       1797.12       171.45 o                         
   5  13   3       1058.60       1351.32       143.77 o                         
   6  13   3       4625.46       4440.65       541.14 o                         
   7  13   3        740.93        834.72       116.34 o                         
   8  13   3       2802.68       2670.53       332.42 o                         
  -8   0   4        200.66        329.01        43.30 o                         
  -7   0   4     116302.25     125467.77      7185.87 o                         
  -6   0   4      67952.30      70815.10      4059.93 o                         
  -5   0   4     102153.80     110444.50      6329.19 o                         
  -4   0   4     120378.47     121651.21      6973.72 o                         
  -3   0   4       1362.12       1448.07        91.77 o                         
  -2   0   4       3900.47       3552.11       212.12 o                         
  -1   0   4       8281.11       7315.23       430.67 o                         
   0   0   4      63003.88      58500.93      3361.79 o                         
   1   0   4      55219.53      58785.52      3381.24 o                         
   2   0   4      97569.59     108050.10      6627.18 o                         
   3   0   4       2207.30       1867.40       143.26 o                         
   4   0   4      28652.23      29531.49      1706.78 o                         
   5   0   4       3173.05       3052.35       196.48 o                         
   6   0   4      26680.65      25312.79      1690.96 o                         
   7   0   4       4502.41       3881.86       314.77 o                         
   8   0   4      35765.35      39575.22      2288.99 o                         
   9   0   4       3676.44       3374.45       278.21 o                         
  10   0   4       6900.70       7006.36       438.83 o                         
  11   0   4       6053.53       5824.65       393.74 o                         
  12   0   4       4541.15       4682.69       312.52 o                         
  13   0   4       8370.10       7786.47       759.40 o                         
  14   0   4       1869.22       2246.47       239.47 o                         
 -12   1   4       5567.39       5706.63       473.65 o                         
 -11   1   4        536.46        522.78        48.83 o                         
 -10   1   4       6125.77       6506.54       391.71 o                         
  -9   1   4        212.56        173.41        30.58 o                         
  -8   1   4      22776.67      24660.94      1425.65 o                         
  -7   1   4       7464.92       6691.63       399.67 o                         
  -6   1   4      11567.57      11092.28       649.09 o                         
  -5   1   4      40763.10      41483.98      2385.97 o                         
  -4   1   4       1807.01       1609.94        70.88 o                         
  -3   1   4      11409.54      11142.98       456.79 o                         
  -2   1   4       3919.78       3892.92       164.97 o                         
  -1   1   4      10013.37      10093.82       416.51 o                         
   0   1   4       4551.96       4463.15       346.44 o                         
   1   1   4      20295.85      22114.13      1733.00 o                         
   2   1   4        496.02        565.68        37.44 o                         
   3   1   4       3417.61       3480.93       153.00 o                         
   4   1   4         61.35         52.26        15.59 o                         
   5   1   4      10306.72      10051.51       423.42 o                         
   6   1   4         75.48         78.97        18.75 o                         
   7   1   4      24486.19      24713.33      1177.79 o                         
   8   1   4       1336.86       1154.38        68.17 o                         
   9   1   4       9161.90       9584.27       406.94 o                         
  10   1   4       2378.91       2050.03       109.52 o                         
  11   1   4       1040.14       1077.30        69.65 o                         
  12   1   4       4230.05       4072.08       205.72 o                         
  13   1   4       1793.05       1745.45       107.70 o                         
  14   1   4       2122.06       2491.13       275.76 o                         
 -14   2   4         83.61         37.41        97.26 o                         
 -13   2   4        295.42        205.21        47.65 o                         
 -12   2   4          6.04         -3.22        40.77 o                         
 -11   2   4         28.93        -47.73        47.73 o                         
 -10   2   4        176.43        125.00        40.52 o                         
  -9   2   4        151.60         99.48        32.88 o                         
  -8   2   4        131.59        134.37        31.76 o                         
  -7   2   4         40.46        110.91        34.94 o                         
  -6   2   4         24.31         10.42        40.71 o                         
  -5   2   4       3711.93       3611.62       165.17 o                         
  -4   2   4        122.46        148.00        15.12 o                         
  -3   2   4      10885.50      10610.70       435.52 o                         
  -2   2   4         44.85         45.56        13.26 o                         
  -1   2   4      12952.44      14715.60       604.68 o                         
   0   2   4         84.95         63.51        16.24 o                         
   1   2   4       3152.25       2979.14       227.43 o                         
   2   2   4       6339.69       7083.09       447.79 o                         
   3   2   4        406.69        422.34        36.53 o                         
   4   2   4         93.89         69.53        18.98 o                         
   5   2   4       3468.49       3413.71       157.55 o                         
   6   2   4        474.58        497.96        39.49 o                         
   7   2   4       1147.47       1254.36        72.72 o                         
   8   2   4         44.44         43.39        20.69 o                         
   9   2   4       1060.06        952.84        73.13 o                         
  10   2   4        457.86        415.62        50.51 o                         
  11   2   4         48.09         50.03        24.29 o                         
  12   2   4        710.02        604.93        50.16 o                         
  13   2   4         60.53         37.77        45.98 o                         
  14   2   4        322.38        274.76        96.28 o                         
 -14   3   4       2184.79       2306.04       259.00 o                         
 -13   3   4         10.15         27.32        51.81 o                         
 -12   3   4       6178.52       6321.51       407.13 o                         
 -11   3   4         87.18         -3.05        36.85 o                         
 -10   3   4      13206.07      14047.70       837.78 o                         
  -9   3   4        782.11        626.38        94.76 o                         
  -8   3   4       7230.33       6162.42       381.73 o                         
  -7   3   4      11627.43      11662.16       797.69 o                         
  -6   3   4      10613.18      10220.07       488.97 o                         
  -5   3   4      17007.14      16159.34       659.04 o                         
  -4   3   4       9147.48       9217.45       384.37 o                         
  -3   3   4       1273.43       1074.93        58.14 o                         
  -2   3   4       5766.75       6479.12       274.65 o                         
  -1   3   4       3599.79       4058.92       227.77 o                         
   0   3   4      13736.18      15145.22       767.29 o                         
   1   3   4      12107.57      13132.69       879.64 o                         
   2   3   4      44478.45      48395.58      3159.38 o                         
   3   3   4      16672.18      17693.33       956.03 o                         
   4   3   4        235.29        219.02        26.61 o                         
   5   3   4      32993.57      33825.84      1479.18 o                         
   6   3   4       5324.92       5002.58       223.89 o                         
   7   3   4      29680.55      29960.15      1716.59 o                         
   8   3   4        838.84        761.75        60.02 o                         
   9   3   4       2356.64       2033.29       108.48 o                         
  10   3   4      10430.82      11059.62       493.56 o                         
  11   3   4       1089.55       1122.06        72.78 o                         
  12   3   4       5340.22       5464.88       251.19 o                         
  13   3   4        916.72        988.21       111.92 o                         
  14   3   4       1116.71       1608.93       224.92 o                         
 -14   4   4        261.74          9.73       102.12 o                         
 -13   4   4       7950.32       7747.80       501.83 o                         
 -12   4   4        474.17        482.34       109.85 o                         
 -11   4   4      17528.02      21823.37      1272.70 o                         
 -10   4   4        324.21        288.35        53.44 o                         
  -9   4   4       8699.51       8098.34       588.39 o                         
  -7   4   4      19258.42      19819.57       925.20 o                         
  -6   4   4      17637.94      17360.37       717.08 o                         
  -5   4   4      40750.51      44298.58      1805.22 o                         
  -4   4   4      17562.25      17571.21       769.73 o                         
  -3   4   4       3777.37       3357.20       166.51 o                         
  -2   4   4      37918.34      39937.78      1628.21 o                         
  -1   4   4       4076.01       4237.69       189.93 o                         
   0   4   4      97414.99     115645.23      5516.90 o                         
   1   4   4       5683.23       6387.11       375.93 o                         
   2   4   4      93750.00     112910.23      7745.04 o                         
   3   4   4        137.23        103.14        26.20 o                         
   4   4   4      25068.18      23927.39      1995.00 o                         
   5   4   4       2971.90       3671.33       241.57 o                         
   6   4   4      40170.29      37976.84      1867.16 o                         
   7   4   4        705.68        685.98        51.31 o                         
   8   4   4      26790.12      27184.25      2009.87 o                         
   9   4   4       7415.32       7950.29       350.27 o                         
  10   4   4       9510.77       9629.89       445.83 o                         
  11   4   4       9404.85       9798.63       503.87 o                         
  12   4   4       3555.71       3995.48       229.12 o                         
  13   4   4       6066.58       6357.27       433.90 o                         
  14   4   4       1937.87       2302.67       285.88 o                         
 -14   5   4       1420.49       1685.18       235.38 o                         
 -13   5   4        108.89         67.90        80.37 o                         
 -12   5   4       4615.03       5104.72       347.68 o                         
 -11   5   4         38.55         27.85        46.32 o                         
 -10   5   4       5581.80       4683.64       325.02 o                         
  -9   5   4        204.25        158.98        45.75 o                         
  -8   5   4       1688.30       1691.00        89.33 o                         
  -7   5   4       5434.27       5185.16       231.11 o                         
  -6   5   4       5649.01       5400.38       240.18 o                         
  -5   5   4       7524.76       8203.61       407.65 o                         
  -4   5   4       6345.53       6627.83       333.67 o                         
  -3   5   4      11553.46      12968.64       759.08 o                         
  -2   5   4       6954.07       8191.12       404.22 o                         
  -1   5   4      16375.59      18697.22       776.25 o                         
   0   5   4       1993.75       2158.26       155.60 o                         
   1   5   4      18061.55      20580.75      1493.14 o                         
   2   5   4         27.60         41.97        31.76 o                         
   3   5   4      17415.44      21510.01      1087.58 o                         
   4   5   4       1282.92       1324.40        79.03 o                         
   5   5   4      15860.12      17092.99       706.79 o                         
   6   5   4        800.93        884.69        63.20 o                         
   7   5   4       7561.66       7630.12       413.98 o                         
   8   5   4       1346.23       1338.19        84.82 o                         
   9   5   4      10651.19      10839.10       464.19 o                         
  10   5   4        150.95        119.68        30.91 o                         
  11   5   4       2227.07       2389.70       130.01 o                         
  12   5   4       1731.55       2138.93       116.62 o                         
  13   5   4        953.91        949.98       125.96 o                         
  14   5   4       1732.38       1869.29       363.51 o                         
 -14   6   4         27.99         92.19       153.18 o                         
 -13   6   4        225.67        233.63        65.92 o                         
 -12   6   4         12.60        -50.05        50.05 o                         
 -11   6   4       1173.50       1007.71       112.30 o                         
 -10   6   4         83.03         75.72        49.35 o                         
  -9   6   4         79.93        101.10        26.84 o                         
  -8   6   4        451.12        519.53        44.95 o                         
  -7   6   4         13.53         40.59        22.63 o                         
  -6   6   4        141.94        145.16        28.64 o                         
  -5   6   4        102.12         83.35        24.55 o                         
  -4   6   4         22.37         -0.68        21.83 o                         
  -3   6   4       2259.47       2287.66       120.10 o                         
  -2   6   4       1570.70       1781.15       114.14 o                         
  -1   6   4        349.50        450.42        90.90 o                         
   0   6   4       4835.33       4955.53       227.18 o                         
   1   6   4       5987.17       6303.60       282.53 o                         
   2   6   4       3331.94       3338.38       162.94 o                         
   3   6   4        212.42        181.04        37.23 o                         
   4   6   4         87.68        145.04        42.68 o                         
   5   6   4       2186.49       2161.11       154.97 o                         
   6   6   4       2469.95       2504.24       195.53 o                         
   7   6   4        141.58         63.86       105.03 o                         
   8   6   4        245.52        208.13        71.24 o                         
   9   6   4         15.02         -0.75        26.87 o                         
  10   6   4         51.06         10.72        25.37 o                         
  11   6   4        121.04         73.29        33.45 o                         
  12   6   4        114.70        120.24        43.88 o                         
  13   6   4          1.97        -64.96        67.41 o                         
  14   6   4         61.53        -63.86        65.06 o                         
 -14   7   4       2495.27       2057.89       303.94 o                         
 -13   7   4         36.36        182.36       128.87 o                         
 -12   7   4       2729.67       2939.35       278.21 o                         
 -11   7   4          2.10         29.09        57.21 o                         
 -10   7   4       3700.61       3833.09       210.33 o                         
  -9   7   4        687.40        598.24        52.23 o                         
  -8   7   4       6288.58       6301.00       330.23 o                         
  -7   7   4       2735.66       2336.16       127.23 o                         
  -6   7   4       4821.07       4611.50       361.46 o                         
  -5   7   4       9218.31       9412.54       524.41 o                         
  -4   7   4       8879.22       9073.84       394.31 o                         
  -3   7   4       9297.19       8811.86       449.30 o                         
  -2   7   4        541.02        586.30        50.54 o                         
  -1   7   4      17062.30      19105.80       807.17 o                         
   0   7   4       1369.23       1280.67        88.30 o                         
   1   7   4      15139.67      15948.17       669.17 o                         
   2   7   4       2284.81       2208.80       121.89 o                         
   3   7   4      22093.07      24044.41      1404.85 o                         
   4   7   4        335.94        355.30        42.42 o                         
   5   7   4      19573.99      20265.94      1392.84 o                         
   6   7   4       3790.82       3782.06       187.28 o                         
   7   7   4      15911.86      16176.68       694.35 o                         
   8   7   4        304.80        380.27        68.38 o                         
   9   7   4       5545.39       5933.71       272.42 o                         
  10   7   4       3277.94       3344.76       239.59 o                         
  11   7   4       3701.56       3727.10       280.19 o                         
  12   7   4       4107.62       4415.17       320.22 o                         
  13   7   4       1531.54       1468.94       149.76 o                         
  14   7   4       1104.57       1050.57       196.59 o                         
 -13   8   4       4843.29       4708.98       401.11 o                         
 -12   8   4        178.93        216.67        72.57 o                         
 -11   8   4       6118.09       5798.37       306.91 o                         
 -10   8   4        138.26        169.00        36.16 o                         
  -9   8   4       8041.93       7761.59       494.60 o                         
  -8   8   4        848.62        787.77        85.88 o                         
  -7   8   4      14256.44      14333.79       617.17 o                         
  -6   8   4       7512.00       6453.19       295.46 o                         
  -5   8   4       9665.14       9862.86       433.09 o                         
  -4   8   4      15287.76      15945.89       670.98 o                         
  -3   8   4       7806.11       8358.54       369.17 o                         
  -2   8   4      14974.58      16262.28       677.67 o                         
  -1   8   4       3533.79       2902.16       153.00 o                         
   0   8   4      36049.13      39584.10      1627.72 o                         
   1   8   4       1681.52       1619.16       108.33 o                         
   2   8   4      28521.71      29107.59      1192.32 o                         
   3   8   4          5.04         18.46        26.63 o                         
   4   8   4      21195.01      23293.29      1174.14 o                         
   5   8   4       2959.21       3019.02       226.41 o                         
   6   8   4      18577.86      19382.44      1078.94 o                         
   7   8   4       2561.26       2423.60       263.78 o                         
   8   8   4       8720.05       9560.03       489.53 o                         
   9   8   4       1475.36       1379.74        94.92 o                         
  10   8   4       4715.06       5301.28       316.82 o                         
  11   8   4       5607.36       4977.16       264.46 o                         
  12   8   4       4337.09       4413.19       323.37 o                         
  13   8   4       5125.40       4550.00       460.77 o                         
  14   8   4        431.60        598.86       148.84 o                         
 -13   9   4          1.49        -45.57        45.57 o                         
 -12   9   4       2815.60       3255.45       411.26 o                         
 -11   9   4        225.91        125.56        64.62 o                         
 -10   9   4       2856.44       2542.97       271.27 o                         
  -9   9   4        202.11        246.07        45.28 o                         
  -8   9   4       2503.45       2317.42       186.26 o                         
  -7   9   4       1698.47       1647.45       107.33 o                         
  -6   9   4       7524.08       7596.99       483.95 o                         
  -5   9   4       1239.24       1261.27        93.06 o                         
  -4   9   4       2707.03       2649.91       144.09 o                         
  -3   9   4       3092.01       2815.79       149.41 o                         
  -2   9   4       4199.00       4165.56       449.29 o                         
  -1   9   4       3985.82       4182.93       206.78 o                         
   0   9   4       1893.12       1604.89       102.41 o                         
   1   9   4       7610.43       6845.06       308.82 o                         
   2   9   4        561.83        489.78        53.81 o                         
   3   9   4       7489.50       7038.02       376.55 o                         
   4   9   4         10.24         21.62        28.87 o                         
   5   9   4       5799.25       5928.71       378.63 o                         
   6   9   4        943.68        992.86        82.34 o                         
   7   9   4        893.39        806.87        71.33 o                         
   8   9   4       1097.65       1272.24       105.99 o                         
   9   9   4        149.03        183.82        39.17 o                         
  10   9   4         82.93        150.51        38.64 o                         
  11   9   4       1620.66       1513.52       121.21 o                         
  12   9   4        109.06          1.33        67.21 o                         
 -11  10   4         98.12        205.22        66.74 o                         
 -10  10   4         11.10         -4.98        36.60 o                         
  -9  10   4         29.55         15.64        32.66 o                         
  -8  10   4         15.91         17.23        29.77 o                         
  -7  10   4        100.61        125.10        35.51 o                         
  -6  10   4        253.95        250.72        48.80 o                         
  -5  10   4        377.63        340.25        45.42 o                         
  -4  10   4          6.84         16.89        25.30 o                         
  -3  10   4         34.75         33.74        27.38 o                         
  -2  10   4         38.22         49.70        30.56 o                         
  -1  10   4          3.15        -30.75        31.29 o                         
   0  10   4       2304.23       2322.74       163.92 o                         
   1  10   4         46.06         25.43        57.21 o                         
   2  10   4       2861.77       2608.66       155.54 o                         
   3  10   4          2.01         -9.27        27.64 o                         
   4  10   4        165.72        129.30        35.28 o                         
   5  10   4       1004.21        960.61        79.39 o                         
   6  10   4        245.35        217.83        47.33 o                         
   7  10   4         52.92         18.67        33.53 o                         
   8  10   4        485.49        508.15        58.64 o                         
   9  10   4         25.27         45.14        34.49 o                         
  10  10   4         90.70        112.29        43.91 o                         
  -9  11   4        295.13        386.02        81.25 o                         
  -8  11   4       2885.91       2839.39       160.27 o                         
  -7  11   4       3494.98       3145.34       176.04 o                         
  -6  11   4       4875.78       4695.64       278.33 o                         
  -5  11   4        804.58        869.43        86.41 o                         
  -4  11   4       4675.94       3857.72       289.69 o                         
  -3  11   4       2881.58       2698.52       165.40 o                         
  -2  11   4       5827.11       4653.66       273.26 o                         
  -1  11   4       9896.60      10630.88       503.73 o                         
   0  11   4       1331.99       1300.16        92.86 o                         
   1  11   4      11425.57      11692.80       508.32 o                         
   2  11   4        715.39        889.05        84.08 o                         
   3  11   4       6700.52       6960.87       325.20 o                         
   4  11   4         52.30         54.92        35.13 o                         
   5  11   4       5777.00       4952.95       436.70 o                         
   6  11   4       1284.97       1162.86        90.52 o                         
   7  11   4       5218.57       5827.47       410.93 o                         
   8  11   4        137.04        147.52        57.09 o                         
   9  11   4       1687.03       2214.27       241.38 o                         
  -8  12   4        785.47        894.24       116.77 o                         
  -7  12   4       7159.72       7170.77       880.13 o                         
  -6  12   4       1678.69       1598.64       158.63 o                         
  -5  12   4       4756.46       4502.58       271.44 o                         
  -4  12   4       7318.23       6644.07       314.90 o                         
  -3  12   4       4701.26       4337.15       222.04 o                         
  -2  12   4       7823.70       7368.79       341.33 o                         
  -1  12   4       2805.73       2777.29       157.49 o                         
   0  12   4       7986.72       8001.30       362.27 o                         
   1  12   4       1212.40       1299.59        96.11 o                         
   2  12   4       9751.38       8783.66       398.57 o                         
   3  12   4         35.20         12.06        29.84 o                         
   4  12   4       9609.66       9130.76       414.58 o                         
   5  12   4        445.82        520.12        69.10 o                         
   6  12   4       6801.76       7058.16       770.67 o                         
   7  12   4        877.04       1195.10       143.86 o                         
   8  12   4       3841.84       4260.03       326.15 o                         
   9  12   4       1239.49       1283.59       277.19 o                         
  -7  13   4         14.04         46.36        52.29 o                         
  -6  13   4        748.94        739.18       106.32 o                         
  -5  13   4        714.26        847.61       224.29 o                         
  -4  13   4        511.98        664.54        94.21 o                         
  -3  13   4       2435.82       2505.14       208.29 o                         
  -2  13   4       1589.46       1807.21       201.76 o                         
  -1  13   4       1283.65       1550.29       247.92 o                         
   0  13   4        346.37        319.41        52.06 o                         
   1  13   4       2464.41       2289.10       175.07 o                         
   2  13   4        568.22        678.27       119.33 o                         
   3  13   4       3145.26       3178.51       267.02 o                         
   4  13   4          7.31         58.95        71.24 o                         
   5  13   4       1009.06       1077.78       130.22 o                         
   6  13   4         14.32        -21.77        48.31 o                         
   7  13   4        686.07        864.78       114.74 o                         
   8  13   4        781.88        667.61       160.48 o                         
 -11   1   5       6984.36       7318.53       436.42 o                         
 -10   1   5       1995.61       1944.43       131.25 o                         
  -9   1   5       4796.65       4870.14       296.91 o                         
  -8   1   5       8776.98       8345.66       493.89 o                         
  -7   1   5        114.10        127.50        27.84 o                         
  -6   1   5      23582.60      25062.75      1449.05 o                         
  -5   1   5       3740.39       2529.92       380.84 o                         
  -4   1   5      17983.32      16882.35       691.40 o                         
  -3   1   5        107.15         90.42        20.33 o                         
  -2   1   5      27379.18      26155.81      1067.67 o                         
  -1   1   5        482.19        506.45        45.44 o                         
   0   1   5      39110.39      40875.28      1658.46 o                         
   1   1   5       1299.12       1361.05        87.63 o                         
   2   1   5       9067.86       9307.09       693.21 o                         
   3   1   5      22035.14      22122.83       893.48 o                         
   4   1   5      11184.47      11104.05       496.25 o                         
   5   1   5      15829.72      14647.41       608.93 o                         
   6   1   5      14663.56      15692.89       653.29 o                         
   7   1   5      15310.78      16541.69       795.47 o                         
   8   1   5       2392.12       2175.89       113.28 o                         
   9   1   5       9919.35      10956.43       466.92 o                         
  10   1   5        262.19        249.41        46.94 o                         
  11   1   5       2627.57       2518.52       183.30 o                         
  12   1   5        229.50        233.50        39.43 o                         
  13   1   5       2551.65       2674.15       152.51 o                         
  14   1   5          6.53         10.36        45.47 o                         
 -13   2   5       3199.57       3365.54       222.13 o                         
 -12   2   5       7926.83       7874.10       484.08 o                         
 -11   2   5       9324.36       8794.16       529.99 o                         
 -10   2   5      11454.90      11817.70       696.44 o                         
  -9   2   5      11990.07      11466.59       682.51 o                         
  -8   2   5       3955.48       3710.59       235.47 o                         
  -7   2   5      35245.43      39291.73      3501.11 o                         
  -6   2   5       5422.45       5139.64       318.49 o                         
  -5   2   5      58534.45      56949.15      2305.49 o                         
  -4   2   5       9320.92       9489.57       392.94 o                         
  -3   2   5      67708.50      66095.17      2682.21 o                         
  -2   2   5       3959.36       3549.40       157.38 o                         
  -1   2   5     105398.74     109652.30      5250.88 o                         
   0   2   5      95593.37     107121.34      5862.64 o                         
   1   2   5     171131.36     188432.67     14242.81 o                         
   2   2   5       8223.87       8975.59       422.65 o                         
   3   2   5      28129.74      25970.44      1421.57 o                         
   4   2   5       8873.94       7983.24       354.29 o                         
   5   2   5      30816.24      30628.21      1256.31 o                         
   6   2   5      53457.15      51557.52      2228.37 o                         
   7   2   5      14643.25      14201.75       592.89 o                         
   8   2   5      40721.59      43270.89      2049.70 o                         
   9   2   5        667.77        598.84        59.86 o                         
  10   2   5       9212.68       9204.63       398.63 o                         
  11   2   5        433.93        496.67        49.18 o                         
  12   2   5      14415.66      16133.30       674.72 o                         
  13   2   5         82.51         71.78        29.95 o                         
  14   2   5       7480.63       8266.69       768.17 o                         
 -14   3   5        457.41        651.97       160.48 o                         
 -13   3   5       1985.76       2027.52       160.83 o                         
 -12   3   5       3201.40       3148.75       218.31 o                         
 -11   3   5       4176.62       3785.63       258.53 o                         
 -10   3   5       2081.52       2145.53       159.80 o                         
  -9   3   5       1059.28        954.15        94.41 o                         
  -8   3   5       6163.16       5362.99       392.33 o                         
  -7   3   5        906.05        863.91        80.77 o                         
  -6   3   5      21501.45      21087.55       862.84 o                         
  -5   3   5       1343.15       1202.83        64.19 o                         
  -4   3   5      11812.49      10817.42       446.80 o                         
  -3   3   5        359.61        371.45        29.87 o                         
  -2   3   5      15578.24      16243.72       664.63 o                         
  -1   3   5       1837.39       2287.83       145.44 o                         
   0   3   5      44802.95      50747.77      3856.88 o                         
   1   3   5      13596.42      14651.81      1353.58 o                         
   2   3   5      33824.98      39172.34      2449.97 o                         
   3   3   5       4865.27       4983.30       456.12 o                         
   4   3   5       4818.53       4709.47       237.45 o                         
   5   3   5      14561.69      14813.34       610.67 o                         
   6   3   5       8669.55       7582.84       530.26 o                         
   7   3   5      22796.45      23127.98      1103.12 o                         
   8   3   5       2947.30       2683.71       137.83 o                         
   9   3   5       5526.04       5354.78       242.40 o                         
  10   3   5       1219.10       1168.13        75.87 o                         
  11   3   5       4767.78       5119.35       237.32 o                         
  12   3   5         72.19        116.87        34.48 o                         
  13   3   5       3503.07       3308.12       166.73 o                         
  14   3   5         26.52         71.66        78.28 o                         
 -14   4   5          5.69        -48.63        85.56 o                         
 -13   4   5         19.04         -6.47        46.05 o                         
 -12   4   5        183.35        178.83        63.87 o                         
 -11   4   5        211.99        142.70        47.84 o                         
 -10   4   5       2013.04       1831.12       193.03 o                         
  -9   4   5         29.39         55.84        43.04 o                         
  -7   4   5       1532.50       1467.17       109.45 o                         
  -6   4   5        964.17        956.78        61.47 o                         
  -5   4   5       3816.70       3586.13       161.93 o                         
  -4   4   5        749.15        989.54        78.82 o                         
  -3   4   5        120.25        123.30        23.44 o                         
  -2   4   5       1379.14       1462.62        84.56 o                         
  -1   4   5        134.22         74.42        22.72 o                         
   0   4   5       7259.41       8691.28       478.98 o                         
   1   4   5       2252.43       2609.17       146.96 o                         
   2   4   5         93.48        163.67        27.37 o                         
   3   4   5        462.23        537.77        55.60 o                         
   4   4   5         16.81         34.21        28.77 o                         
   5   4   5          1.78         -3.80        20.91 o                         
   6   4   5       1549.99       1502.21       104.21 o                         
   7   4   5        416.20        337.32        36.97 o                         
   8   4   5         72.20        113.83        30.36 o                         
   9   4   5         27.10         49.21        24.55 o                         
  10   4   5        162.95        149.32        31.90 o                         
  11   4   5          1.83          5.40        29.64 o                         
  12   4   5        417.36        464.62        47.49 o                         
  13   4   5         39.52         29.41        36.34 o                         
  14   4   5        321.67        238.43       101.77 o                         
 -14   5   5         95.04        230.56       156.83 o                         
 -13   5   5       2106.64       1938.18       182.85 o                         
 -12   5   5       4168.82       4392.71       309.00 o                         
 -11   5   5       4388.28       3871.98       273.37 o                         
 -10   5   5       9284.39       9195.32       577.11 o                         
  -9   5   5       1268.84       1346.17       122.16 o                         
  -8   5   5       1596.53       1563.26        84.17 o                         
  -7   5   5         50.61         79.97        22.23 o                         
  -6   5   5       6474.08       6301.92       275.79 o                         
  -5   5   5      10373.54      10650.45       496.80 o                         
  -4   5   5      22908.01      23790.93      1051.15 o                         
  -3   5   5       3001.25       3182.02       213.35 o                         
  -2   5   5      32251.30      34791.79      2023.37 o                         
  -1   5   5       4490.78       4727.52       248.07 o                         
   0   5   5      30738.69      34237.80      2342.34 o                         
   1   5   5       8754.55      10834.53       954.52 o                         
   2   5   5      25622.66      35950.21      2073.82 o                         
   3   5   5       6068.61       6549.37       541.46 o                         
   4   5   5       3489.04       3959.21       293.58 o                         
   5   5   5      13719.49      14516.09       677.69 o                         
   6   5   5       2839.96       2343.94       124.04 o                         
   7   5   5      12649.56      13265.66       653.72 o                         
   8   5   5       1338.33       1280.85        81.27 o                         
   9   5   5       6914.43       6548.67       299.01 o                         
  10   5   5         35.08         21.40        26.89 o                         
  11   5   5       3097.31       3113.99       161.01 o                         
  12   5   5         39.67         64.15        34.81 o                         
  13   5   5       4659.35       4604.62       485.69 o                         
 -14   6   5       3936.13       4540.87       482.21 o                         
 -13   6   5       2323.38       2113.27       197.24 o                         
 -12   6   5       4978.31       4743.80       463.35 o                         
 -11   6   5       5179.13       4816.74       336.73 o                         
 -10   6   5       3902.56       3259.67       243.68 o                         
  -9   6   5       6009.97       5732.73       258.61 o                         
  -8   6   5       2843.32       2701.29       136.44 o                         
  -7   6   5      19197.31      19840.08       812.35 o                         
  -6   6   5       3190.18       2995.25       197.26 o                         
  -5   6   5      33051.82      34600.72      1414.93 o                         
  -4   6   5       4096.90       4081.15       195.27 o                         
  -3   6   5      32005.05      34962.67      1437.96 o                         
  -2   6   5        116.63        145.49        40.03 o                         
  -1   6   5      58036.02      65197.86      3046.05 o                         
   0   6   5       8365.58       8902.21       551.58 o                         
   1   6   5      30865.62      32543.63      1790.18 o                         
   2   6   5      11091.26      12611.92       778.89 o                         
   3   6   5      18788.75      20202.41      1336.58 o                         
   4   6   5      15663.69      17723.89       965.06 o                         
   5   6   5      17676.73      19372.38       927.43 o                         
   6   6   5      32658.41      31280.88      1742.89 o                         
   7   6   5       4982.18       4739.93       224.91 o                         
   8   6   5      17030.14      18828.67       849.01 o                         
   9   6   5        152.86        140.79        44.04 o                         
  10   6   5       8564.13       8601.86       499.97 o                         
  11   6   5          9.40         22.47        28.53 o                         
  12   6   5       8964.87       9063.25       657.16 o                         
  13   6   5        215.39        326.20        74.81 o                         
  14   6   5       4517.25       6584.12       658.50 o                         
 -14   7   5        563.75       1208.45       294.21 o                         
 -13   7   5       1136.24        936.13       250.44 o                         
 -12   7   5       1235.81       1367.26       166.14 o                         
 -11   7   5        287.30        205.37        60.55 o                         
 -10   7   5       1525.97       1626.07       102.82 o                         
  -9   7   5        662.20        644.70        54.45 o                         
  -8   7   5       2257.23       2202.54       122.27 o                         
  -7   7   5       1767.11       1670.58        99.87 o                         
  -6   7   5       5884.24       5915.24       420.10 o                         
  -5   7   5        583.56        721.48        82.25 o                         
  -4   7   5      12909.83      12824.99       567.59 o                         
  -3   7   5        116.54         96.26        28.41 o                         
  -2   7   5      19738.67      20449.05       852.89 o                         
  -1   7   5        714.82        716.67        58.00 o                         
   0   7   5      11425.46      12737.16       538.91 o                         
   1   7   5       4679.75       4716.68       306.59 o                         
   2   7   5       9660.94      10343.76       452.48 o                         
   3   7   5       1821.77       1718.98       122.81 o                         
   4   7   5       7572.68       8357.50       820.36 o                         
   5   7   5       5838.03       6803.92       453.96 o                         
   6   7   5       3618.06       4045.38       307.48 o                         
   7   7   5       8321.32       8285.57       471.28 o                         
   8   7   5       1867.72       1774.69       108.30 o                         
   9   7   5       5895.14       6497.87       326.25 o                         
  10   7   5        365.60        480.70        68.31 o                         
  11   7   5       4387.91       4352.57       409.86 o                         
  12   7   5        260.29         76.42        63.17 o                         
  13   7   5       1458.17       1544.60       165.27 o                         
  14   7   5        212.88        201.11       111.00 o                         
 -13   8   5          9.31         23.92        50.88 o                         
 -12   8   5         29.38         34.11        52.62 o                         
 -11   8   5         22.02         -1.79        31.80 o                         
 -10   8   5        220.24        197.16        38.75 o                         
  -9   8   5         16.24         19.34        38.84 o                         
  -8   8   5        231.17        174.86        53.26 o                         
  -7   8   5        239.70        312.82        41.52 o                         
  -6   8   5         46.65         37.14        27.80 o                         
  -5   8   5       4370.59       4615.83       221.17 o                         
  -4   8   5        806.11        768.90        61.78 o                         
  -3   8   5       2543.86       2519.88       137.84 o                         
  -2   8   5        464.67        512.54        70.53 o                         
  -1   8   5        600.42        638.32        56.15 o                         
   0   8   5       7310.56       7249.06       346.22 o                         
   1   8   5         39.41         30.37        37.68 o                         
   2   8   5        211.54        235.14        38.67 o                         
   3   8   5       3197.37       2847.85       152.51 o                         
   4   8   5         61.29         38.73        27.75 o                         
   5   8   5        162.79        230.67        38.16 o                         
   6   8   5          8.52         15.90        28.14 o                         
   7   8   5        693.95        642.95       126.64 o                         
   8   8   5        133.85        168.87        37.15 o                         
   9   8   5       1315.11       1226.44        88.85 o                         
  10   8   5          7.46         20.56        30.65 o                         
  11   8   5         47.21         61.38        36.18 o                         
  12   8   5        849.64       1132.35       146.31 o                         
  13   8   5          3.65        -10.48        54.40 o                         
  14   8   5        112.00        169.94        94.49 o                         
 -13   9   5       1098.69        977.07       204.92 o                         
 -12   9   5       1585.67       1398.94       163.12 o                         
 -11   9   5       2699.23       2517.85       253.39 o                         
 -10   9   5       2839.81       2759.15       245.06 o                         
  -9   9   5       1695.36       1604.41       120.14 o                         
  -8   9   5       6208.91       5773.30       324.41 o                         
  -7   9   5        617.29        653.46        60.65 o                         
  -6   9   5       8250.68       7766.62       408.54 o                         
  -5   9   5         50.35         89.93        35.99 o                         
  -4   9   5      15279.11      15953.91       675.74 o                         
  -3   9   5        226.55        239.94        41.46 o                         
  -2   9   5      10185.81       9690.83       457.71 o                         
  -1   9   5       5207.19       4833.79       235.21 o                         
   0   9   5      18703.40      20294.39       855.97 o                         
   1   9   5       4187.40       4435.05       224.98 o                         
   2   9   5       9881.60      10307.09       458.30 o                         
   3   9   5       4429.29       4288.13       214.44 o                         
   4   9   5       1624.76       1583.91       131.51 o                         
   5   9   5       6769.04       7465.64       608.68 o                         
   6   9   5       1530.55       1332.37        96.92 o                         
   7   9   5       4018.78       4116.57       331.50 o                         
   8   9   5       2636.59       2631.39       149.88 o                         
   9   9   5       3432.31       3424.69       238.45 o                         
  10   9   5        335.06        290.04        46.44 o                         
  11   9   5       5303.40       5719.36       445.80 o                         
  12   9   5          2.53          1.39        70.25 o                         
 -11  10   5       4004.85       3357.53       285.64 o                         
 -10  10   5       2397.95       2303.19       157.55 o                         
  -9  10   5       5286.82       4870.90       464.74 o                         
  -8  10   5       2253.17       2007.08       153.83 o                         
  -7  10   5       6599.11       6331.96       300.40 o                         
  -6  10   5        881.65        769.44        67.74 o                         
  -5  10   5      13863.28      15544.87       800.45 o                         
  -4  10   5        227.87        256.35        42.60 o                         
  -3  10   5      18927.70      18921.37       814.84 o                         
  -2  10   5        237.57        206.63        40.36 o                         
  -1  10   5      16484.16      16797.01       934.45 o                         
   0  10   5       4196.69       3943.31       404.83 o                         
   1  10   5      11842.72      12066.54      1094.64 o                         
   2  10   5       6844.84       6184.27       292.39 o                         
   3  10   5      13006.26      12908.39       593.67 o                         
   4  10   5       5133.05       5230.29       253.63 o                         
   5  10   5       4009.89       3687.68       192.00 o                         
   6  10   5       9009.35       9888.60       526.30 o                         
   7  10   5       1810.55       1737.89       154.81 o                         
   8  10   5       4134.81       4265.99       221.57 o                         
   9  10   5        288.62        363.61        50.69 o                         
  10  10   5       5236.42       5172.53       367.72 o                         
  -9  11   5        586.30        550.50        90.26 o                         
  -8  11   5       1783.21       1986.95       125.61 o                         
  -7  11   5       1881.39       1571.25       148.09 o                         
  -6  11   5       2831.08       2697.71       156.44 o                         
  -5  11   5        107.83        109.99        44.59 o                         
  -4  11   5       7125.26       7534.46       723.80 o                         
  -3  11   5         58.81         55.56        29.75 o                         
  -2  11   5       1896.90       1566.77       116.47 o                         
  -1  11   5        441.47        355.86        48.55 o                         
   0  11   5       3728.88       3452.12       195.89 o                         
   1  11   5         59.91         37.85        29.29 o                         
   2  11   5        985.38        833.14        73.04 o                         
   3  11   5        810.48        857.66       143.02 o                         
   4  11   5       2061.85       2269.54       134.75 o                         
   5  11   5        840.22        814.03        73.10 o                         
   6  11   5       2363.55       2595.74       211.05 o                         
   7  11   5       1931.67       1979.90       152.81 o                         
   8  11   5        417.18        433.43        83.87 o                         
   9  11   5       2457.34       3150.14       345.31 o                         
  -8  12   5        136.22         53.34       138.60 o                         
  -7  12   5        875.32       1024.15       122.34 o                         
  -6  12   5         30.39         48.10        50.54 o                         
  -5  12   5         18.90         56.24        31.94 o                         
  -4  12   5        478.10        288.90        67.89 o                         
  -3  12   5        358.48        270.11        76.01 o                         
  -2  12   5         29.83         27.86        30.96 o                         
  -1  12   5       1194.86       1059.44        84.74 o                         
   0  12   5       1463.47       1299.64        96.04 o                         
   1  12   5        493.40        361.50        50.78 o                         
   2  12   5         14.21         20.62        30.95 o                         
   3  12   5        179.84        152.31        37.74 o                         
   4  12   5         15.24          6.98        33.94 o                         
   5  12   5         26.80         30.47        49.81 o                         
   6  12   5       1738.80       1857.78       174.98 o                         
   7  12   5         26.70         52.19        55.35 o                         
   8  12   5          8.49          2.70        57.23 o                         
   9  12   5          3.98          2.43        89.97 o                         
  -7  13   5        168.23        130.28        58.26 o                         
  -6  13   5       4876.68       4777.92       409.92 o                         
  -5  13   5        288.23        374.25        72.72 o                         
  -4  13   5       6004.44       5880.55       407.98 o                         
  -3  13   5          7.19          9.79        43.02 o                         
  -2  13   5       5779.84       5782.96       398.97 o                         
  -1  13   5        641.53        754.00       180.39 o                         
   0  13   5       3639.75       3466.49       221.26 o                         
   1  13   5       1355.07       1265.47       137.88 o                         
   2  13   5       3781.77       3220.51       258.81 o                         
   3  13   5        963.67        906.88       119.51 o                         
   4  13   5       2073.38       2003.47       191.32 o                         
   5  13   5       3183.05       3136.17       255.74 o                         
   6  13   5       1125.79       1267.66       145.74 o                         
   7  13   5       3087.02       3095.77       259.43 o                         
   8  13   5        766.15        686.85       150.93 o                         
  -8   0   6      60293.29      66715.16      3824.08 o                         
  -7   0   6      28775.80      31931.09      1837.97 o                         
  -6   0   6      58991.96      60463.28      3472.42 o                         
  -5   0   6      31623.83      29657.69      1708.61 o                         
  -4   0   6      17718.26      16147.51       938.73 o                         
  -3   0   6      41458.66      38179.52      2196.61 o                         
  -2   0   6      11632.24      10760.57       632.37 o                         
  -1   0   6      56124.77      50848.37      2923.93 o                         
   0   0   6      25787.79      25053.96      1457.25 o                         
   1   0   6        937.01       1195.58        89.56 o                         
   2   0   6       6919.79       6034.35       404.23 o                         
   3   0   6      56915.12      66449.50      3814.35 o                         
   4   0   6         58.64         61.75        28.01 o                         
   5   0   6      57107.51      55352.53      3199.79 o                         
   6   0   6       1875.62       1865.36       202.73 o                         
   7   0   6      41108.36      40469.86      2337.32 o                         
   8   0   6       2401.17       2247.53       166.10 o                         
   9   0   6      17958.37      17454.95      1029.18 o                         
  10   0   6       7323.23       7297.52       527.77 o                         
  11   0   6       5323.73       5144.56       705.13 o                         
  13   0   6       3992.34       3678.37       530.07 o                         
 -11   1   6      15213.62      16458.37       955.75 o                         
 -10   1   6         34.47         69.94        25.64 o                         
  -9   1   6      10386.76      10850.28       639.35 o                         
  -8   1   6        586.80        599.86        53.60 o                         
  -7   1   6      10191.25      10247.09       604.83 o                         
  -6   1   6      10295.97      10106.44       593.89 o                         
  -5   1   6      42190.66      42204.62      1715.39 o                         
  -4   1   6      10859.44      10161.03       420.55 o                         
  -3   1   6       7293.06       7225.43       302.10 o                         
  -2   1   6       8736.26       8562.54       357.57 o                         
  -1   1   6        580.95        490.77        32.68 o                         
   0   1   6      45833.27      44790.41      1809.95 o                         
   1   1   6      18247.72      19122.44       786.18 o                         
   2   1   6      16208.31      16133.37       780.17 o                         
   3   1   6       5232.30       5381.98       248.70 o                         
   4   1   6       7447.42       7766.19       333.86 o                         
   5   1   6         92.81         53.73        19.01 o                         
   6   1   6       5074.70       4640.23       209.21 o                         
   7   1   6        219.61        208.39        31.55 o                         
   8   1   6      11959.08      12809.31       540.12 o                         
   9   1   6         62.39         48.16        28.25 o                         
  10   1   6       4803.49       5279.10       281.58 o                         
  11   1   6       2237.25       1886.75       108.95 o                         
  12   1   6       4658.26       4954.92       263.74 o                         
  13   1   6       2387.71       2459.70       134.86 o                         
  14   1   6       1913.55       2148.42       176.25 o                         
 -13   2   6         37.17         15.47        32.07 o                         
 -12   2   6         11.92        -26.31        33.52 o                         
 -11   2   6        210.45        233.57        49.56 o                         
 -10   2   6        100.06         96.56        34.24 o                         
  -9   2   6         11.62         -2.16        40.71 o                         
  -8   2   6         68.54         38.31        30.12 o                         
  -7   2   6          8.42         -9.44        26.58 o                         
  -6   2   6        488.57        511.65        54.97 o                         
  -5   2   6       1048.58        993.50        52.57 o                         
  -4   2   6        951.62        854.03        47.90 o                         
  -3   2   6       1103.78       1063.95        57.26 o                         
  -2   2   6        942.42        968.45        53.66 o                         
  -1   2   6       2463.29       2521.90       150.44 o                         
   0   2   6       1522.71       1638.29        82.71 o                         
   1   2   6        623.47        739.34        77.31 o                         
   2   2   6        113.60        106.37        20.84 o                         
   3   2   6          5.98        -15.39        15.39 o                         
   4   2   6         36.30         31.74        20.03 o                         
   5   2   6        525.26        535.73        43.67 o                         
   6   2   6        415.15        381.02        36.60 o                         
   7   2   6       1353.65       1446.31        97.98 o                         
   8   2   6         75.35        129.32        33.27 o                         
   9   2   6        109.44        100.39        25.24 o                         
  10   2   6        686.65        605.17        51.84 o                         
  11   2   6        846.94        805.24        72.60 o                         
  12   2   6        838.15        814.93        63.02 o                         
  13   2   6         24.09         72.72        28.34 o                         
  14   2   6         30.99         47.70        80.59 o                         
 -14   3   6        429.05        344.25        97.28 o                         
 -13   3   6       3897.78       3985.70       268.90 o                         
 -12   3   6         76.31         85.76        43.40 o                         
 -11   3   6      12491.09      14269.08       852.05 o                         
 -10   3   6        490.49        312.04        72.65 o                         
  -9   3   6       9668.25      10298.77       623.51 o                         
  -8   3   6         58.67         72.11        32.02 o                         
  -7   3   6      14935.64      13588.83       938.01 o                         
  -6   3   6       4319.50       3855.04       167.84 o                         
  -5   3   6      28423.47      29832.49      1223.16 o                         
  -4   3   6      14075.09      15345.28       796.19 o                         
  -3   3   6      10138.88       8777.69       366.96 o                         
  -2   3   6       4749.59       5006.67       219.71 o                         
  -1   3   6      10875.12      11663.13       814.86 o                         
   0   3   6       1920.16       1839.70       151.98 o                         
   1   3   6       8864.43       9618.58       545.62 o                         
   2   3   6      46365.45      50789.82      5018.38 o                         
   3   3   6      11891.94      14743.80       816.81 o                         
   4   3   6       4872.38       4489.88       204.22 o                         
   5   3   6       4250.83       4215.63       221.74 o                         
   6   3   6      15723.04      15734.32       861.73 o                         
   7   3   6        828.00        782.95        56.68 o                         
   8   3   6       9479.95       9215.27       425.71 o                         
   9   3   6        338.51        347.89        38.73 o                         
  10   3   6       2429.15       2217.72       151.79 o                         
  11   3   6       1117.97       1092.04        77.63 o                         
  12   3   6       3708.56       3822.69       190.14 o                         
  13   3   6       2530.70       2589.86       161.91 o                         
  14   3   6       2290.76       3304.88       372.47 o                         
 -14   4   6       3776.50       4238.90       427.85 o                         
 -13   4   6        108.30         -7.59        47.79 o                         
 -12   4   6      11881.33      12284.76       835.44 o                         
 -11   4   6         19.68         41.90        44.62 o                         
 -10   4   6      16948.41      16275.86       962.70 o                         
  -9   4   6         11.92         42.99        45.30 o                         
  -8   4   6      21917.11      21557.91      2552.83 o                         
  -7   4   6       9207.14       9073.92       533.40 o                         
  -6   4   6      40429.46      42767.07      2009.56 o                         
  -5   4   6      18553.53      19013.85       780.86 o                         
  -4   4   6      19833.34      20075.24       827.56 o                         
  -3   4   6      28407.70      29932.63      1229.11 o                         
  -2   4   6      17977.21      19045.99       784.08 o                         
  -1   4   6      60782.07      68426.59      3554.98 o                         
   0   4   6       8201.29       8625.47       723.54 o                         
   1   4   6      89436.13     100436.37      9058.79 o                         
   2   4   6      10649.67      11686.79       981.64 o                         
   3   4   6      46613.73      55216.45      4562.05 o                         
   4   4   6       1158.28       1112.36       101.26 o                         
   5   4   6      41232.71      45220.77      1834.62 o                         
   6   4   6       3247.51       3221.02       175.05 o                         
   7   4   6      38739.38      43543.80      1904.73 o                         
   8   4   6        906.63        835.74        65.55 o                         
   9   4   6      10721.28      11343.17       488.00 o                         
  10   4   6       2967.51       3022.76       156.44 o                         
  11   4   6       5671.46       5637.15       264.23 o                         
  12   4   6       5841.92       5603.51       264.54 o                         
  13   4   6       5004.33       5553.56       326.26 o                         
  14   4   6       2641.11       2894.14       603.01 o                         
 -14   5   6        549.72        605.94       136.68 o                         
 -13   5   6       3471.02       2889.50       230.26 o                         
 -12   5   6        167.14         80.94        52.06 o                         
 -11   5   6       1764.30       1770.96       154.93 o                         
 -10   5   6        350.80        342.48        60.73 o                         
  -9   5   6       2451.98       2088.73       167.80 o                         
  -8   5   6        860.36        819.90        54.11 o                         
  -7   5   6      13851.70      13599.30       567.36 o                         
  -6   5   6       5925.86       5993.28       264.77 o                         
  -5   5   6      11166.78      11750.51       493.55 o                         
  -4   5   6      11773.15      11832.22       496.81 o                         
  -3   5   6       1298.94       1019.27        78.16 o                         
  -2   5   6      17952.83      19200.94      1131.74 o                         
  -1   5   6       8745.64       9473.66       575.34 o                         
   0   5   6      23299.03      22603.04      1322.60 o                         
   1   5   6       2431.49       3947.41       386.88 o                         
   2   5   6      13141.00      14316.42       778.85 o                         
   3   5   6       1831.28       2037.98       127.69 o                         
   4   5   6      28101.23      31237.97      3889.14 o                         
   5   5   6        353.59        508.05        59.34 o                         
   6   5   6      15359.54      14433.36       865.47 o                         
   7   5   6        432.91        482.56        82.79 o                         
   8   5   6       6260.71       5885.75       388.80 o                         
   9   5   6       1277.70        872.09       155.82 o                         
  10   5   6       3769.44       3574.34       262.28 o                         
  11   5   6        587.52        532.74        58.24 o                         
  12   5   6       1714.95       1711.86       106.95 o                         
  13   5   6       1203.03       1005.13       145.82 o                         
  14   5   6        766.09        916.33       179.93 o                         
 -14   6   6          2.13        -44.80        75.38 o                         
 -13   6   6        173.23        212.90        67.60 o                         
 -12   6   6        291.62        275.39        66.26 o                         
 -11   6   6        203.75        275.99        62.69 o                         
 -10   6   6          5.38        -35.18        37.23 o                         
  -9   6   6        490.12        417.12        47.93 o                         
  -8   6   6        183.60        155.57        30.42 o                         
  -7   6   6        477.70        493.69        43.67 o                         
  -6   6   6        186.97        176.71        31.35 o                         
  -5   6   6        587.06        470.74        43.57 o                         
  -4   6   6        523.10        516.47        49.05 o                         
  -3   6   6         23.03         10.84        24.67 o                         
  -2   6   6        791.65        679.72       122.48 o                         
  -1   6   6        137.28        122.04        25.48 o                         
   0   6   6       1002.99       1183.45        84.45 o                         
   1   6   6         74.22        157.55        30.11 o                         
   2   6   6       3253.31       3397.54       286.69 o                         
   3   6   6       1166.91       1399.43       127.49 o                         
   4   6   6       1317.88       1588.00       108.24 o                         
   5   6   6        504.70        500.55        47.98 o                         
   6   6   6       1530.27       1499.56        93.66 o                         
   7   6   6       1664.11       1964.24       113.08 o                         
   8   6   6        243.18        201.82        37.40 o                         
   9   6   6        343.68        393.86        47.18 o                         
  10   6   6          2.61         -5.65        26.01 o                         
  11   6   6         38.47         50.55        38.92 o                         
  12   6   6       1296.76       1297.30       150.49 o                         
  13   6   6        182.20        163.69        87.87 o                         
  14   6   6         31.87         46.94        83.41 o                         
 -13   7   6       3139.76       2312.11       427.94 o                         
 -12   7   6          5.36        -25.03        65.74 o                         
 -11   7   6       4731.55       4559.42       319.21 o                         
 -10   7   6         12.23         20.71        24.02 o                         
  -9   7   6       3104.50       2986.93       151.96 o                         
  -8   7   6        218.40        202.17        37.56 o                         
  -7   7   6       5242.81       5134.89       236.73 o                         
  -6   7   6       6994.02       7365.93       770.15 o                         
  -5   7   6      15261.56      15013.25       738.73 o                         
  -4   7   6       9716.75       9473.90       473.43 o                         
  -3   7   6       8892.78       9097.20       394.97 o                         
  -2   7   6       5766.33       5196.36       361.86 o                         
  -1   7   6       3405.91       3010.12       151.91 o                         
   0   7   6      22705.89      24546.81      1052.24 o                         
   1   7   6       5726.89       5600.65       482.47 o                         
   2   7   6      25686.26      27498.53      1900.10 o                         
   3   7   6        940.26        868.67        72.99 o                         
   4   7   6       8796.99       9534.07       647.85 o                         
   5   7   6       1397.17       1317.08       120.19 o                         
   6   7   6      15949.74      17695.83      1238.64 o                         
   7   7   6         83.96        117.66        34.49 o                         
   8   7   6      12890.85      13218.71       696.18 o                         
   9   7   6         78.93        140.81        50.85 o                         
  10   7   6       4673.64       4387.14       218.10 o                         
  11   7   6       2720.76       2593.82       152.64 o                         
  12   7   6       2474.88       2589.00       214.94 o                         
  13   7   6       2326.26       2377.86       247.45 o                         
  14   7   6        444.71        625.63       195.74 o                         
 -13   8   6        275.20        314.41        74.95 o                         
 -12   8   6       5986.23       5440.47       384.21 o                         
 -11   8   6         16.02         36.64        28.72 o                         
 -10   8   6       8409.58       9296.28       678.40 o                         
  -9   8   6        144.36        182.52        52.19 o                         
  -8   8   6      15584.64      14449.58       782.76 o                         
  -7   8   6        970.35        979.57        74.59 o                         
  -6   8   6      15353.55      14298.04       718.85 o                         
  -5   8   6       8774.02       8784.68       385.61 o                         
  -4   8   6      18980.40      21148.88       885.67 o                         
  -3   8   6       6115.44       5823.37       322.07 o                         
  -2   8   6      11203.92      11247.25       486.93 o                         
  -1   8   6      19628.54      21029.51       876.74 o                         
   0   8   6       7464.88       7240.47       344.23 o                         
   1   8   6      46537.62      54117.12      2206.32 o                         
   2   8   6       3873.27       3602.84       179.20 o                         
   3   8   6      22310.97      24693.34      1672.33 o                         
   4   8   6          8.46         19.28        28.70 o                         
   5   8   6      15351.17      17782.93       753.79 o                         
   6   8   6          7.99         43.54        28.59 o                         
   7   8   6      14056.87      16652.70       891.41 o                         
   8   8   6        344.49        328.38        46.19 o                         
   9   8   6      10702.77      12356.15       582.63 o                         
  10   8   6       4209.82       4561.23       228.21 o                         
  11   8   6       4136.42       3878.49       288.86 o                         
  12   8   6       3918.16       3838.11       297.37 o                         
  13   8   6       1057.80        989.58       122.95 o                         
 -13   9   6       1593.17       1424.57       199.98 o                         
 -12   9   6        184.92         28.39        52.53 o                         
 -11   9   6       2208.46       1968.52       176.98 o                         
 -10   9   6          2.82        -30.98        38.64 o                         
  -9   9   6       3255.72       3035.65       165.64 o                         
  -8   9   6         31.55         25.41        29.48 o                         
  -7   9   6       5294.50       4887.60       239.00 o                         
  -6   9   6         89.99         80.56        47.12 o                         
  -5   9   6       1830.30       1766.11       155.67 o                         
  -4   9   6       3294.69       2919.93       158.11 o                         
  -3   9   6       4087.66       3877.95       227.76 o                         
  -2   9   6       1692.20       1484.75        98.09 o                         
  -1   9   6       5941.17       5545.94       269.27 o                         
   0   9   6       4286.58       3976.27       240.63 o                         
   1   9   6       1876.30       1633.09       127.79 o                         
   2   9   6       9991.71      11416.19       535.00 o                         
   3   9   6        126.08        159.05        36.78 o                         
   4   9   6       4487.60       5983.38       473.89 o                         
   5   9   6       1433.56       1500.04       112.44 o                         
   6   9   6       1653.95       1666.65       109.36 o                         
   7   9   6        155.87        207.18        40.21 o                         
   8   9   6       1729.05       1908.69       165.54 o                         
   9   9   6        223.01        249.13        48.95 o                         
  10   9   6       2781.56       2569.91       150.87 o                         
  11   9   6        714.13        637.31        79.36 o                         
 -11  10   6         23.50         58.21        48.68 o                         
 -10  10   6        263.77        381.47        67.13 o                         
  -9  10   6          0.91         12.37        33.41 o                         
  -8  10   6         13.27         32.69        34.15 o                         
  -7  10   6        801.10        850.00        74.01 o                         
  -6  10   6         85.60         55.85        32.58 o                         
  -5  10   6         82.76        109.96        35.07 o                         
  -4  10   6        549.11        480.67        69.66 o                         
  -3  10   6         58.96         86.83        31.57 o                         
  -2  10   6         15.05         15.08        25.32 o                         
  -1  10   6       1656.04       1325.91        92.83 o                         
   0  10   6         25.42        -20.50        46.48 o                         
   1  10   6        100.24        163.68        75.12 o                         
   2  10   6       1967.74       1648.81       276.17 o                         
   3  10   6         67.32         58.09        34.65 o                         
   4  10   6        225.64        191.26        42.80 o                         
   5  10   6       1338.33       1315.91       102.53 o                         
   6  10   6        414.34        481.62        66.19 o                         
   7  10   6       1089.69       1232.07        94.96 o                         
   8  10   6         58.39         57.91        33.87 o                         
   9  10   6        237.86        285.77        50.50 o                         
  10  10   6          2.07         36.28        61.89 o                         
  -9  11   6       1426.08       1442.48       171.13 o                         
  -8  11   6         85.62        117.47        37.38 o                         
  -7  11   6       3535.45       3125.92       173.31 o                         
  -6  11   6        690.83        650.85        66.06 o                         
  -5  11   6       6758.67       6741.07       583.44 o                         
  -4  11   6       1843.37       1848.11       151.90 o                         
  -3  11   6       4632.19       4456.80       225.47 o                         
  -2  11   6       2654.91       2689.97       164.95 o                         
  -1  11   6       1749.68       1758.48       115.76 o                         
   0  11   6       8070.45       7670.02       368.09 o                         
   1  11   6       2216.78       2261.89       134.98 o                         
   2  11   6       8225.34       6852.47       551.94 o                         
   3  11   6        644.03        561.09        67.60 o                         
   4  11   6       4495.61       4586.83       282.35 o                         
   5  11   6        547.48        516.75        60.82 o                         
   6  11   6       6165.91       6354.89       398.91 o                         
   7  11   6        189.76        113.42        36.53 o                         
   8  11   6       3903.81       4728.41       425.61 o                         
   9  11   6        321.73        463.07        88.80 o                         
  -8  12   6       5284.56       4849.09       489.97 o                         
  -7  12   6        235.05        263.74        68.15 o                         
  -6  12   6       6436.38       6247.10       430.27 o                         
  -5  12   6       2421.16       2282.23       150.72 o                         
  -4  12   6       8714.21       8885.44       435.93 o                         
  -3  12   6       2600.41       2579.76       160.29 o                         
  -2  12   6       4521.28       4321.14       221.61 o                         
  -1  12   6       4951.19       4863.67       321.62 o                         
   0  12   6       1940.50       1690.58       125.99 o                         
   1  12   6      10325.66      10941.52       486.39 o                         
   2  12   6       1476.12       1360.60        98.08 o                         
   3  12   6       8820.32       8073.11       374.76 o                         
   4  12   6          3.49          2.20        29.69 o                         
   5  12   6       8870.17       9394.34       865.35 o                         
   6  12   6        192.84        255.83        75.66 o                         
   7  12   6       4268.70       5084.33       368.04 o                         
   8  12   6        689.90       1017.59       139.65 o                         
   9  12   6       2778.87       1974.13       381.75 o                         
  -7  13   6       1467.02       1224.03       208.84 o                         
  -6  13   6         84.03        102.35        61.35 o                         
  -5  13   6       1144.73       1192.26       165.15 o                         
  -4  13   6       1262.80       1152.95       129.39 o                         
  -3  13   6       1869.10       2066.95       182.94 o                         
  -2  13   6       2118.74       1827.53       170.32 o                         
  -1  13   6       1253.52       1303.15       137.02 o                         
   0  13   6       1496.65       1339.19       165.76 o                         
   1  13   6        120.56         25.99        76.46 o                         
   2  13   6       1548.72       1497.81       232.57 o                         
   3  13   6         10.75          2.49        45.58 o                         
   4  13   6       1764.49       1796.37       183.55 o                         
   5  13   6         66.88         47.10        51.84 o                         
   6  13   6       1316.78       1082.86       152.95 o                         
   7  13   6         10.58        -28.22        53.86 o                         
   8  13   6       1343.09       1361.20       211.87 o                         
 -11   1   7       1660.26       1772.66       116.96 o                         
 -10   1   7       5041.58       5249.98       319.73 o                         
  -9   1   7       4324.94       3971.40       249.80 o                         
  -8   1   7       3054.82       3112.27       196.87 o                         
  -7   1   7      17615.31      18797.31      1096.18 o                         
  -6   1   7       4311.13       4942.78       245.58 o                         
  -5   1   7      32706.61      33076.04      1345.16 o                         
  -4   1   7       1121.78        941.03        51.74 o                         
  -3   1   7      33784.44      31633.76      1292.41 o                         
  -2   1   7       1963.94       1742.54        85.10 o                         
  -1   1   7      16370.73      14923.96       617.28 o                         
   0   1   7       5239.84       4983.48       215.62 o                         
   1   1   7      42213.17      38894.78      1581.19 o                         
   2   1   7       1958.07       1967.18        98.30 o                         
   3   1   7      20465.92      20107.24       825.02 o                         
   4   1   7        236.89        269.72        30.09 o                         
   5   1   7      18283.71      17480.96       721.88 o                         
   6   1   7       8413.68       8566.88       370.72 o                         
   7   1   7      14793.67      15190.02       682.96 o                         
   8   1   7      15086.30      16628.39       986.69 o                         
   9   1   7       3052.27       2900.62       149.14 o                         
  10   1   7       2877.16       2930.37       195.44 o                         
  11   1   7         10.83         74.65        49.84 o                         
  12   1   7       4914.12       5159.95       312.92 o                         
  13   1   7        122.48        150.34        43.73 o                         
  14   1   7       3788.53       5199.52       889.93 o                         
 -13   2   7       5922.83       5788.11       354.97 o                         
 -12   2   7       3766.74       3831.56       246.63 o                         
 -11   2   7      10665.44      11036.48       658.17 o                         
 -10   2   7       8767.08       9090.28       548.27 o                         
  -9   2   7       5811.15       5480.70       343.95 o                         
  -8   2   7      10337.48      10285.69       615.94 o                         
  -7   2   7       5441.11       5427.09       337.37 o                         
  -6   2   7      15461.52      15328.91       627.27 o                         
  -5   2   7      10461.10       9693.58       405.28 o                         
  -4   2   7      57142.61      58150.02      2367.32 o                         
  -3   2   7       9088.27       8384.98       356.04 o                         
  -2   2   7      51938.08      49381.95      2009.22 o                         
  -1   2   7       1076.46       1216.89        68.07 o                         
   0   2   7      80521.15      79625.50      4360.46 o                         
   1   2   7       2303.65       2314.63       127.74 o                         
   2   2   7      84521.30      89056.39      5674.15 o                         
   3   2   7      19316.58      19287.61       794.81 o                         
   4   2   7      25676.44      23619.96       976.93 o                         
   5   2   7      30274.54      30256.53      1246.09 o                         
   6   2   7      11652.90      10665.20       528.74 o                         
   7   2   7      19246.49      17904.12       863.32 o                         
   8   2   7       9410.56       9163.27       394.96 o                         
   9   2   7       9314.20       9456.07       410.26 o                         
  10   2   7        217.25        242.46        37.87 o                         
  11   2   7      14360.18      13256.79       810.72 o                         
  12   2   7        340.07        373.20        59.13 o                         
  13   2   7       9855.59       9166.32       434.39 o                         
  14   2   7         13.13        -56.88        60.15 o                         
 -14   3   7       2005.79       2310.91       249.30 o                         
 -13   3   7        592.60        671.37        78.65 o                         
 -12   3   7       2298.88       2543.43       187.91 o                         
 -11   3   7       3016.36       2791.95       201.74 o                         
 -10   3   7       4126.36       3870.89       259.47 o                         
  -9   3   7       2567.49       2572.79       311.44 o                         
  -8   3   7       3603.95       3581.61       240.36 o                         
  -7   3   7       6575.92       6587.44       357.46 o                         
  -6   3   7       1298.47       1423.10        73.03 o                         
  -5   3   7      11414.10      11270.01       470.39 o                         
  -4   3   7        415.64        441.20        37.88 o                         
  -3   3   7      13343.45      13800.36       572.53 o                         
  -2   3   7       2117.43       2059.17       132.91 o                         
  -1   3   7      10327.86      10572.37       574.23 o                         
   0   3   7         67.55         84.33        19.91 o                         
   1   3   7      26334.64      30173.43      2816.96 o                         
   2   3   7        138.69        148.31        24.35 o                         
   3   3   7      20410.61      23084.35      1131.76 o                         
   4   3   7       2374.83       2317.57       121.46 o                         
   5   3   7       9003.67       8258.82       502.00 o                         
   6   3   7      13203.55      13264.57       622.36 o                         
   7   3   7       3936.71       3687.04       174.83 o                         
   8   3   7       7887.98       7355.08       375.11 o                         
   9   3   7        678.32        667.38        55.64 o                         
  10   3   7       6450.43       5875.26       318.51 o                         
  11   3   7       1762.00       1457.84       101.38 o                         
  12   3   7       3011.56       2957.08       169.12 o                         
  13   3   7         45.68         34.66        29.39 o                         
  14   3   7       2496.32       2841.41       335.80 o                         
 -14   4   7          0.18         30.41        73.06 o                         
 -13   4   7        132.65        199.48        57.75 o                         
 -12   4   7          7.13        -18.16        42.20 o                         
 -11   4   7        159.56        181.89        58.67 o                         
 -10   4   7        116.84         56.16        40.79 o                         
  -9   4   7        377.89        200.75        67.34 o                         
  -8   4   7          5.66         33.68        23.97 o                         
  -7   4   7        147.78        155.86        31.44 o                         
  -6   4   7        156.07        118.99        26.96 o                         
  -5   4   7        266.76        220.25        30.56 o                         
  -4   4   7        211.43        206.45        27.69 o                         
  -3   4   7        254.36        308.26        32.69 o                         
  -2   4   7       1690.56       2131.97       162.42 o                         
  -1   4   7        262.90        271.26        31.80 o                         
   0   4   7         14.73         80.46        23.13 o                         
   1   4   7       1446.68       1763.56       147.95 o                         
   2   4   7       8650.51       9756.66       895.02 o                         
   3   4   7        258.66        245.84        48.18 o                         
   4   4   7       3578.80       4345.48       234.79 o                         
   5   4   7        289.87        290.99        44.77 o                         
   6   4   7       1993.63       1806.41       101.34 o                         
   7   4   7         29.63         28.92        25.27 o                         
   8   4   7        687.34        691.43        75.51 o                         
   9   4   7         13.46          8.92        35.69 o                         
  10   4   7        129.95        138.80        58.26 o                         
  11   4   7        291.68        263.75        60.28 o                         
  12   4   7        222.29        191.17        48.07 o                         
  13   4   7         22.36        -15.04        35.61 o                         
  14   4   7          7.27         17.17        78.69 o                         
 -14   5   7       1425.25       1808.04       245.58 o                         
 -13   5   7       2529.66       2916.58       226.64 o                         
 -12   5   7       2961.76       2963.41       223.44 o                         
 -11   5   7       1129.08       1171.19       114.19 o                         
 -10   5   7       4104.59       3743.33       307.13 o                         
  -9   5   7        582.26        534.16        74.40 o                         
  -8   5   7       2191.37       2093.82       108.90 o                         
  -7   5   7      10602.37       9837.46       420.24 o                         
  -6   5   7       4939.84       4559.91       238.89 o                         
  -5   5   7      15522.72      14866.60       620.69 o                         
  -4   5   7       3698.94       3211.26       154.09 o                         
  -3   5   7      29996.27      32307.03      1325.62 o                         
  -2   5   7       2188.82       2388.37       120.59 o                         
  -1   5   7      29324.18      30699.29      1484.50 o                         
   0   5   7       7543.01      10255.12       882.69 o                         
   1   5   7      26160.76      29509.04      2431.05 o                         
   2   5   7       3800.14       3749.51       409.48 o                         
   3   5   7      12545.39      13251.89      1163.03 o                         
   4   5   7       1100.19        971.52        80.72 o                         
   5   5   7       5065.00       4639.12       329.42 o                         
   6   5   7      13773.55      13368.96      1036.84 o                         
   7   5   7       9265.82       9989.58       467.97 o                         
   8   5   7       9933.30      10122.85       442.41 o                         
   9   5   7       3956.91       3961.57       190.31 o                         
  10   5   7       2496.77       2717.64       148.88 o                         
  11   5   7         13.29         -8.35        24.95 o                         
  12   5   7       5790.43       6034.21       588.08 o                         
  13   5   7         34.11         80.24        94.83 o                         
  14   5   7       3391.97       3627.06       847.26 o                         
 -13   6   7       3416.04       3480.72       334.39 o                         
 -12   6   7       2480.95       2318.45       194.92 o                         
 -11   6   7       4155.11       3590.96       268.68 o                         
 -10   6   7       4558.83       4203.39       299.91 o                         
  -9   6   7       7671.26       7576.94       350.36 o                         
  -8   6   7       9315.56       8952.86       387.07 o                         
  -7   6   7       6779.32       6626.47       328.39 o                         
  -6   6   7      31310.66      34011.83      1387.98 o                         
  -5   6   7       4928.65       4694.82       217.83 o                         
  -4   6   7      27918.92      31532.81      1292.91 o                         
  -3   6   7        376.43        288.58        75.10 o                         
  -2   6   7      25794.21      25798.97      1226.80 o                         
  -1   6   7         69.16         51.15        27.34 o                         
   0   6   7      50693.98      59971.48      3693.39 o                         
   1   6   7       5858.01       6691.73       643.35 o                         
   2   6   7      56036.18      60091.75      6011.30 o                         
   3   6   7       9850.96      10709.02      1186.57 o                         
   4   6   7      20274.94      22895.82      2254.71 o                         
   5   6   7      14567.51      17240.25      1354.64 o                         
   6   6   7      14201.93      15206.94       804.35 o                         
   7   6   7      16744.75      16457.38       696.24 o                         
   8   6   7       7681.22       7176.67       324.28 o                         
   9   6   7      12460.27      14117.76       608.71 o                         
  10   6   7        385.11        447.71        50.97 o                         
  11   6   7       7733.17       8473.90       473.85 o                         
  12   6   7         18.42         10.40        37.83 o                         
  13   6   7       5995.63       5806.43       409.21 o                         
  14   6   7        226.49        398.87       124.41 o                         
 -13   7   7        105.18        209.11       141.03 o                         
 -12   7   7       1734.97       1974.11       211.02 o                         
 -11   7   7       1214.52       1129.65       179.62 o                         
 -10   7   7       1245.58       1142.33        72.89 o                         
  -9   7   7       1736.37       1857.73       107.43 o                         
  -8   7   7       1488.97       1336.64        84.99 o                         
  -7   7   7       2983.59       2740.73       142.61 o                         
  -6   7   7        528.00        524.71        75.97 o                         
  -5   7   7       7009.85       6849.60       306.51 o                         
  -4   7   7        407.09        454.71        46.20 o                         
  -3   7   7       2840.36       2589.63       136.74 o                         
  -2   7   7        360.42        370.26        42.05 o                         
  -1   7   7      13464.76      14717.61       616.99 o                         
   0   7   7        463.63        483.52        69.50 o                         
   1   7   7      11931.98      13672.01       943.75 o                         
   2   7   7       1211.33       1283.91       123.22 o                         
   3   7   7       3809.12       4247.34       494.13 o                         
   4   7   7       2790.88       2892.18       301.07 o                         
   5   7   7       8110.18       8448.00       574.71 o                         
   6   7   7       6422.96       6623.16       410.35 o                         
   7   7   7       4408.37       4651.78       258.41 o                         
   8   7   7       5296.70       5340.33       274.59 o                         
   9   7   7        376.07        320.35        51.37 o                         
  10   7   7       2784.26       3190.30       171.35 o                         
  11   7   7         51.05         87.24        36.73 o                         
  12   7   7        541.86        559.81        70.49 o                         
  13   7   7        442.80        496.90        89.24 o                         
  14   7   7        887.54        743.00       362.29 o                         
 -13   8   7          8.28        -25.66        49.08 o                         
 -12   8   7         46.95         51.09        55.13 o                         
 -11   8   7        837.43        897.68        73.29 o                         
 -10   8   7         13.08         92.04        32.69 o                         
  -9   8   7         49.40         32.86        43.24 o                         
  -8   8   7        379.26        422.47        67.23 o                         
  -7   8   7        676.29        579.50        55.38 o                         
  -6   8   7        799.50        862.23        76.73 o                         
  -5   8   7       2123.08       1934.84       115.63 o                         
  -4   8   7        349.70        311.94        41.72 o                         
  -3   8   7        577.93        511.53        51.07 o                         
  -2   8   7        610.86        614.70        60.47 o                         
  -1   8   7       5966.77       6025.01       278.88 o                         
   0   8   7        951.30        816.43        67.90 o                         
   1   8   7         97.54        112.66        33.15 o                         
   2   8   7         94.66         23.85        27.79 o                         
   3   8   7          2.66          8.28        24.93 o                         
   4   8   7        395.63        452.04        73.77 o                         
   5   8   7       1194.79       1318.05        90.26 o                         
   6   8   7        475.55        653.08        94.53 o                         
   7   8   7        810.59        892.91        74.19 o                         
   8   8   7        819.55        892.32       112.33 o                         
   9   8   7         11.26         33.96        28.65 o                         
  10   8   7        103.09         69.22        33.57 o                         
  11   8   7        503.33        459.33        70.21 o                         
  12   8   7        188.60        279.13        70.79 o                         
  13   8   7        139.05        159.45        81.77 o                         
 -13   9   7        696.80        602.97       444.96 o                         
 -12   9   7       2414.98       2638.94       224.11 o                         
 -11   9   7       1173.32       1323.22       139.33 o                         
 -10   9   7       4043.83       3677.01       279.86 o                         
  -9   9   7       1063.79       1173.10        93.02 o                         
  -8   9   7       2000.42       2154.68       126.56 o                         
  -7   9   7       6685.18       6594.17       303.25 o                         
  -6   9   7        353.70        319.26        46.92 o                         
  -5   9   7      14968.40      14264.57       871.53 o                         
  -4   9   7       2152.43       1957.26       134.57 o                         
  -3   9   7       5453.87       5127.70       263.95 o                         
  -2   9   7        224.43        227.72        38.15 o                         
  -1   9   7      15749.71      16973.37       720.06 o                         
   0   9   7       2306.83       2300.15       134.75 o                         
   1   9   7       9413.92      10041.21       447.74 o                         
   2   9   7        359.26        357.36        65.25 o                         
   3   9   7       2727.55       3367.85       221.14 o                         
   4   9   7        552.89        488.50        69.43 o                         
   5   9   7       9442.28      11361.32       615.81 o                         
   6   9   7       5539.68       6203.19       446.02 o                         
   7   9   7       4918.73       5451.20       263.90 o                         
   8   9   7       9584.72       9885.88       920.54 o                         
   9   9   7       1298.03       1403.27       119.39 o                         
  10   9   7       2268.15       2761.90       155.95 o                         
  11   9   7         35.37        -30.51        37.26 o                         
 -11  10   7       4745.45       4719.26       504.32 o                         
 -10  10   7       2233.56       2425.56       250.23 o                         
  -9  10   7       3144.07       2696.05       157.15 o                         
  -8  10   7       5797.36       5092.96       253.05 o                         
  -7  10   7       1922.65       1830.97       134.57 o                         
  -6  10   7      13081.07      13254.19       574.26 o                         
  -5  10   7       2036.80       1905.36       124.45 o                         
  -4  10   7       9629.91       8969.34       404.30 o                         
  -3  10   7        207.55        158.97        34.73 o                         
  -2  10   7      15859.16      18115.63      1079.65 o                         
  -1  10   7        364.14        317.78        52.14 o                         
   0  10   7      27269.99      31188.86      1898.64 o                         
   1  10   7       2327.29       2036.75       148.13 o                         
   2  10   7      13478.80      13350.48       737.32 o                         
   3  10   7       3060.85       2572.09       355.17 o                         
   4  10   7       6716.40       5115.12       355.43 o                         
   5  10   7       3103.63       2557.87       212.05 o                         
   6  10   7       5114.25       5180.39       411.83 o                         
   7  10   7       4795.02       3907.33       294.93 o                         
   8  10   7       2416.33       2144.78       192.13 o                         
   9  10   7       5825.26       5444.59       387.13 o                         
  -9  11   7       1794.79       2096.48       317.31 o                         
  -8  11   7       1548.92       1501.51       104.82 o                         
  -7  11   7       2080.68       1899.74       119.85 o                         
  -6  11   7         29.28         39.59        37.73 o                         
  -5  11   7       5207.08       5154.86       367.69 o                         
  -4  11   7         19.59         27.53        32.74 o                         
  -3  11   7       2188.24       2227.32       136.63 o                         
  -2  11   7        231.52        202.63        37.49 o                         
  -1  11   7       2280.88       2042.09       127.57 o                         
   0  11   7        401.16        408.80        51.66 o                         
   1  11   7        848.43        816.15        73.13 o                         
   2  11   7        164.19        184.61        44.01 o                         
   3  11   7       2915.97       2730.28       169.73 o                         
   4  11   7       1425.39       1604.96       110.33 o                         
   5  11   7       4125.64       4060.29       343.09 o                         
   6  11   7        738.27        895.95       105.43 o                         
   7  11   7        788.88        794.93        96.98 o                         
   8  11   7       1667.39       2360.76       206.14 o                         
   9  11   7        325.78        571.90        92.62 o                         
  -8  12   7         13.98         14.37        76.92 o                         
  -7  12   7          9.29        -22.61        41.68 o                         
  -6  12   7        468.83        463.29        82.96 o                         
  -5  12   7        123.32        116.83        44.75 o                         
  -4  12   7        673.89        709.70        69.06 o                         
  -3  12   7        294.30        307.72        48.94 o                         
  -2  12   7        526.61        420.52        53.51 o                         
  -1  12   7          4.07          9.90        29.55 o                         
   0  12   7        759.49        837.64        79.87 o                         
   1  12   7        249.17        235.11        45.49 o                         
   2  12   7       1457.52       1363.09        99.10 o                         
   3  12   7          3.67        -11.35        30.22 o                         
   4  12   7         90.82         40.38        40.95 o                         
   5  12   7       1067.81       1148.29       133.12 o                         
   6  12   7        161.29        236.92        69.11 o                         
   7  12   7        733.40       1082.17       131.19 o                         
   8  12   7         52.45          9.76        51.66 o                         
   9  12   7         25.79         -7.29       102.12 o                         
  -7  13   7       3305.73       3720.80       594.38 o                         
  -6  13   7        239.28        169.53        68.44 o                         
  -5  13   7       4458.00       5002.57       541.84 o                         
  -4  13   7        931.71        821.25       103.75 o                         
  -3  13   7       1790.81       1822.94       201.41 o                         
  -2  13   7          2.32        -20.35        42.21 o                         
  -1  13   7       6075.57       6000.25       414.67 o                         
   0  13   7        195.69        150.75       131.30 o                         
   3  13   7       2953.25       2375.33       444.96 o                         
   4  13   7       1991.63       2224.58       423.08 o                         
   5  13   7       1770.70       1254.41       318.53 o                         
   6  13   7       3418.72       2883.51       520.34 o                         
  -9   0   8      20862.01      22414.31      1824.90 o                         
  -8   0   8        170.45        226.11        28.53 o                         
  -7   0   8      29689.76      31257.44      1802.53 o                         
  -6   0   8        632.33        644.07        73.70 o                         
  -5   0   8      84253.11      81074.51      4660.09 o                         
  -4   0   8       4016.99       3544.40       224.25 o                         
  -3   0   8      33104.02      30577.64      1768.48 o                         
  -2   0   8      15074.47      13075.48       773.98 o                         
  -1   0   8       7781.45       6826.58       415.43 o                         
   0   0   8      39886.62      37137.59      2151.63 o                         
   1   0   8       3451.30       2855.67       192.36 o                         
   2   0   8      73401.77      66253.84      3818.90 o                         
   3   0   8       7485.36       6950.07       422.65 o                         
   4   0   8      47227.61      43665.12      2528.51 o                         
   5   0   8       2245.58       2072.47       156.66 o                         
   6   0   8      28925.42      27777.44      1630.16 o                         
   7   0   8        399.25        472.81        71.91 o                         
   9   0   8       1798.91       1809.93       151.55 o                         
  10   0   8       9063.92       8895.17       557.99 o                         
  11   0   8       3409.43       3211.52       234.03 o                         
  12   0   8       5881.56       5603.88       374.55 o                         
  13   0   8       5593.39       5501.73       366.44 o                         
  14   0   8       7245.53       7785.63       728.84 o                         
 -11   1   8        297.74        320.26        38.61 o                         
 -10   1   8       7055.54       7219.57       436.13 o                         
  -9   1   8         19.00         13.57        28.31 o                         
  -8   1   8       6094.83       6022.49       370.78 o                         
  -7   1   8        364.55        306.81        26.35 o                         
  -6   1   8      13727.52      12688.02       565.66 o                         
  -5   1   8       3993.36       3374.13       150.78 o                         
  -4   1   8      17778.54      16780.78       738.72 o                         
  -3   1   8       5443.67       4510.81       198.22 o                         
  -2   1   8       8288.47       8162.82       346.31 o                         
  -1   1   8      23269.31      22060.65       904.01 o                         
   0   1   8      38145.50      38316.82      1562.48 o                         
   1   1   8       8994.04       8191.52       347.73 o                         
   2   1   8       1825.02       1811.46        98.61 o                         
   3   1   8      29780.62      29652.41      1209.72 o                         
   4   1   8        347.93        313.06        43.42 o                         
   5   1   8      12940.81      12474.88       530.31 o                         
   6   1   8        558.67        579.20        72.93 o                         
   7   1   8      13621.05      14615.18       868.50 o                         
   8   1   8         13.09         30.83        30.21 o                         
   9   1   8      12973.38      14646.84       778.71 o                         
  10   1   8        104.30        149.66        30.75 o                         
  11   1   8       5057.58       4999.97       241.09 o                         
  12   1   8       1970.85       1808.16       109.07 o                         
  13   1   8       2353.59       2638.18       190.50 o                         
  14   1   8       1685.92       1885.53       203.35 o                         
 -13   2   8        103.90        148.07        33.24 o                         
 -12   2   8        485.97        418.13        55.66 o                         
 -11   2   8        203.84        150.17        39.20 o                         
 -10   2   8          7.01         37.32        33.02 o                         
  -9   2   8        235.19        238.35        44.23 o                         
  -8   2   8        859.77        932.50        84.24 o                         
  -7   2   8         33.02        128.61        33.74 o                         
  -6   2   8       1241.34       1213.96        79.27 o                         
  -5   2   8         11.56          6.92        15.82 o                         
  -4   2   8       1067.81        971.30        57.11 o                         
  -3   2   8          5.81         14.97        14.36 o                         
  -2   2   8          8.51         20.09        16.83 o                         
  -1   2   8         66.04        120.39        22.06 o                         
   0   2   8       1767.25       2052.76       112.24 o                         
   1   2   8        162.08        129.90        26.19 o                         
   2   2   8        653.30        582.76        44.12 o                         
   3   2   8         12.74        -16.77        16.77 o                         
   4   2   8       1141.88       1174.04        86.57 o                         
   5   2   8       4914.14       4833.29       258.01 o                         
   6   2   8         22.65         63.86        31.53 o                         
   7   2   8        360.56        402.34        46.53 o                         
   8   2   8       1248.85       1008.56        85.12 o                         
   9   2   8          5.06         28.03        35.80 o                         
  10   2   8         11.83         -5.04        25.23 o                         
  11   2   8         40.10         43.56        31.38 o                         
  12   2   8         34.99         22.92        29.56 o                         
  13   2   8          1.20         23.34        30.04 o                         
  14   2   8         56.99        111.41        75.42 o                         
 -14   3   8       1577.91       1410.03       265.03 o                         
 -13   3   8        383.15        510.02        70.47 o                         
 -12   3   8       4356.95       4324.82       290.32 o                         
 -11   3   8       1685.70       1987.21       177.94 o                         
 -10   3   8       6457.81       6520.97       465.30 o                         
  -9   3   8        789.93        886.31        88.59 o                         
  -8   3   8       7691.87       7701.88       474.74 o                         
  -7   3   8       1547.95       1492.81        75.79 o                         
  -6   3   8      13976.38      13894.74       578.83 o                         
  -5   3   8       3081.09       2719.57       129.33 o                         
  -4   3   8      24378.05      23605.01      1122.71 o                         
  -3   3   8       3907.52       3356.07       152.57 o                         
  -2   3   8      11441.28      12409.77       516.62 o                         
  -1   3   8      22634.27      23618.34      1205.64 o                         
   0   3   8       1948.84       2117.80       140.04 o                         
   1   3   8      38096.54      44247.24      2925.07 o                         
   2   3   8      16962.25      18386.77       881.13 o                         
   3   3   8       9622.27      10660.60       606.52 o                         
   4   3   8       3195.80       3857.16       260.36 o                         
   5   3   8      23426.79      22391.19       930.87 o                         
   6   3   8       2559.33       2478.96       128.31 o                         
   7   3   8      14824.99      16157.62      1030.04 o                         
   8   3   8        336.76        368.00       110.63 o                         
   9   3   8       8413.73       8633.53       657.40 o                         
  10   3   8        637.21        620.61        61.02 o                         
  11   3   8       6705.12       6903.05       433.79 o                         
  12   3   8       2670.89       2427.64       138.84 o                         
  13   3   8       2556.01       2518.89       191.83 o                         
  14   3   8       1467.11       1636.93       239.22 o                         
 -14   4   8       1211.48       1213.32       265.03 o                         
 -13   4   8       5080.40       5317.53       355.54 o                         
 -12   4   8       1292.11       1063.42       109.05 o                         
 -11   4   8      15923.15      15663.22       932.86 o                         
 -10   4   8        104.37        109.01        44.74 o                         
  -9   4   8      14365.28      14535.07       862.05 o                         
  -8   4   8          6.39         20.12        24.29 o                         
  -7   4   8      26571.83      27755.19      1438.47 o                         
  -6   4   8        390.76        346.47        42.32 o                         
  -5   4   8      60588.30      57517.24      4693.25 o                         
  -4   4   8      19835.75      19321.09       927.46 o                         
  -3   4   8      42590.54      43690.59      1782.85 o                         
  -2   4   8      25503.23      24601.97      1734.02 o                         
  -1   4   8      28620.91      31554.73      2889.91 o                         
   0   4   8      33504.79      35935.82      2560.81 o                         
   1   4   8      31068.98      31168.31      2756.99 o                         
   2   4   8      89721.09     127093.14      7294.67 o                         
   3   4   8       9331.15       8837.98       441.23 o                         
   4   4   8      36748.45      36030.37      1704.62 o                         
   5   4   8        922.91        954.15        96.96 o                         
   6   4   8      24924.42      22089.70      1302.81 o                         
   7   4   8        154.59        178.47        44.52 o                         
   8   4   8      15461.05      16022.33       709.25 o                         
   9   4   8        670.93        576.15        54.24 o                         
  10   4   8      11958.92      12834.75       982.94 o                         
  11   4   8       1477.21       1339.19        97.58 o                         
  12   4   8       5380.74       5347.34       273.90 o                         
  13   4   8       2872.02       2915.81       212.56 o                         
 -13   5   8        572.90        586.15        88.95 o                         
 -12   5   8       2436.04       2745.07       216.18 o                         
 -11   5   8         19.54         -9.68        40.41 o                         
 -10   5   8       8039.79       8299.21       526.86 o                         
  -9   5   8        313.65        314.72        34.20 o                         
  -8   5   8       5141.21       5003.82       224.69 o                         
  -7   5   8        150.51        137.89        27.62 o                         
  -6   5   8      15262.73      14718.24       657.38 o                         
  -5   5   8       3739.35       3692.16       173.48 o                         
  -4   5   8      21154.72      22990.01       947.36 o                         
  -3   5   8       3199.33       3066.35       160.22 o                         
  -2   5   8      12216.23      12494.69       756.93 o                         
  -1   5   8       4168.44       4489.88       314.06 o                         
   0   5   8      17065.79      20578.37      1352.94 o                         
   1   5   8      13988.26      14401.66      1043.10 o                         
   2   5   8       8279.20       9054.37      1072.98 o                         
   3   5   8      14989.44      14998.87      1529.01 o                         
   4   5   8       4230.03       4394.80       303.22 o                         
   5   5   8       8734.14       9142.92       686.43 o                         
   6   5   8        219.46        210.27        45.96 o                         
   7   5   8      11563.97      12593.34       563.42 o                         
   8   5   8         25.90         13.51        25.05 o                         
   9   5   8       4908.82       4526.08       221.13 o                         
  10   5   8        173.71        177.26        37.32 o                         
  11   5   8       1184.39       1293.63        91.18 o                         
  12   5   8        909.12       1007.78       126.64 o                         
  13   5   8       1356.62       1107.57       138.32 o                         
  14   5   8        437.60        498.78       136.48 o                         
 -13   6   8        444.60        596.85       109.15 o                         
 -12   6   8         33.76        -56.95        57.05 o                         
 -11   6   8         15.76         15.14        44.67 o                         
 -10   6   8          0.40         37.51        51.92 o                         
  -9   6   8        151.28        163.06        31.12 o                         
  -8   6   8         95.95        160.62        32.03 o                         
  -7   6   8        154.39        152.59        31.59 o                         
  -6   6   8         23.93          4.41        24.62 o                         
  -5   6   8       1059.04        936.12        65.87 o                         
  -4   6   8        708.98        621.38        61.62 o                         
  -3   6   8        945.67        858.70        81.29 o                         
  -2   6   8       1658.20       1537.18        91.72 o                         
  -1   6   8         31.41        121.69        28.31 o                         
   0   6   8         14.86         21.34        22.30 o                         
   1   6   8         29.86         44.45        23.83 o                         
   2   6   8        370.14        437.18        48.36 o                         
   3   6   8         68.76        139.82        30.70 o                         
   4   6   8        253.41        243.09        37.10 o                         
   5   6   8        457.03        522.42        50.31 o                         
   6   6   8        133.78        177.30        34.35 o                         
   7   6   8        196.91        263.08        38.83 o                         
   8   6   8        152.20        148.72        32.02 o                         
   9   6   8        364.99        305.71        46.82 o                         
  10   6   8         35.77         42.57        43.96 o                         
  11   6   8         22.40         15.72        32.00 o                         
  12   6   8         15.24         58.34        38.66 o                         
  13   6   8          5.40          1.12        47.66 o                         
  14   6   8         50.14        -46.53        72.32 o                         
 -13   7   8        212.40        274.76       167.77 o                         
 -12   7   8       4118.58       4070.06       472.75 o                         
 -11   7   8        865.97        682.48        92.88 o                         
 -10   7   8       4923.29       5087.32       236.48 o                         
  -9   7   8         45.89         65.16        29.48 o                         
  -8   7   8       8967.96       8890.28       394.43 o                         
  -7   7   8       2856.74       2768.61       157.88 o                         
  -6   7   8      16772.03      16290.83       877.50 o                         
  -5   7   8       1986.54       1887.59       109.23 o                         
  -4   7   8      18894.50      19415.24       811.78 o                         
  -3   7   8       1982.06       1771.23       104.38 o                         
  -2   7   8       7410.06       7171.29       320.75 o                         
  -1   7   8      16151.01      18690.07       786.38 o                         
   0   7   8       5383.52       5772.01       385.71 o                         
   1   7   8      12606.56      13879.78       974.40 o                         
   2   7   8       9201.17      10886.51       964.52 o                         
   3   7   8       6207.22       7627.95       689.18 o                         
   4   7   8       3176.90       3714.06       310.38 o                         
   5   7   8      16514.38      16875.60      1808.17 o                         
   6   7   8        313.78        233.32        51.11 o                         
   7   7   8      14320.78      15248.45       911.12 o                         
   8   7   8         35.30         85.20        45.99 o                         
   9   7   8       3427.78       3245.26       229.68 o                         
  10   7   8        526.65        575.08        60.75 o                         
  11   7   8       1515.63       1576.57       123.13 o                         
  12   7   8       1574.47       1649.05       130.26 o                         
  13   7   8       1961.45       1945.77       184.05 o                         
  14   7   8        229.68        172.88       218.83 o                         
 -13   8   8       3352.36       4110.42       512.68 o                         
 -12   8   8        600.54        511.44        90.29 o                         
 -11   8   8       9208.26       9024.57       723.48 o                         
 -10   8   8        167.90        122.91        36.64 o                         
  -9   8   8       7773.17       7813.57       442.30 o                         
  -8   8   8          1.01        -31.11        31.11 o                         
  -7   8   8      13246.34      14304.08       603.29 o                         
  -6   8   8       1387.76       1182.02        82.97 o                         
  -5   8   8      27945.74      28937.67      1195.00 o                         
  -4   8   8       6002.36       5968.88       278.66 o                         
  -3   8   8      14764.02      15690.09       661.57 o                         
  -2   8   8      16182.27      17153.51       841.49 o                         
  -1   8   8       7303.38       7441.65       367.19 o                         
   0   8   8      24168.24      29041.00      1992.94 o                         
   1   8   8       9703.58      10483.71       571.59 o                         
   2   8   8      11215.03      12516.47      1177.46 o                         
   3   8   8       5368.26       6039.12       495.77 o                         
   4   8   8      17880.22      22220.36      2087.59 o                         
   5   8   8       1549.05       1633.53       181.82 o                         
   6   8   8      31848.12      40192.32      3343.26 o                         
   7   8   8        782.80        912.24        74.30 o                         
   8   8   8      17059.55      19897.01       838.64 o                         
   9   8   8       1358.07       1504.01       121.28 o                         
  10   8   8       2534.39       2680.58       171.05 o                         
  11   8   8       1912.24       1972.09       207.25 o                         
  12   8   8       4162.14       3638.67       280.96 o                         
  13   8   8        734.45        182.36       133.73 o                         
 -13   9   8        659.10        309.95       126.67 o                         
 -12   9   8       1358.28       1222.26       175.41 o                         
 -11   9   8        222.85        189.92        60.16 o                         
 -10   9   8       1789.15       1380.67       148.05 o                         
  -9   9   8          7.65          4.53        30.55 o                         
  -8   9   8       1902.49       1887.87       116.71 o                         
  -7   9   8        184.70        101.32        36.76 o                         
  -6   9   8       1884.83       1837.57       114.78 o                         
  -5   9   8         98.84         73.95        39.30 o                         
  -4   9   8       3632.00       3635.79       266.31 o                         
  -3   9   8       1396.72       1503.57       109.38 o                         
  -2   9   8      14107.20      14249.27       616.41 o                         
  -1   9   8       2260.88       2201.46       131.60 o                         
   0   9   8       2099.80       2285.17       138.71 o                         
   1   9   8       8616.48       9943.60       672.55 o                         
   2   9   8        194.46        212.96        41.01 o                         
   3   9   8       3587.34       4220.94       347.66 o                         
   4   9   8        176.65        222.97        44.83 o                         
   5   9   8       2320.15       2732.38       243.76 o                         
   6   9   8        336.68        412.73        52.40 o                         
   7   9   8       5021.81       5756.72       387.95 o                         
   8   9   8        390.97        392.17        51.03 o                         
   9   9   8       3496.74       3640.61       200.43 o                         
  10   9   8        886.38        832.35        97.72 o                         
  11   9   8       1832.03       1673.29       202.19 o                         
 -11  10   8        536.69        455.24       111.96 o                         
 -10  10   8         42.09         -0.78        45.31 o                         
  -9  10   8         43.13        106.02        39.06 o                         
  -8  10   8         78.92         14.08        34.28 o                         
  -7  10   8        179.77        149.99        36.54 o                         
  -6  10   8        900.64        810.25        71.96 o                         
  -5  10   8       1293.50       1329.30        95.97 o                         
  -4  10   8        210.78        158.10        37.00 o                         
  -3  10   8         49.49         67.78        29.95 o                         
  -2  10   8        438.46        411.19        52.58 o                         
  -1  10   8         24.93         19.09        43.00 o                         
   0  10   8        679.67        640.72        73.24 o                         
   1  10   8        341.72        273.38        45.20 o                         
   2  10   8        246.48        324.29        46.65 o                         
   3  10   8        230.04        335.05        48.27 o                         
   4  10   8        129.19        196.05        41.03 o                         
   5  10   8        122.69        200.29        41.24 o                         
   6  10   8        709.57        714.87       106.94 o                         
   7  10   8          0.40         19.40        35.19 o                         
   8  10   8         97.06        177.32        39.55 o                         
   9  10   8         69.97         86.07        42.82 o                         
  10  10   8         28.40         74.40        64.74 o                         
  -9  11   8        250.45        233.42       124.01 o                         
  -8  11   8       3118.63       2991.25       168.16 o                         
  -7  11   8        282.81        267.42        46.03 o                         
  -6  11   8       6437.67       6039.21       353.90 o                         
  -5  11   8        550.81        577.84        81.11 o                         
  -4  11   8       4145.97       4150.69       216.20 o                         
  -3  11   8       1508.57       1525.22       109.34 o                         
  -2  11   8       4193.01       3659.39       193.75 o                         
  -1  11   8       3522.18       3208.74       203.09 o                         
   0  11   8       2684.77       2453.44       154.99 o                         
   1  11   8       5623.15       5872.31       384.35 o                         
   2  11   8       2412.35       2343.26       182.53 o                         
   3  11   8       3884.77       3827.13       245.13 o                         
   4  11   8        288.23        313.63        60.20 o                         
   5  11   8       6246.36       6603.43       684.47 o                         
   6  11   8        200.38        229.72        44.17 o                         
   7  11   8       5096.23       6026.06       430.90 o                         
   8  11   8          9.99        -17.98        50.00 o                         
   9  11   8       2283.21       3080.44       315.47 o                         
  -8  12   8          4.94          5.25        63.09 o                         
  -7  12   8       6289.28       5862.57       409.73 o                         
  -6  12   8        416.37        324.49        71.65 o                         
  -5  12   8       8125.85       8356.94       553.30 o                         
  -4  12   8        865.71        825.04        74.35 o                         
  -3  12   8       4877.12       4896.32       247.45 o                         
  -2  12   8       3586.36       3244.72       203.56 o                         
  -1  12   8       2582.73       2245.99       147.53 o                         
   0  12   8       8035.05       8216.65       434.46 o                         
   1  12   8       3293.07       3357.52       242.70 o                         
   2  12   8       5197.66       4763.58       243.21 o                         
   3  12   8        676.78        730.02        70.20 o                         
   4  12   8       7895.66       8642.93       806.74 o                         
   5  12   8        337.62        388.18        78.42 o                         
   6  12   8       7662.83      10297.86       666.56 o                         
   7  12   8          5.59        -39.61        48.05 o                         
   8  12   8       6133.79       7503.60       518.01 o                         
  -7  13   8         36.92         71.71        65.96 o                         
  -6  13   8       1239.01       1164.76       133.93 o                         
  -5  13   8        108.35        106.49        57.65 o                         
  -4  13   8       1333.01       1377.25       148.27 o                         
  -3  13   8       1325.03       1663.10       163.22 o                         
  -2  13   8       1919.21       1500.30       151.84 o                         
  -1  13   8        527.07        330.81        86.68 o                         
 -11   1   9       5148.30       5344.96       324.58 o                         
 -10   1   9        885.86        912.74        75.92 o                         
  -9   1   9       5284.19       5333.68       332.78 o                         
  -8   1   9       5770.79       5725.73       283.00 o                         
  -7   1   9       2564.27       2385.02       110.56 o                         
  -6   1   9      10187.06       9004.83       379.74 o                         
  -5   1   9       4751.32       4631.63       236.31 o                         
  -4   1   9      10959.88      10325.46       432.83 o                         
  -3   1   9       3070.67       2793.75       130.26 o                         
  -2   1   9      11226.64      10623.97       447.52 o                         
  -1   1   9       1040.95        963.89        59.19 o                         
   0   1   9      33967.51      32341.29      1324.88 o                         
   1   1   9       5130.21       5339.51       236.99 o                         
   2   1   9      22050.38      20069.77       828.12 o                         
   3   1   9       6967.02       7960.19       369.99 o                         
   4   1   9      13741.35      13517.55       570.13 o                         
   5   1   9       9107.03       8941.18       445.92 o                         
   6   1   9       2554.45       2319.79       179.48 o                         
   7   1   9       5052.37       5590.28       842.09 o                         
   8   1   9       6925.98       6583.52       298.27 o                         
   9   1   9       4375.18       4269.96       208.93 o                         
  10   1   9        756.91        870.24        67.83 o                         
  11   1   9       5301.83       5194.11       251.13 o                         
  12   1   9         28.17          2.00        27.09 o                         
  13   1   9       4255.46       4362.43       264.50 o                         
  14   1   9        319.91        362.82       108.04 o                         
 -13   2   9       1944.14       1935.33       131.74 o                         
 -12   2   9       8273.45       7971.25       487.48 o                         
 -11   2   9       3288.81       3478.34       231.83 o                         
 -10   2   9      15936.47      16511.66       967.90 o                         
  -9   2   9       3519.23       3406.25       230.92 o                         
  -8   2   9      12830.50      12622.73       752.41 o                         
  -7   2   9      31306.12      30963.57      1264.07 o                         
  -6   2   9      10304.65      10136.01       425.33 o                         
  -5   2   9      53852.57      56157.92      2287.16 o                         
  -4   2   9      14074.46      13965.64       581.79 o                         
  -3   2   9      16396.31      15040.99       626.91 o                         
  -2   2   9       8601.35       7067.11       420.18 o                         
  -1   2   9      83973.87      80890.09      3258.36 o                         
   0   2   9       1876.04       1850.04        97.91 o                         
   1   2   9     147881.83     140316.64      5650.23 o                         
   2   2   9      14608.53      16949.20       692.62 o                         
   3   2   9      26990.95      23275.73       956.44 o                         
   4   2   9       5204.85       5017.76       387.52 o                         
   5   2   9      13184.61      12868.66       628.69 o                         
   6   2   9       4250.21       3441.73       201.70 o                         
   7   2   9      26826.96      26718.63      1539.51 o                         
   8   2   9      13960.86      14616.52       615.20 o                         
   9   2   9       9161.70      10087.79       440.32 o                         
  10   2   9      13979.75      15063.11       660.40 o                         
  11   2   9        758.98        656.34        59.78 o                         
  12   2   9       7847.14       7460.39       346.01 o                         
  13   2   9        204.16        269.44        43.43 o                         
  14   2   9       5746.22       5621.05       740.14 o                         
 -13   3   9       3145.10       3587.38       391.62 o                         
 -12   3   9       1101.71       1271.80       115.31 o                         
 -11   3   9       7339.44       7633.81       477.39 o                         
 -10   3   9        609.00        702.12        79.50 o                         
  -9   3   9       2560.85       2303.20       170.47 o                         
  -8   3   9       3179.57       3125.17       215.22 o                         
  -7   3   9       4775.72       4738.03       208.34 o                         
  -6   3   9      11475.39      11405.24       471.26 o                         
  -5   3   9       1343.34       1238.23        77.46 o                         
  -4   3   9      30365.01      33236.96      1361.77 o                         
  -3   3   9       1743.13       1924.66        99.03 o                         
  -2   3   9       8982.46       8774.37       383.87 o                         
  -1   3   9       2483.59       2570.52       127.00 o                         
   0   3   9      33644.86      36361.91      2648.81 o                         
   1   3   9       1129.31       1118.47        69.05 o                         
   2   3   9      31035.03      34327.75      1404.01 o                         
   3   3   9       2238.66       2321.64       182.85 o                         
   4   3   9        772.47        626.62        59.51 o                         
   5   3   9       5682.84       5880.28       389.69 o                         
   6   3   9      10978.04      10670.82       646.43 o                         
   7   3   9       2946.01       2575.52       148.99 o                         
   8   3   9      10878.95      11223.94       523.04 o                         
   9   3   9       3874.05       3664.97       183.91 o                         
  10   3   9       1653.54       1676.02       163.55 o                         
  11   3   9       3031.21       2903.73       157.91 o                         
  12   3   9        282.88        250.48        40.35 o                         
  13   3   9       2162.85       2415.34       165.41 o                         
  14   3   9         90.38        144.94        79.90 o                         
 -13   4   9        270.45        394.20        73.39 o                         
 -12   4   9          2.60         64.79        55.45 o                         
 -11   4   9         45.39         42.43        44.32 o                         
 -10   4   9        694.32        698.88       122.48 o                         
  -9   4   9       1171.81       1209.92       113.78 o                         
  -8   4   9        397.24        408.81        34.22 o                         
  -7   4   9        852.41        909.46        58.14 o                         
  -6   4   9        427.91        363.02        42.50 o                         
  -5   4   9        245.64        215.61        34.95 o                         
  -4   4   9       2825.72       2288.12       159.38 o                         
  -3   4   9       2202.45       2208.65       157.85 o                         
  -2   4   9        237.04        162.98        37.28 o                         
  -1   4   9       4712.36       4027.13       265.52 o                         
   0   4   9        223.37        180.81        45.27 o                         
   2   4   9       2159.39       1558.69       128.61 o                         
   3   4   9       2294.28       2278.14       153.68 o                         
   4   4   9        325.72        306.97        44.76 o                         
   5   4   9       2537.70       2314.60       192.11 o                         
   6   4   9        204.41        209.67        31.19 o                         
   7   4   9        555.07        571.11        55.40 o                         
   8   4   9         41.20         57.07        24.31 o                         
   9   4   9        269.94        233.19        36.06 o                         
  10   4   9        519.18        508.09        52.43 o                         
  11   4   9         63.57         68.33        27.40 o                         
  12   4   9          2.02         -8.16        29.29 o                         
  13   4   9        290.26        329.31        90.69 o                         
  14   4   9         46.09          4.78        74.22 o                         
 -13   5   9       1268.66       1400.79       139.60 o                         
 -12   5   9        254.87        286.01        68.33 o                         
 -11   5   9       4842.30       4691.64       329.21 o                         
 -10   5   9        625.86        655.92        84.77 o                         
  -9   5   9       6618.03       6860.27       352.15 o                         
  -8   5   9       5263.99       5222.17       237.28 o                         
  -7   5   9       1920.60       1844.28       113.34 o                         
  -6   5   9      11325.37      11746.95       496.08 o                         
  -5   5   9       3377.11       3247.98       157.22 o                         
  -4   5   9       6266.14       5813.98       262.68 o                         
  -3   5   9       2176.76       2026.48       116.72 o                         
  -2   5   9      18547.67      21358.70      1278.97 o                         
  -1   5   9        366.32        536.55        60.76 o                         
   0   5   9      32728.19      35992.02      2405.08 o                         
   1   5   9         98.91        122.51        26.80 o                         
   2   5   9      19278.97      21156.05      1881.84 o                         
   3   5   9       2260.53       2591.29       153.09 o                         
   4   5   9      11867.79      13029.42       584.30 o                         
   5   5   9       5831.61       5346.59       410.06 o                         
   6   5   9       7127.05       6679.43       325.03 o                         
   7   5   9       6376.62       6124.31       283.65 o                         
   8   5   9       6434.39       6881.78       397.24 o                         
   9   5   9       4760.72       4193.81       244.54 o                         
  10   5   9       1314.99       1115.05        83.22 o                         
  11   5   9       4221.45       4003.66       310.40 o                         
  12   5   9        192.02        218.90        43.77 o                         
  13   5   9       3206.22       3666.04       286.73 o                         
  14   5   9        172.08        205.23       101.40 o                         
 -12   6   9       6538.75       6512.02       438.37 o                         
 -11   6   9       2136.20       2174.54       182.76 o                         
 -10   6   9      11921.40      11653.36      1095.58 o                         
  -9   6   9       3078.62       2918.56       145.14 o                         
  -8   6   9       8012.46       8002.77       354.15 o                         
  -7   6   9      14813.30      15234.06       681.07 o                         
  -6   6   9       8864.71       8099.23       382.19 o                         
  -5   6   9      30959.30      31554.70      1291.65 o                         
  -4   6   9       5033.59       5171.14       339.15 o                         
  -3   6   9      18725.83      19482.61       798.06 o                         
  -2   6   9        151.97        186.83        32.22 o                         
  -1   6   9      32886.98      35674.67      2107.34 o                         
   0   6   9       1676.12       1734.28       180.00 o                         
   1   6   9      47800.23      52313.57      3251.62 o                         
   2   6   9       2700.31       2909.03       307.61 o                         
   3   6   9      21579.54      24979.17      2097.00 o                         
   4   6   9       3474.74       4129.34       445.10 o                         
   5   6   9      20759.53      22659.57      1629.27 o                         
   6   6   9       9897.18      11525.23       614.63 o                         
   7   6   9      16295.88      17769.98       797.40 o                         
   8   6   9      10770.25      10670.71       553.18 o                         
   9   6   9       2514.13       2301.17       234.15 o                         
  10   6   9       6142.56       6252.03       298.22 o                         
  11   6   9        232.93        263.35        42.43 o                         
  12   6   9       6495.04       6285.48       351.59 o                         
  13   6   9        292.65        409.31       101.43 o                         
  14   6   9       3544.31       3653.52       427.36 o                         
 -13   7   9       1649.03        880.20       265.03 o                         
 -12   7   9         73.69         -9.73       109.42 o                         
 -11   7   9       3388.18       3022.12       242.13 o                         
 -10   7   9       1902.68       1998.43       109.62 o                         
  -9   7   9       4447.07       4203.54       206.20 o                         
  -8   7   9       1785.52       1883.03       108.68 o                         
  -7   7   9       2027.53       2230.02       161.39 o                         
  -6   7   9       7274.80       6456.13       337.70 o                         
  -5   7   9       1714.53       1578.42       101.14 o                         
  -4   7   9      10571.14      10347.64       502.43 o                         
  -3   7   9        915.23        857.65        65.36 o                         
  -2   7   9       8922.33       9577.09       422.19 o                         
  -1   7   9       1292.55       1373.93       122.76 o                         
   0   7   9       9853.36      11095.42       857.47 o                         
   1   7   9        229.09        271.48        37.56 o                         
   2   7   9      19231.02      24557.84      2483.30 o                         
   3   7   9        522.72        525.54        58.82 o                         
   4   7   9       5808.83       6298.20       748.82 o                         
   5   7   9       5203.73       5966.35       518.83 o                         
   6   7   9       2915.33       2908.17       194.74 o                         
   7   7   9       2658.84       2904.50       262.41 o                         
   8   7   9        373.75        336.86        50.68 o                         
   9   7   9        787.84        846.69        86.27 o                         
  10   7   9       1411.41       1487.45       101.98 o                         
  11   7   9        567.35        546.33        61.82 o                         
  12   7   9       1169.87       1127.86       224.83 o                         
  13   7   9       1678.70       1622.16       170.27 o                         
  14   7   9         32.71         38.96        79.03 o                         
 -13   8   9        214.64         61.16       153.18 o                         
 -12   8   9         46.20        118.82        61.65 o                         
 -11   8   9        132.62         62.76        56.45 o                         
 -10   8   9        530.38        550.22        54.79 o                         
  -9   8   9         39.14         41.60        36.35 o                         
  -8   8   9        116.72        127.14        45.40 o                         
  -7   8   9       1379.56       1297.63        88.06 o                         
  -6   8   9        129.45         58.24        29.70 o                         
  -5   8   9       1157.46       1051.69        88.22 o                         
  -4   8   9         93.14        131.04        33.31 o                         
  -3   8   9       1348.61       1406.52        94.54 o                         
  -2   8   9         18.25         16.68        30.53 o                         
  -1   8   9         16.88         23.64        25.73 o                         
   0   8   9        297.14        225.28        42.09 o                         
   1   8   9       1156.41       1214.14        98.29 o                         
   2   8   9        256.79        190.44        41.01 o                         
   3   8   9        982.90       1178.47        84.89 o                         
   4   8   9        121.93        153.96        60.77 o                         
   5   8   9       2373.98       3297.63       247.03 o                         
   6   8   9        110.16        244.82        39.50 o                         
   7   8   9        774.05       1025.62       105.88 o                         
   8   8   9       1699.16       1802.36       116.51 o                         
   9   8   9        148.70        268.22        44.68 o                         
  10   8   9         34.88         74.60        33.59 o                         
  11   8   9        151.03        157.63        53.89 o                         
  12   8   9        110.92        198.20        62.58 o                         
 -13   9   9       1467.88       1957.12       386.61 o                         
 -12   9   9        784.46       1228.97       175.75 o                         
 -11   9   9       4369.04       4465.34       402.51 o                         
 -10   9   9        669.82        656.59       101.08 o                         
  -9   9   9       3106.84       2913.24       160.11 o                         
  -8   9   9       2768.82       2743.29       152.25 o                         
  -7   9   9       2034.07       1984.12       121.81 o                         
  -6   9   9      10448.60       9693.63       443.35 o                         
  -5   9   9       2717.17       2601.36       150.78 o                         
  -4   9   9       9224.62       9664.66       544.31 o                         
  -3   9   9         75.32        148.22        51.66 o                         
  -2   9   9       5604.09       5056.79       360.45 o                         
  -1   9   9         43.38         61.46        30.52 o                         
   0   9   9       9043.12       8912.37       542.46 o                         
   1   9   9       1744.63       1957.06       158.97 o                         
   2   9   9      11639.44      16453.99      1764.79 o                         
   3   9   9         55.44         49.66        39.23 o                         
   4   9   9      13172.92      15088.65      1128.31 o                         
   5   9   9       2327.47       3006.03       306.96 o                         
   6   9   9       7275.24       7583.23       558.27 o                         
   7   9   9       6409.84       7071.87       582.09 o                         
   8   9   9       5941.68       6586.17       327.37 o                         
   9   9   9       2231.85       2297.06       150.76 o                         
  10   9   9        381.96        564.12        79.50 o                         
 -11  10   9        725.98        797.08       138.63 o                         
 -10  10   9       3867.46       3485.94       268.99 o                         
  -9  10   9       4039.98       3862.77       228.83 o                         
  -8  10   9       3781.74       3600.88       187.62 o                         
  -7  10   9       5633.49       5661.98       273.49 o                         
  -6  10   9       2834.13       2722.16       155.30 o                         
  -5  10   9       7299.49       6950.71       322.20 o                         
  -4  10   9        441.01        394.79        51.82 o                         
  -3  10   9      14720.05      15375.88       708.01 o                         
  -2  10   9       1686.46       1533.42       186.18 o                         
  -1  10   9      12509.21      15073.55      1361.57 o                         
   0  10   9         29.46         -2.29        31.02 o                         
   1  10   9      13983.36      16458.40       729.42 o                         
   2  10   9       1683.13       1626.71       108.79 o                         
   3  10   9      12533.99      13908.25       737.08 o                         
   4  10   9       1239.39       1445.23       119.79 o                         
   5  10   9       6956.27       7056.78      1015.30 o                         
   6  10   9       4144.21       4277.45       404.01 o                         
   7  10   9       6909.57       6893.61       701.14 o                         
   8  10   9       5666.18       5518.80       593.17 o                         
   9  10   9       2666.42       3637.20       310.18 o                         
  10  10   9       3987.23       4255.82       445.31 o                         
  -8  11   9        904.17       1012.88       141.03 o                         
  -7  11   9       1679.84       1529.37       108.16 o                         
  -6  11   9       1921.64       1872.50       212.93 o                         
  -5  11   9        686.82        682.73        74.63 o                         
  -4  11   9       2227.40       2486.04       147.40 o                         
  -3  11   9         22.92         42.91        32.04 o                         
  -2  11   9       3009.36       2816.72       167.94 o                         
  -1  11   9        297.11        294.91        46.12 o                         
   0  11   9       2878.56       2683.30       237.44 o                         
   1  11   9         62.14         -2.75        28.78 o                         
   2  11   9       2777.73       2968.69       169.55 o                         
   3  11   9       1339.66       1388.36       166.58 o                         
   4  11   9       3050.54       3706.05       276.13 o                         
   5  11   9         56.08        101.80        39.05 o                         
   6  11   9        600.29        806.85        85.28 o                         
   7  11   9        828.09       1171.30       129.42 o                         
   8  11   9        593.48        749.55       107.82 o                         
   9  11   9       1078.08       1270.95       143.99 o                         
  -8  12   9         28.22          2.19        74.77 o                         
  -7  12   9        383.82        270.30        96.86 o                         
  -6  12   9         13.20         33.43        44.85 o                         
  -5  12   9        558.02        556.26       112.31 o                         
  -4  12   9        199.80        231.26        51.37 o                         
  -3  12   9         17.30         26.20        32.16 o                         
  -2  12   9         48.10         97.07        34.35 o                         
  -1  12   9        132.22         91.47        38.69 o                         
   0  12   9        420.02        417.79        62.22 o                         
   1  12   9       1466.09       1540.69       108.11 o                         
   2  12   9        138.18        121.78        38.39 o                         
   3  12   9         99.50        182.42        48.74 o                         
   4  12   9         27.43         19.77        48.78 o                         
   5  12   9         40.05         24.78        52.65 o                         
   6  12   9       1056.11       1069.53       130.59 o                         
   7  12   9        631.17        684.76       103.49 o                         
   8  12   9         55.99        100.45        89.14 o                         
  -7  13   9        375.12        535.14       123.23 o                         
  -6  13   9       2405.32       1902.48       180.89 o                         
  -5  13   9       1143.35       1079.32       152.95 o                         
  -4  13   9       2777.64       2820.13       230.11 o                         
  -3  13   9       1447.59       1854.08       175.50 o                         
  -2  13   9       3958.77       3732.59       355.80 o                         
  -9   0  10        420.25        489.52        50.19 o                         
  -8   0  10      12898.57      13055.22       762.73 o                         
  -7   0  10        964.00        992.89        81.04 o                         
  -6   0  10      36426.23      33399.24      2730.81 o                         
  -5   0  10         37.36         31.29        27.70 o                         
  -4   0  10      31644.73      30666.73      1778.21 o                         
  -3   0  10       4639.59       4045.38       260.08 o                         
  -2   0  10      14621.85      12889.70       763.94 o                         
  -1   0  10      63274.45      66470.37      3814.34 o                         
   0   0  10      53224.42      55909.63      3208.59 o                         
   1   0  10      43719.13      39284.20      2250.40 o                         
   2   0  10      37143.00      35553.04      2069.87 o                         
   3   0  10      54943.50      55333.75      3188.22 o                         
   4   0  10      10312.67       9128.62       565.85 o                         
   6   0  10        194.02        145.64        44.97 o                         
   7   0  10      43187.59      49339.76      2852.78 o                         
   8   0  10         11.42         57.76        38.78 o                         
   9   0  10      22617.17      27215.17      1594.90 o                         
  10   0  10        264.14        337.08        62.87 o                         
  11   0  10       9094.25      10295.52       649.54 o                         
  12   0  10       3591.42       3294.97       371.94 o                         
  13   0  10      12116.66      12665.13       787.49 o                         
  14   0  10        888.01        835.20       156.39 o                         
 -11   1  10       7448.95       8165.12       489.32 o                         
 -10   1  10        914.43       1007.53        84.16 o                         
  -9   1  10       3334.65       3375.02       223.36 o                         
  -8   1  10        104.54        101.61        18.57 o                         
  -7   1  10       2987.39       2655.79       124.93 o                         
  -6   1  10        135.27        130.19        22.57 o                         
  -5   1  10      26775.25      26808.83      1097.42 o                         
  -4   1  10        140.76        201.00        30.71 o                         
  -3   1  10      11439.31      10372.90       438.62 o                         
  -2   1  10       6477.59       5978.04       262.86 o                         
  -1   1  10       9522.03       8938.94       379.47 o                         
   0   1  10       1660.28       1384.94        78.62 o                         
   1   1  10      17781.86      17785.12       741.57 o                         
   2   1  10       9205.86       8341.46       356.68 o                         
   3   1  10      10585.20      10521.70       449.07 o                         
   4   1  10      15814.15      16265.72       966.62 o                         
   5   1  10        602.23        567.75       102.47 o                         
   6   1  10      18260.34      18015.31       987.03 o                         
   7   1  10        602.22        572.14        53.04 o                         
   8   1  10      13111.00      14511.99       637.11 o                         
   9   1  10        147.02        155.85        33.41 o                         
  10   1  10       3515.80       3797.50       193.68 o                         
  11   1  10       1188.64       1170.66        84.08 o                         
  12   1  10       5088.45       5490.60       324.80 o                         
  13   1  10        569.59        597.99        80.38 o                         
  14   1  10       2507.48       2779.61       336.05 o                         
 -13   2  10          5.99        -21.05        30.18 o                         
 -12   2  10         42.40         80.03        34.66 o                         
 -11   2  10          7.57         -3.08        31.59 o                         
 -10   2  10        142.30        144.94        41.06 o                         
  -9   2  10        589.52        580.60        68.49 o                         
  -8   2  10        403.07        396.31        36.39 o                         
  -7   2  10       1967.26       1899.43        95.76 o                         
  -6   2  10          5.78         -3.83        18.31 o                         
  -5   2  10         36.11         34.83        21.37 o                         
  -4   2  10        196.57        162.84        31.23 o                         
  -3   2  10        617.86        577.18        43.80 o                         
  -2   2  10         67.04        130.06        28.49 o                         
  -1   2  10       2244.88       2003.68       102.97 o                         
   0   2  10          9.26         30.67        16.53 o                         
   1   2  10      10181.33       9949.52       415.83 o                         
   2   2  10        221.51        184.13        28.17 o                         
   3   2  10       6718.14       7369.93       610.63 o                         
   4   2  10        901.88        953.32       102.60 o                         
   5   2  10       1481.71       1394.06       168.38 o                         
   6   2  10       2447.57       2333.84       127.86 o                         
   7   2  10         63.61         27.04        24.72 o                         
   8   2  10         26.87         35.41        27.11 o                         
   9   2  10         20.62         42.22        27.11 o                         
  10   2  10        191.66        167.55        37.24 o                         
  11   2  10         18.94         38.23        28.44 o                         
  12   2  10         37.61        112.53        33.49 o                         
  13   2  10        325.54        322.04        47.28 o                         
  14   2  10         18.24         84.88        74.72 o                         
 -13   3  10       1885.30       1911.98       151.12 o                         
 -12   3  10        666.83        665.75        81.43 o                         
 -11   3  10       6874.18       7597.54       482.80 o                         
 -10   3  10       2840.45       2713.99       233.80 o                         
  -9   3  10       1476.07       1420.08       143.60 o                         
  -8   3  10        147.54        174.34        27.79 o                         
  -7   3  10       4447.39       4215.83       191.32 o                         
  -6   3  10        344.63        435.89        36.85 o                         
  -5   3  10      32842.16      34662.02      1508.44 o                         
  -4   3  10       1178.50       1371.68        78.92 o                         
  -3   3  10      22015.12      21665.70       894.05 o                         
  -2   3  10      22592.22      24825.50      1021.87 o                         
  -1   3  10      24899.79      26749.04      1154.31 o                         
   0   3  10      25574.67      27773.11      1139.94 o                         
   1   3  10       3628.67       2849.10       191.38 o                         
   2   3  10       7673.57       7679.81       685.14 o                         
   3   3  10        130.13        176.48        38.53 o                         
   4   3  10       8377.66       7512.61       381.55 o                         
   5   3  10        366.68        364.12        40.80 o                         
   6   3  10      15440.07      14824.70       618.22 o                         
   7   3  10       1902.16       1771.94       113.76 o                         
   8   3  10       9301.92       9293.24       440.72 o                         
   9   3  10        290.87        263.65        39.86 o                         
  10   3  10       6788.74       7833.85       503.45 o                         
  11   3  10        148.54        134.18        32.89 o                         
  12   3  10       2461.18       2404.08       138.96 o                         
  13   3  10        430.26        396.61        59.73 o                         
 -13   4  10       1267.05       1204.27       125.46 o                         
 -12   4  10       9574.82      10421.09       719.39 o                         
 -11   4  10       2156.84       1922.37       195.13 o                         
 -10   4  10      14272.02      16018.49       957.23 o                         
  -9   4  10       1699.28       1843.21       151.34 o                         
  -8   4  10      15319.12      16114.37       671.76 o                         
  -7   4  10        890.19        830.25        55.42 o                         
  -6   4  10      41535.72      44888.38      1828.22 o                         
  -5   4  10        240.88        219.80        30.90 o                         
  -4   4  10      43921.36      45337.27      1848.41 o                         
  -3   4  10        788.46        762.93        59.80 o                         
  -2   4  10      45960.43      48554.34      2292.81 o                         
  -1   4  10      19525.49      20442.39       982.43 o                         
   0   4  10      29903.56      41215.12      2399.64 o                         
   1   4  10      43029.29      48078.52      3844.92 o                         
   2   4  10      27111.60      26751.98      2012.92 o                         
   3   4  10      14904.21      13438.58       596.60 o                         
   4   4  10       5344.44       4651.67       216.01 o                         
   5   4  10      33557.41      34693.33      1532.99 o                         
   6   4  10        459.94        459.01        70.65 o                         
   7   4  10      25663.61      29057.96      1258.30 o                         
   8   4  10         45.17         19.49        21.60 o                         
   9   4  10      10329.16       9883.01       490.38 o                         
  10   4  10         14.13         19.95        25.45 o                         
  11   4  10       6263.21       6388.47       300.42 o                         
  12   4  10       1936.74       1756.54       142.12 o                         
  13   4  10       6345.49       6191.19       357.34 o                         
  14   4  10       1855.29       1393.97       220.25 o                         
 -13   5  10       1476.88       1546.19       171.23 o                         
 -12   5  10        832.28        950.38       111.35 o                         
 -11   5  10       4294.48       4349.11       309.80 o                         
 -10   5  10        113.16        150.19        54.54 o                         
  -9   5  10       5544.29       5685.38       317.29 o                         
  -8   5  10         52.34         67.72        28.37 o                         
  -7   5  10       9835.85       9916.89       453.58 o                         
  -6   5  10         15.00        -14.83        23.58 o                         
  -5   5  10      18805.96      20080.43       829.02 o                         
  -4   5  10       1706.25       1506.79        89.51 o                         
  -3   5  10       9080.34      11319.03       611.76 o                         
  -2   5  10       4001.33       4723.04       309.98 o                         
  -1   5  10       9977.63      11156.13       675.77 o                         
   0   5  10       2515.85       2583.18       202.40 o                         
   1   5  10       9585.61      11408.27       827.61 o                         
   2   5  10       5136.25       6171.92       458.65 o                         
   3   5  10       7632.16       7779.03       584.43 o                         
   4   5  10       3973.33       3854.39       188.05 o                         
   5   5  10       5441.96       5157.71       247.18 o                         
   6   5  10       8871.72       7869.96       401.91 o                         
   7   5  10        907.52        875.90        67.72 o                         
   8   5  10      10240.60      10274.05       488.40 o                         
   9   5  10         41.96         73.35        31.24 o                         
  10   5  10       3382.07       3083.49       182.05 o                         
  11   5  10        478.71        508.79        58.06 o                         
  12   5  10       2486.19       2664.03       154.56 o                         
  13   5  10        613.87        561.33        91.95 o                         
  14   5  10       1536.93       1362.99       220.25 o                         
 -13   6  10         97.16          9.53        50.35 o                         
 -12   6  10        108.60        118.15        73.00 o                         
 -11   6  10         80.65        113.01        60.09 o                         
 -10   6  10          4.28          4.78        46.47 o                         
  -9   6  10        340.43        355.33        41.24 o                         
  -8   6  10         97.48        155.14        35.80 o                         
  -7   6  10        371.54        412.28        49.48 o                         
  -6   6  10        988.96        992.52        68.58 o                         
  -5   6  10          0.58         18.89        37.93 o                         
  -4   6  10       3643.16       4075.55       239.37 o                         
  -3   6  10         85.41         36.14        24.34 o                         
  -2   6  10       2645.14       2636.13       168.64 o                         
  -1   6  10       4780.65       5006.70       234.00 o                         
   0   6  10        384.42        437.34        45.02 o                         
   1   6  10       2465.25       2327.45       159.22 o                         
   2   6  10         22.74        -24.19        24.19 o                         
   3   6  10         18.41         35.51        26.23 o                         
   4   6  10        202.48        246.66        38.12 o                         
   5   6  10        744.01        815.56        76.05 o                         
   6   6  10       1007.25        881.99        72.21 o                         
   7   6  10        446.03        446.78        51.82 o                         
   8   6  10          3.18         -3.36        26.42 o                         
   9   6  10        117.25        196.10        46.40 o                         
  10   6  10         71.82         36.69        30.14 o                         
  11   6  10         21.29         51.18        33.90 o                         
  12   6  10         46.39         36.40        37.99 o                         
  13   6  10         58.51        106.86        56.52 o                         
  14   6  10          3.43         15.29        69.49 o                         
 -13   7  10       1517.22       1572.19       194.78 o                         
 -11   7  10       6398.19       6431.58       507.60 o                         
 -10   7  10        842.24        907.96        64.47 o                         
  -9   7  10       7512.99       7701.23       343.27 o                         
  -8   7  10        685.91        577.43        53.69 o                         
  -7   7  10       7580.76       8039.69       599.82 o                         
  -6   7  10        161.75        207.55        37.00 o                         
  -5   7  10      23942.02      25466.11      1050.66 o                         
  -4   7  10       1349.98       1215.26        82.71 o                         
  -3   7  10      14564.69      16565.94       696.97 o                         
  -2   7  10       3085.70       3024.11       158.54 o                         
  -1   7  10       5239.53       5619.16       389.73 o                         
   0   7  10       8632.08       8906.64       902.83 o                         
   1   7  10      17983.69      22239.87      2128.23 o                         
   2   7  10       5601.71       6652.49       592.47 o                         
   3   7  10       8983.71      10870.68       999.68 o                         
   4   7  10       9756.83       9408.23      1021.44 o                         
   5   7  10        347.40        393.31        53.78 o                         
   6   7  10      10646.39      11953.92       596.44 o                         
   7   7  10         93.94         60.71        48.88 o                         
   8   7  10       5286.13       5414.62       456.24 o                         
   9   7  10         17.11        -27.70        27.70 o                         
  10   7  10       1634.93       1761.54       143.01 o                         
  11   7  10        127.51        172.11        43.07 o                         
  12   7  10       2637.59       2674.74       228.71 o                         
  13   7  10        162.75         76.61        68.79 o                         
 -13   8  10       1778.34       1630.46       241.45 o                         
 -12   8  10       3465.75       3560.15       384.58 o                         
 -11   8  10       1276.49       1127.71       130.17 o                         
 -10   8  10       7268.50       7170.78       336.45 o                         
  -9   8  10        848.71        945.55        96.98 o                         
  -8   8  10      11121.54      10716.56       684.74 o                         
  -7   8  10        225.31        233.22        44.19 o                         
  -6   8  10      21747.11      21574.23       963.62 o                         
  -5   8  10       2599.96       2220.58       125.71 o                         
  -4   8  10      23974.40      25933.87      1087.79 o                         
  -3   8  10       3364.48       3340.10       279.04 o                         
  -2   8  10       6060.13       6123.13       319.43 o                         
  -1   8  10       2133.85       2294.84       143.14 o                         
   0   8  10      13091.05      14079.74      1272.25 o                         
   1   8  10       7966.26       8650.17       730.08 o                         
   2   8  10      18718.39      22857.22      1964.66 o                         
   3   8  10      22266.36      26567.22      2860.51 o                         
   4   8  10       3675.57       4445.30       430.24 o                         
   5   8  10      20630.75      28377.80      2555.84 o                         
   6   8  10         23.76         67.12        29.98 o                         
   7   8  10      11200.28      13386.46      1016.44 o                         
   8   8  10         48.92         90.16        30.28 o                         
   9   8  10       3833.91       4236.48       295.89 o                         
  10   8  10        163.06        130.00        55.49 o                         
  11   8  10       5600.51       6671.99       468.27 o                         
  12   8  10        478.70         68.08        94.83 o                         
 -13   9  10        797.65        955.79       180.14 o                         
 -12   9  10        428.10        500.31       102.48 o                         
 -11   9  10        646.70        619.82       104.55 o                         
 -10   9  10         11.01        -12.13        61.07 o                         
  -9   9  10       1021.61       1251.94        89.37 o                         
  -8   9  10        409.29        372.74        50.53 o                         
  -7   9  10       3041.86       3210.24       174.29 o                         
  -6   9  10        500.15        521.46        58.21 o                         
  -5   9  10       3754.00       3731.54       199.28 o                         
  -4   9  10       5866.70       5438.51       260.86 o                         
  -3   9  10       7331.73       7281.76       391.29 o                         
  -2   9  10       1477.84       1200.99       121.80 o                         
  -1   9  10        633.05        722.43        93.09 o                         
   0   9  10       1758.84       1717.74       195.71 o                         
   1   9  10       1896.32       2187.05       253.47 o                         
   2   9  10       2158.73       2079.99       326.93 o                         
   3   9  10       2287.06       2372.93       313.83 o                         
   4   9  10       2147.56       2234.79       169.35 o                         
   5   9  10       1107.75       1061.17       213.58 o                         
   6   9  10       5668.69       5556.56       668.13 o                         
   7   9  10        266.54        393.86        67.32 o                         
   8   9  10       7737.99       6179.62       424.03 o                         
   9   9  10         19.74        -21.99        40.45 o                         
  10   9  10       3346.57       2849.95       450.52 o                         
 -11  10  10        235.09        129.34        77.04 o                         
 -10  10  10        258.81        232.20        69.13 o                         
  -9  10  10        487.46        516.20        81.01 o                         
  -8  10  10        142.32        201.74        41.00 o                         
  -7  10  10        269.59        302.17        48.17 o                         
  -6  10  10        979.59       1095.21        83.59 o                         
  -5  10  10         89.17        117.84        34.95 o                         
  -4  10  10       1746.68       1666.07       109.91 o                         
  -3  10  10        128.60        158.87        37.83 o                         
  -2  10  10        546.26        670.11       100.02 o                         
  -1  10  10       1000.27       1027.91        94.30 o                         
   0  10  10        147.15        151.48        36.06 o                         
   1  10  10       1301.41       1315.95        93.67 o                         
   2  10  10        489.95        446.92        63.46 o                         
   3  10  10        288.59        309.33        49.63 o                         
   4  10  10         34.56         49.24        32.07 o                         
   5  10  10        226.98        303.03        48.12 o                         
   6  10  10         92.40        114.69        37.76 o                         
   7  10  10        716.48        846.26        76.17 o                         
   8  10  10         18.91         26.89        40.01 o                         
   9  10  10          7.87        -38.41        43.71 o                         
  10  10  10         13.80        -11.75        61.61 o                         
  -8  11  10         61.96         44.16        51.59 o                         
  -7  11  10       3105.73       2999.23       183.08 o                         
  -6  11  10         34.63         52.49        45.76 o                         
  -5  11  10       6875.00       7295.47       344.61 o                         
  -4  11  10       2056.87       1893.78       122.12 o                         
  -3  11  10       9927.77       9892.20       474.82 o                         
  -2  11  10       1031.47        846.17        73.84 o                         
  -1  11  10       1355.36       1370.88        99.16 o                         
   0  11  10       5902.30       5583.80       301.63 o                         
   1  11  10       3852.08       3762.53       319.10 o                         
   2  11  10       5732.19       4938.81       354.44 o                         
   3  11  10       2743.64       3062.27       297.99 o                         
   4  11  10       3229.25       3544.98       220.88 o                         
   5  11  10         40.43         83.35        41.01 o                         
   6  11  10       7141.86      10041.19       647.85 o                         
   7  11  10        137.41        166.13        62.42 o                         
   8  11  10       5080.37       7562.60       516.46 o                         
   9  11  10          7.17        -56.10        56.10 o                         
  -8  12  10       4968.63       4206.01       683.25 o                         
  -7  12  10        123.29        139.45        60.04 o                         
  -6  12  10       4224.41       4487.23       513.77 o                         
  -5  12  10        409.95        460.63       122.44 o                         
  -4  12  10       6910.66       6431.76       442.90 o                         
  -3  12  10       1311.75       1110.40       106.87 o                         
  -2  12  10       5907.47       6536.41       551.68 o                         
  -1  12  10       3276.14       3417.80       185.46 o                         
   0  12  10       3812.03       3620.44       197.34 o                         
   1  12  10       5702.60       5178.35       419.40 o                         
   2  12  10       2366.35       2198.79       138.10 o                         
   3  12  10       7797.61      10776.84       688.51 o                         
   4  12  10       2084.17       2817.88       242.63 o                         
   5  12  10       6565.47       8470.07       563.47 o                         
   6  12  10        339.13        624.99        97.10 o                         
   7  12  10       6187.19       8391.21       563.33 o                         
   8  12  10          9.54         65.35        48.66 o                         
  -7  13  10       1249.42       1138.04       194.90 o                         
  -6  13  10          0.14        -15.19        45.45 o                         
  -5  13  10        434.94        466.22        84.40 o                         
  -4  13  10        372.67        266.36        78.97 o                         
  -3  13  10       2225.15       2190.83       196.09 o                         
  -2  13  10        119.94        215.38        77.31 o                         
 -11   1  11       1646.05       1683.76       121.24 o                         
 -10   1  11      10105.58      10963.29       657.27 o                         
  -9   1  11        696.36        742.05        52.19 o                         
  -8   1  11       7469.34       7399.37       316.17 o                         
  -7   1  11       4605.42       4217.25       190.67 o                         
  -6   1  11       4375.00       3940.98       191.63 o                         
  -5   1  11      17964.12      16996.61       707.71 o                         
  -4   1  11      10445.62       9940.41       420.75 o                         
  -3   1  11       2771.81       2255.19       114.14 o                         
  -2   1  11       7187.56       6623.13       291.43 o                         
  -1   1  11      22898.48      22617.57       932.72 o                         
   0   1  11       1916.52       1782.84        96.72 o                         
   1   1  11      52309.74      52328.85      2131.09 o                         
   2   1  11        407.06        379.23        39.69 o                         
   3   1  11      15098.40      15687.93      1843.71 o                         
   4   1  11        176.12        139.66        35.44 o                         
   5   1  11       7549.55       7370.64       328.58 o                         
   6   1  11       4954.62       4499.59       246.61 o                         
   7   1  11      13674.99      13902.24       594.62 o                         
   8   1  11       3542.38       3086.16       162.99 o                         
   9   1  11       3149.61       3454.57       180.85 o                         
  10   1  11       3824.32       3833.09       211.20 o                         
  11   1  11        626.41        756.81        65.54 o                         
  12   1  11       4666.20       4333.16       293.54 o                         
  13   1  11       1523.87       1686.11       113.09 o                         
  14   1  11       1168.54        938.51       172.02 o                         
 -13   2  11       4786.71       4108.19       394.05 o                         
 -12   2  11        804.02        867.07        82.23 o                         
 -11   2  11      15378.19      17154.17      1002.79 o                         
 -10   2  11        772.23        772.51        79.85 o                         
  -9   2  11      12578.41      12270.24       739.03 o                         
  -8   2  11       6017.96       5428.25       237.85 o                         
  -7   2  11      11446.25      11138.33       469.57 o                         
  -6   2  11      21931.64      22568.12       926.74 o                         
  -5   2  11      29089.28      30378.37      1441.14 o                         
  -4   2  11      36285.32      34034.29      1493.30 o                         
  -3   2  11      15569.73      14806.28       614.97 o                         
  -2   2  11      43108.96      42410.06      1732.16 o                         
  -1   2  11       1463.90       1844.64       146.58 o                         
   0   2  11      74055.48      71371.02      2910.95 o                         
   1   2  11         19.85        -14.36        18.63 o                         
   2   2  11      40896.84      38837.17      3334.44 o                         
   3   2  11        252.58        300.08        51.49 o                         
   4   2  11      26736.67      24776.20      1095.78 o                         
   5   2  11      16308.20      17346.80       733.10 o                         
   6   2  11      33375.86      32316.47      1337.28 o                         
   7   2  11       9337.92       9503.80       567.62 o                         
   8   2  11      19304.28      19302.69       871.11 o                         
   9   2  11       6738.29       5624.33       317.04 o                         
  10   2  11       1929.19       1686.22       108.58 o                         
  11   2  11      12714.72      13208.24       652.27 o                         
  12   2  11        951.46       1043.25        86.49 o                         
  13   2  11       5188.02       5565.84       349.85 o                         
  14   2  11        207.94        352.03       105.64 o                         
 -13   3  11         36.76        -34.77        45.27 o                         
 -12   3  11       3868.70       3662.84       526.30 o                         
 -11   3  11         61.09         49.17        50.77 o                         
 -10   3  11       3278.46       2740.06       418.22 o                         
  -8   3  11       4993.04       4576.04       257.75 o                         
  -7   3  11        937.43        928.06        72.67 o                         
  -6   3  11       7768.21       6753.44       366.08 o                         
  -5   3  11      10627.14      10332.48       564.19 o                         
  -4   3  11      12105.49      12154.07       590.96 o                         
  -3   3  11      25706.31      25854.09      1231.70 o                         
  -2   3  11       2491.02       2197.96       146.59 o                         
  -1   3  11      18666.53      17455.79      1026.56 o                         
   0   3  11       1169.78       1124.24       146.40 o                         
   1   3  11      26434.66      40776.96      4796.86 o                         
   2   3  11          8.82          2.94        23.71 o                         
   3   3  11       8665.83       8249.34       359.68 o                         
   4   3  11       1630.87       1367.99        85.70 o                         
   5   3  11      13359.20      12578.79       535.55 o                         
   6   3  11        881.06        864.57        68.76 o                         
   7   3  11       9944.79      10009.55       470.37 o                         
   8   3  11       3264.25       2830.48       164.29 o                         
   9   3  11       2938.84       2896.47       159.17 o                         
  10   3  11       4103.07       4054.23       210.99 o                         
  11   3  11       1218.77       1054.92        82.32 o                         
  12   3  11       1781.83       1531.07       106.06 o                         
  13   3  11        329.63        367.10        80.99 o                         
  14   3  11       1631.69       1797.77       258.04 o                         
 -13   4  11         29.88         -5.27        46.08 o                         
 -12   4  11        690.66        736.01        91.89 o                         
 -11   4  11        309.69        247.02        61.50 o                         
 -10   4  11        396.39        382.55        69.19 o                         
  -9   4  11        282.65        295.76        56.92 o                         
  -8   4  11        340.46        337.27        34.34 o                         
  -7   4  11         94.87         91.19        24.27 o                         
  -6   4  11        715.47        848.26        59.64 o                         
  -5   4  11         63.70        104.17        27.80 o                         
  -4   4  11         12.41         54.17        23.95 o                         
  -3   4  11          0.67        -16.37        20.44 o                         
  -2   4  11        105.93         96.54        28.88 o                         
  -1   4  11       3456.29       4507.54       299.28 o                         
   0   4  11        379.26        401.78        52.73 o                         
   1   4  11        355.13        280.57        36.20 o                         
   2   4  11        255.65        349.84        38.40 o                         
   3   4  11        718.43        663.82        60.77 o                         
   4   4  11        824.01        827.76        98.54 o                         
   5   4  11        136.62        113.96        31.89 o                         
   6   4  11         14.31         29.82        23.76 o                         
   7   4  11       1246.18       1122.47        82.30 o                         
   8   4  11        193.01        198.70        34.20 o                         
   9   4  11         12.85         -3.05        20.96 o                         
  10   4  11         12.05         13.95        23.07 o                         
  11   4  11        129.05         97.91        38.49 o                         
  12   4  11        136.78        111.68        35.99 o                         
  13   4  11        230.82        314.47        58.33 o                         
  14   4  11         80.46         33.19        72.44 o                         
 -13   5  11        109.31        168.82        57.93 o                         
 -12   5  11       5161.33       5733.55       549.88 o                         
 -11   5  11       1027.94        938.93       112.42 o                         
 -10   5  11      10625.93      10363.66       644.46 o                         
  -9   5  11         55.08         82.20        24.14 o                         
  -8   5  11       3439.83       3250.23       159.66 o                         
  -7   5  11       9272.96       9152.04       399.12 o                         
  -6   5  11       4978.27       4579.41       290.63 o                         
  -5   5  11      17019.38      16764.72       697.67 o                         
  -4   5  11       2095.04       2188.26       162.24 o                         
  -3   5  11       6803.21       7639.06       473.38 o                         
  -2   5  11       4731.01       5089.25       233.77 o                         
  -1   5  11       8432.02       9331.90       623.38 o                         
   0   5  11       2723.11       2891.07       260.08 o                         
   1   5  11      32584.79      33187.70      3380.74 o                         
   2   5  11         16.12         17.12        22.48 o                         
   3   5  11      17118.14      17555.87       790.84 o                         
   4   5  11        203.98        192.78        32.42 o                         
   5   5  11       3968.39       3537.16       180.04 o                         
   6   5  11       4212.65       3715.75       209.85 o                         
   7   5  11      14232.63      13817.95       746.20 o                         
   8   5  11       1687.54       1498.94       102.89 o                         
   9   5  11       6034.83       5617.12       272.08 o                         
  10   5  11       2414.16       2462.37       182.77 o                         
  11   5  11        574.74        566.93        63.14 o                         
  12   5  11       2734.43       2620.55       190.69 o                         
  13   5  11        345.83        405.52       135.47 o                         
  14   5  11       1825.07       2077.24       298.07 o                         
 -13   6  11       4146.98       5011.13       515.80 o                         
 -12   6  11        312.28        529.11        86.38 o                         
 -11   6  11       9950.12      10951.62       832.72 o                         
 -10   6  11       1700.11       1629.25       109.18 o                         
  -9   6  11      12521.14      14100.66       594.67 o                         
  -8   6  11       3044.76       3109.78       158.02 o                         
  -7   6  11      12308.67      12587.01       540.58 o                         
  -6   6  11      14349.87      13623.66       623.52 o                         
  -5   6  11      20240.57      22690.65      1100.52 o                         
  -4   6  11      24772.31      24886.14      1115.79 o                         
  -3   6  11       4121.28       3800.31       185.61 o                         
  -2   6  11      32037.22      34741.52      1853.48 o                         
  -1   6  11        290.14        340.76        53.65 o                         
   0   6  11      38017.61      43195.78      3338.69 o                         
   1   6  11          6.83         57.40        34.58 o                         
   2   6  11      42379.95      46672.53      4261.99 o                         
   3   6  11        832.79        910.67        68.89 o                         
   4   6  11      23560.05      26310.47      1249.87 o                         
   5   6  11       1046.97        936.45        73.89 o                         
   6   6  11      11789.47      11711.54       644.74 o                         
   7   6  11       3664.84       3471.75       184.81 o                         
   8   6  11      11931.97      12566.99       778.70 o                         
   9   6  11       5652.62       5475.17       313.59 o                         
  10   6  11       3429.69       3536.16       196.63 o                         
  11   6  11       4305.04       4497.88       237.42 o                         
  12   6  11        414.93        394.53        61.89 o                         
  13   6  11       4498.83       4913.17       423.92 o                         
  14   6  11       1048.57       1207.72       215.45 o                         
 -13   7  11         93.42         59.46        94.52 o                         
 -12   7  11       2038.93       1385.71       313.66 o                         
 -11   7  11          9.20         58.36       104.55 o                         
 -10   7  11       3275.52       3307.97       165.04 o                         
  -9   7  11        242.66        328.31        43.90 o                         
  -8   7  11       3689.14       3345.58       172.75 o                         
  -7   7  11       3245.09       3124.73       189.65 o                         
  -6   7  11       5342.20       5076.61       249.15 o                         
  -5   7  11       6547.35       6461.86       331.28 o                         
  -4   7  11        618.51        738.13        60.47 o                         
  -3   7  11       3796.94       3606.62       181.62 o                         
  -2   7  11        940.54       1033.75        81.40 o                         
  -1   7  11      10968.08      12696.86       746.75 o                         
   0   7  11       4709.68       5476.28       488.06 o                         
   1   7  11      20322.05      23392.61      2456.86 o                         
   2   7  11       2152.38       2064.57       121.03 o                         
   3   7  11       6083.61       6652.89       734.33 o                         
   4   7  11       6076.46       6470.77       553.49 o                         
   5   7  11       2170.76       1988.80       148.04 o                         
   6   7  11         48.01         81.29        56.43 o                         
   7   7  11       2873.95       2746.08       153.08 o                         
   8   7  11       1852.45       1833.27       143.61 o                         
   9   7  11       3036.97       3171.59       175.16 o                         
  10   7  11       2165.73       2013.14       133.15 o                         
  11   7  11        414.74        401.59        55.83 o                         
  12   7  11        948.42        824.60       115.53 o                         
  13   7  11        159.72        126.44       119.14 o                         
 -13   8  11          2.64         39.12        86.32 o                         
 -12   8  11        205.89        182.95        96.51 o                         
 -11   8  11       1461.66       1851.75       307.75 o                         
 -10   8  11          6.08         62.28        39.27 o                         
  -9   8  11        599.83        759.13        98.13 o                         
  -8   8  11       1495.57       1464.76        97.80 o                         
  -7   8  11       1151.89       1165.20       115.13 o                         
  -6   8  11       2035.31       1794.10       178.48 o                         
  -5   8  11        528.36        488.93        51.96 o                         
  -4   8  11        392.75        404.20        48.03 o                         
  -3   8  11        201.27        179.50        39.03 o                         
  -2   8  11       2146.69       2208.52       141.55 o                         
  -1   8  11        753.43        781.67        67.14 o                         
   0   8  11       1765.67       1691.60       107.25 o                         
   1   8  11       3590.95       3683.78       349.30 o                         
   2   8  11       1206.04       1437.20       111.28 o                         
   3   8  11       1193.14       1346.47       172.92 o                         
   4   8  11       1608.12       2175.62       170.64 o                         
   5   8  11        970.23       1080.87       115.19 o                         
   6   8  11         70.41        115.73        33.08 o                         
   7   8  11        854.83        835.21        73.32 o                         
   8   8  11        477.12        566.55        59.78 o                         
   9   8  11        526.97        523.10        63.67 o                         
  10   8  11          8.86          7.14        33.04 o                         
  11   8  11        414.79        302.14        60.74 o                         
 -13   9  11         40.15         75.38       111.85 o                         
 -12   9  11       2639.15       3062.49       584.73 o                         
 -11   9  11        379.56        299.92        76.75 o                         
 -10   9  11       5500.30       5830.18       403.49 o                         
  -9   9  11        559.15        621.00        61.39 o                         
  -8   9  11       2699.49       2708.98       151.41 o                         
  -7   9  11       3974.35       3912.06       216.69 o                         
  -6   9  11        707.59        742.28        78.07 o                         
  -5   9  11       9323.22       9314.19       414.62 o                         
  -4   9  11       1788.05       1622.35       114.41 o                         
  -3   9  11       1894.10       1844.55       136.47 o                         
  -2   9  11       1865.76       1706.95       126.81 o                         
  -1   9  11       4904.77       4503.50       327.41 o                         
   0   9  11       1235.69       1042.80       151.89 o                         
   2   9  11          7.61         33.93        37.21 o                         
   3   9  11       9258.51       8850.55       562.75 o                         
   4   9  11        102.03        145.51        50.86 o                         
   5   9  11       4072.25       3737.10       270.40 o                         
   6   9  11       2128.82       2445.73       219.53 o                         
   7   9  11       8241.22       9381.51       637.51 o                         
   8   9  11       2140.46       2274.24       213.88 o                         
   9   9  11       3676.14       4026.48       234.78 o                         
  10   9  11       1520.09       1614.16       168.05 o                         
 -10  10  11        850.99        748.80       106.34 o                         
  -9  10  11       4863.04       5425.55       515.23 o                         
  -8  10  11       2054.73       1900.08       123.29 o                         
  -7  10  11       5964.54       6045.14       308.87 o                         
  -6  10  11       4875.79       5235.82       343.94 o                         
  -5  10  11       4207.25       3521.76       198.74 o                         
  -4  10  11      11719.41      11322.05       505.21 o                         
  -3  10  11       4481.27       4056.21       272.76 o                         
  -2  10  11       7218.97       6781.93       497.45 o                         
  -1  10  11        781.30        745.93        65.65 o                         
   0  10  11      12582.83      13028.56       889.98 o                         
   1  10  11         10.30         61.74        31.25 o                         
   2  10  11      16991.01      18754.47      2221.75 o                         
   3  10  11         94.69         80.54        42.65 o                         
   4  10  11      10121.60      12496.99      1565.61 o                         
   5  10  11        653.09        612.56        81.35 o                         
   6  10  11       8486.70      10609.15      1201.48 o                         
   7  10  11       3064.87       3516.40       307.10 o                         
   8  10  11       5972.90       7163.06       484.64 o                         
   9  10  11       3858.08       4871.70       361.77 o                         
  10  10  11       1575.97       2017.37       283.27 o                         
  -8  11  11       1325.74       1379.17       198.13 o                         
  -7  11  11        255.34        314.07        81.76 o                         
  -6  11  11        977.41       1272.04       190.86 o                         
  -5  11  11        336.76        342.14        50.42 o                         
  -4  11  11        662.05        657.72        65.42 o                         
  -3  11  11       3655.38       3553.80       189.60 o                         
  -2  11  11        962.30        965.94        80.75 o                         
  -1  11  11       5457.46       4948.61       244.95 o                         
   0  11  11        876.11        870.66        81.93 o                         
   1  11  11       2431.86       2575.48       255.45 o                         
   2  11  11        273.20        223.33        45.44 o                         
   3  11  11       4671.90       4706.96       317.49 o                         
   4  11  11        305.75        269.79        46.46 o                         
   5  11  11       1997.62       2284.66       259.61 o                         
   6  11  11        451.83        852.92       109.79 o                         
   7  11  11        946.48       1484.34       150.39 o                         
   8  11  11       1262.82       1695.43       170.23 o                         
   9  11  11       1218.40       1617.53       194.82 o                         
  -7  12  11         16.58         34.00        47.55 o                         
  -6  12  11        772.80        677.12       131.26 o                         
  -5  12  11         97.80         77.50        52.19 o                         
  -4  12  11        525.78        440.76        88.60 o                         
  -3  12  11         73.42         85.86        49.34 o                         
  -2  12  11        109.31        122.54        56.58 o                         
  -1  12  11          6.87         30.69        31.65 o                         
   0  12  11        263.71        241.93        46.89 o                         
   1  12  11         67.06         74.91        37.06 o                         
   2  12  11        395.87        418.86        72.15 o                         
   3  12  11        121.16        215.16        64.13 o                         
   4  12  11        155.03        275.79        76.81 o                         
   5  12  11        110.46        149.05        60.13 o                         
   6  12  11        333.73        424.75       110.22 o                         
   7  12  11          4.00          1.57        55.86 o                         
  -6  13  11       1639.97       1676.74       200.05 o                         
  -5  13  11       2535.21       2402.40       214.14 o                         
  -4  13  11       1388.15       1394.31       144.52 o                         
  -3  13  11       2085.71       2122.19       363.80 o                         
 -10   0  12       1943.66       1815.86       125.21 o                         
  -9   0  12      15659.04      15981.47       937.51 o                         
  -8   0  12       1913.60       1702.23       126.68 o                         
  -7   0  12       5408.05       5079.72       323.37 o                         
  -6   0  12       2978.38       2842.98       196.80 o                         
  -5   0  12      48824.91      48451.20      2791.10 o                         
  -4   0  12         10.82         31.98        27.20 o                         
  -3   0  12      43229.85      42214.95      2449.79 o                         
  -2   0  12        579.92        479.23        59.27 o                         
  -1   0  12      16856.75      13674.45       813.13 o                         
   0   0  12      42874.14      43558.81      2517.55 o                         
   1   0  12      59489.96      57102.80      4678.63 o                         
   3   0  12      28275.62      25739.59      1517.42 o                         
   4   0  12      28449.11      28170.64      1653.26 o                         
   5   0  12       2249.41       1752.67       146.75 o                         
   6   0  12      39618.43      41745.04      2438.22 o                         
   7   0  12       2785.13       2783.59       221.10 o                         
   8   0  12      23945.61      24841.32      1500.87 o                         
   9   0  12       1565.37       1491.94       138.24 o                         
  10   0  12       7096.18       7736.38       505.50 o                         
  11   0  12       3262.84       3317.83       257.29 o                         
  12   0  12      11143.48      11252.39       710.20 o                         
  13   0  12        474.56        446.10        82.77 o                         
 -11   1  12       1022.17       1046.39        89.49 o                         
 -10   1  12       5935.79       5869.37       368.23 o                         
  -9   1  12       1501.93       1456.94        76.52 o                         
  -8   1  12       5797.82       5625.28       249.69 o                         
  -7   1  12         12.37         44.55        22.58 o                         
  -6   1  12      10504.44       9936.86       455.42 o                         
  -5   1  12        683.40        643.37        47.96 o                         
  -4   1  12      15820.68      14461.96       647.76 o                         
  -3   1  12         68.44         45.99        19.90 o                         
  -2   1  12      14366.74      13337.54       565.65 o                         
  -1   1  12       3709.00       3018.81       147.09 o                         
   0   1  12      17771.34      16830.26       703.83 o                         
   1   1  12       8927.81       8175.18       508.08 o                         
   2   1  12      20926.74      19087.75      2302.39 o                         
   3   1  12       4276.29       4171.45       201.14 o                         
   4   1  12       9102.13       8329.93       364.93 o                         
   5   1  12      16040.01      16881.80       710.33 o                         
   6   1  12       2172.84       1950.45       123.03 o                         
   7   1  12      14758.23      15802.38       671.80 o                         
   8   1  12        378.01        360.92        45.81 o                         
   9   1  12       6507.13       7285.97       346.14 o                         
  10   1  12          2.24         11.94        28.61 o                         
  11   1  12       6173.70       6923.83       391.23 o                         
  12   1  12         75.23         93.98        34.69 o                         
  13   1  12       2046.48       1985.82       160.59 o                         
  14   1  12        599.63        423.17       268.68 o                         
 -13   2  12         40.81         50.89        49.77 o                         
 -12   2  12          0.63         26.98        34.03 o                         
 -11   2  12         42.65        134.86        42.38 o                         
 -10   2  12        106.23         94.67        42.96 o                         
  -9   2  12          3.32         15.62        22.86 o                         
  -8   2  12         84.65         94.48        23.68 o                         
  -7   2  12         60.26         74.39        24.19 o                         
  -6   2  12        471.86        487.52        42.54 o                         
  -5   2  12        463.64        545.99        46.15 o                         
  -4   2  12        280.31        235.33        30.84 o                         
  -3   2  12         11.80         -5.98        20.37 o                         
  -2   2  12       1767.94       1738.10        97.31 o                         
  -1   2  12       1137.71       1169.60        85.64 o                         
   0   2  12       4807.29       5020.24       458.71 o                         
   2   2  12         21.22          9.47        20.48 o                         
   3   2  12        823.12        673.83        54.57 o                         
   4   2  12         64.67        121.28        33.66 o                         
   5   2  12        455.42        493.69        48.07 o                         
   6   2  12       1351.73       1428.25       101.17 o                         
   7   2  12         20.32         10.02        26.84 o                         
   8   2  12          0.66          7.80        25.50 o                         
   9   2  12          2.32         -7.52        27.47 o                         
  10   2  12          8.02          9.01        26.56 o                         
  11   2  12         11.48          8.89        27.88 o                         
  12   2  12         24.95         64.50        34.02 o                         
  13   2  12        118.28         99.68        46.80 o                         
  14   2  12         14.69         43.26        71.51 o                         
 -13   3  12        476.60        559.61       141.03 o                         
 -12   3  12       4546.61       4477.02       356.42 o                         
 -10   3  12       2969.43       2618.48       393.90 o                         
  -9   3  12       2468.37       2278.07       350.14 o                         
  -8   3  12       2120.52       2153.89       127.40 o                         
  -7   3  12         81.82        120.44        28.80 o                         
  -6   3  12      23201.98      24707.12      1179.70 o                         
  -5   3  12        123.95         87.36        30.27 o                         
  -4   3  12      35475.80      35076.69      1662.68 o                         
  -3   3  12       2561.14       2472.41       146.29 o                         
  -2   3  12      24689.70      24535.22      1174.50 o                         
  -1   3  12       8884.78       7939.52       443.41 o                         
   0   3  12       4306.58       3581.40       199.83 o                         
   1   3  12      23928.96      24353.85      1064.01 o                         
   2   3  12      21320.36      21562.91       899.12 o                         
   3   3  12       2595.80       2106.99       119.00 o                         
   4   3  12       7831.69       7453.94       330.73 o                         
   5   3  12      18784.53      18897.11       797.48 o                         
   6   3  12       1733.53       1627.12       101.43 o                         
   7   3  12      15600.56      17670.95       870.34 o                         
   8   3  12        855.66        937.13        87.26 o                         
   9   3  12       7066.37       7227.28       335.01 o                         
  10   3  12        585.40        602.10        59.53 o                         
  11   3  12       3572.31       3807.06       197.11 o                         
  12   3  12        459.45        408.38        64.72 o                         
  13   3  12       3296.27       3121.95       208.09 o                         
  14   3  12        229.41        156.82        91.72 o                         
 -13   4  12       2065.92       2356.66       277.96 o                         
 -12   4  12       4234.70       4671.64       595.54 o                         
 -11   4  12      10297.69      10115.81       634.74 o                         
 -10   4  12       3724.81       3558.93       256.83 o                         
  -9   4  12      13586.51      14328.06       697.69 o                         
  -8   4  12        531.36        630.14        49.24 o                         
  -7   4  12      20338.94      20689.84       854.22 o                         
  -6   4  12       1256.39       1323.90        81.23 o                         
  -5   4  12      45666.23      47929.59      1962.76 o                         
  -4   4  12        533.37        518.56        46.51 o                         
  -3   4  12      37863.99      41929.14      2163.95 o                         
  -2   4  12       5123.12       5195.19       340.66 o                         
  -1   4  12      14842.44      13718.19       578.00 o                         
   0   4  12       7036.45       6563.82       292.40 o                         
   1   4  12      24148.66      24626.97      1020.55 o                         
   2   4  12      17468.91      17303.54       723.86 o                         
   3   4  12      15874.70      14832.19       629.09 o                         
   4   4  12      18400.96      17874.10       747.60 o                         
   5   4  12       2851.04       2350.36       131.16 o                         
   6   4  12      21963.22      22711.40      1014.79 o                         
   7   4  12       3297.05       2793.21       152.87 o                         
   8   4  12      15821.96      14551.97       618.07 o                         
   9   4  12         48.58        111.06        32.60 o                         
  10   4  12       8498.76       8176.30       538.55 o                         
  11   4  12        740.84        787.50        70.77 o                         
  12   4  12       5462.42       5304.70       273.73 o                         
  13   4  12        674.04        599.14        96.63 o                         
  14   4  12       4360.29       4725.27       679.60 o                         
 -13   5  12       1280.50       1469.24       232.21 o                         
 -12   5  12       1809.00       1734.15       163.27 o                         
 -11   5  12       1497.33       1695.34       156.49 o                         
 -10   5  12       6341.39       6529.50       432.07 o                         
  -9   5  12       1713.57       1706.31        93.69 o                         
  -8   5  12       3390.61       3106.20       155.18 o                         
  -7   5  12        833.52        767.78        59.56 o                         
  -6   5  12       8472.30       8669.66       379.54 o                         
  -5   5  12        547.00        625.18        73.05 o                         
  -4   5  12       9354.03      10650.42       654.82 o                         
  -3   5  12       2471.44       2621.61       134.92 o                         
  -2   5  12       8393.76       9355.54       525.74 o                         
  -1   5  12        295.21        318.49        38.90 o                         
   0   5  12       6974.51       7379.50       786.93 o                         
   1   5  12        933.70        995.66        81.77 o                         
   2   5  12       4993.96       4802.46       357.02 o                         
   3   5  12       3894.28       3587.84       184.53 o                         
   4   5  12       2107.70       1914.00       112.15 o                         
   5   5  12        754.96        741.82        62.32 o                         
   6   5  12        242.06        183.12        36.97 o                         
   7   5  12       4978.11       4771.08       235.18 o                         
   8   5  12        374.36        347.80        45.94 o                         
   9   5  12       4840.01       4870.76       340.54 o                         
  10   5  12          4.35          6.92        26.43 o                         
  11   5  12       2135.07       2269.69       150.73 o                         
  12   5  12         87.10         16.94        35.91 o                         
  13   5  12       2413.98       2060.00       216.89 o                         
  14   5  12        133.70         70.49       241.93 o                         
 -13   6  12         12.00        115.67        84.19 o                         
 -12   6  12          0.95         49.70        56.52 o                         
 -11   6  12        100.83         95.91        59.66 o                         
 -10   6  12         47.86         54.16        33.31 o                         
  -9   6  12         35.02         61.83        28.84 o                         
  -8   6  12        338.18        273.77        40.90 o                         
  -7   6  12        119.52        103.53        31.25 o                         
  -6   6  12          0.79        -37.73        37.73 o                         
  -5   6  12        821.64        840.53        63.59 o                         
  -4   6  12        690.00        612.95        56.14 o                         
  -3   6  12       1017.59        994.49        72.42 o                         
  -2   6  12        355.99        453.80        46.80 o                         
  -1   6  12        102.38        124.53        39.68 o                         
   0   6  12       2461.00       2797.93       224.86 o                         
   1   6  12       2141.39       2260.95       158.65 o                         
   2   6  12         13.71         39.27        27.11 o                         
   3   6  12        506.93        571.78        55.84 o                         
   4   6  12         69.72         67.95        29.19 o                         
   5   6  12       1825.21       1748.73       109.61 o                         
   6   6  12       2667.75       2369.25       140.80 o                         
   7   6  12         31.51          4.53        33.17 o                         
   8   6  12          5.84         43.75        29.89 o                         
   9   6  12          8.67         18.64        26.26 o                         
  10   6  12          8.39         16.42        29.52 o                         
  11   6  12        222.38        273.81        46.40 o                         
  12   6  12        125.65        105.16        46.00 o                         
  13   6  12         21.84         66.72        54.51 o                         
 -13   7  12        740.18        975.29       177.07 o                         
 -12   7  12       2880.50       2581.13       226.85 o                         
 -10   7  12       4108.37       4377.88       223.81 o                         
  -9   7  12       3504.24       3317.24       168.80 o                         
  -8   7  12       3771.18       3488.00       231.16 o                         
  -7   7  12         33.47        -12.34        28.20 o                         
  -6   7  12       9897.46      10641.00       613.61 o                         
  -5   7  12          1.77          0.17        25.95 o                         
  -4   7  12      16397.10      16695.70       705.54 o                         
  -3   7  12       2572.56       2557.29       226.68 o                         
  -2   7  12       7723.07       8557.79       602.76 o                         
  -1   7  12       3002.67       3230.61       209.74 o                         
   0   7  12      19465.84      22438.75      1615.72 o                         
   1   7  12       6683.97       7635.89       665.76 o                         
   2   7  12      10906.43      12585.20      1013.12 o                         
   3   7  12       3551.18       4027.25       318.07 o                         
   4   7  12       1283.58       1132.85       105.09 o                         
   5   7  12       6461.02       6095.92      1098.41 o                         
   6   7  12         77.06         81.37        30.31 o                         
   7   7  12       7582.19       7927.16       404.91 o                         
   8   7  12        239.46        299.84        45.80 o                         
   9   7  12       2681.96       2677.88       198.18 o                         
  10   7  12         81.76         78.93        34.11 o                         
  11   7  12       2225.48       2415.90       149.65 o                         
  12   7  12        323.08        242.93        72.31 o                         
 -13   8  12        695.10        982.20       180.53 o                         
 -12   8  12       2341.85       2154.54       231.46 o                         
 -11   8  12       5505.87       5486.89       515.87 o                         
 -10   8  12       4095.91       3998.69       293.09 o                         
  -9   8  12      11808.80      12340.91       782.61 o                         
  -8   8  12         77.69         64.31        33.60 o                         
  -7   8  12      12631.01      12081.48       604.90 o                         
  -6   8  12        280.14        221.35        84.58 o                         
  -5   8  12      14952.09      13755.10       676.17 o                         
  -4   8  12        245.63        303.87        43.96 o                         
  -3   8  12      16015.11      15742.51       948.24 o                         
  -2   8  12       1086.03        989.26        81.75 o                         
  -1   8  12      23352.74      26778.64      1855.20 o                         
   0   8  12      11682.41      13024.60      1087.07 o                         
   1   8  12      17886.68      21347.39      1610.54 o                         
   2   8  12      16584.93      19560.27      2268.47 o                         
   3   8  12       4886.76       6993.92       461.93 o                         
   4   8  12       8733.94       9391.97       773.16 o                         
   5   8  12       2061.50       2303.68       184.37 o                         
   6   8  12       7779.89       8381.94       752.14 o                         
   7   8  12       1706.88       1711.59       122.21 o                         
   8   8  12      10876.70      10320.52       582.09 o                         
   9   8  12        267.38        192.78        58.58 o                         
  10   8  12       6204.10       5826.25       519.21 o                         
  11   8  12         34.26         31.43        65.54 o                         
 -12   9  12        150.13        135.69        62.56 o                         
 -11   9  12        824.35        651.56       103.97 o                         
 -10   9  12        581.29        608.52        96.92 o                         
  -9   9  12         68.51         85.67        38.12 o                         
  -8   9  12       5112.79       4962.91       248.19 o                         
  -7   9  12        234.24        179.45        44.58 o                         
  -6   9  12       3852.65       4194.01       377.70 o                         
  -5   9  12       1026.26        962.93        75.74 o                         
  -4   9  12       3518.14       3470.51       183.43 o                         
  -3   9  12       2216.11       2272.72       133.75 o                         
  -2   9  12       2594.59       2441.50       189.38 o                         
  -1   9  12        395.29        421.71        56.56 o                         
   0   9  12       3737.52       5144.18       476.10 o                         
   1   9  12        326.03        359.14        49.55 o                         
   2   9  12       1372.13       1657.89       121.30 o                         
   3   9  12       5484.76       6279.69       708.25 o                         
   4   9  12       1911.10       2278.53       248.75 o                         
   5   9  12       3544.38       3900.32       399.55 o                         
   6   9  12       1482.80       1538.92       106.19 o                         
   7   9  12       2619.56       2884.94       272.95 o                         
   8   9  12        175.89        110.63        37.10 o                         
   9   9  12       2615.63       2640.02       365.05 o                         
  10   9  12          0.10        100.14        59.79 o                         
 -10  10  12        186.41        137.55        64.39 o                         
  -9  10  12         14.63          5.00        40.51 o                         
  -8  10  12         22.86          7.61        32.49 o                         
  -7  10  12          8.25        -33.81        33.81 o                         
  -6  10  12          3.16          3.42        31.82 o                         
  -5  10  12       2096.99       1934.19       126.15 o                         
  -4  10  12        415.71        335.08        59.34 o                         
  -3  10  12       1366.31       1440.00       128.48 o                         
  -2  10  12          3.70          4.87        27.65 o                         
  -1  10  12          8.99        -23.43        29.40 o                         
   0  10  12        912.36       1077.53       153.09 o                         
   1  10  12        632.94        609.75        63.18 o                         
   2  10  12         66.29         76.17        36.91 o                         
   3  10  12        378.89        412.88        57.03 o                         
   4  10  12         61.40        112.37        36.94 o                         
   5  10  12        137.89         95.15        36.96 o                         
   6  10  12       1410.33       1626.27       111.62 o                         
   7  10  12         30.19        -16.83        41.79 o                         
   8  10  12        259.92        537.18        87.51 o                         
   9  10  12         32.16        -16.51        62.82 o                         
  10  10  12         54.48         67.13       103.34 o                         
  -8  11  12       2577.90       3008.41       336.66 o                         
  -7  11  12         40.74         31.61        92.40 o                         
  -6  11  12       4082.20       4176.06       233.43 o                         
  -5  11  12          0.67         11.15        32.46 o                         
  -4  11  12       7847.67       7393.64       341.39 o                         
  -3  11  12         13.82         57.27        32.19 o                         
  -2  11  12       5839.60       5828.05       275.96 o                         
  -1  11  12       2947.40       3314.43       223.51 o                         
   0  11  12       4589.54       5180.90       319.21 o                         
   1  11  12       3920.14       4163.68       414.55 o                         
   2  11  12       4093.52       3744.00       411.33 o                         
   3  11  12       1800.98       1922.84       241.05 o                         
   4  11  12       2018.14       2194.42       279.17 o                         
   5  11  12       5069.29       7214.69       631.00 o                         
   6  11  12        541.71        975.44       149.71 o                         
   7  11  12       6240.77      10094.02       658.16 o                         
   8  11  12        158.55        243.77        74.75 o                         
   9  11  12       1881.92       2627.48       313.69 o                         
  -7  12  12       5357.88       4138.40       940.88 o                         
  -6  12  12         20.94        -22.45        45.77 o                         
  -5  12  12       7218.34       7063.67       636.47 o                         
  -4  12  12        207.31        311.47        71.13 o                         
  -3  12  12       6276.97       5623.23       396.90 o                         
  -2  12  12       1699.68       1575.46       155.71 o                         
  -1  12  12       6577.09       5905.88       559.60 o                         
   0  12  12       2985.36       2457.78       264.28 o                         
   1  12  12       6143.28       6090.96       426.03 o                         
   2  12  12       4368.94       6201.60       619.80 o                         
   3  12  12       4098.72       6236.32       619.52 o                         
   4  12  12       5268.07       5728.12       853.46 o                         
  -6  13  12        735.40        784.79       110.34 o                         
  -5  13  12        114.37        123.94        64.93 o                         
  -4  13  12       1246.83       1270.74       206.04 o                         
 -12   1  13        178.06        158.40        72.94 o                         
 -11   1  13       6144.55       5825.03       361.58 o                         
 -10   1  13        386.53        319.17        52.01 o                         
  -9   1  13      11231.07      11756.17       490.97 o                         
  -8   1  13         68.61        107.80        25.62 o                         
  -7   1  13       1969.83       1828.60        98.71 o                         
  -6   1  13       9382.34       9133.36       393.84 o                         
  -5   1  13       6213.12       5791.47       262.42 o                         
  -4   1  13      15995.42      16119.13       781.58 o                         
  -3   1  13      11857.41      12300.76       524.69 o                         
  -2   1  13       3948.91       3170.77       166.52 o                         
  -1   1  13        817.97        707.53        97.75 o                         
   1   1  13       3073.73       2925.21       150.60 o                         
   2   1  13      25645.97      25567.84      1056.90 o                         
   3   1  13       2177.62       2265.39       123.13 o                         
   4   1  13      10648.54      11239.43       480.64 o                         
   5   1  13       4225.92       4036.96       195.95 o                         
   6   1  13       7864.64       7400.16       356.88 o                         
   7   1  13       6497.13       6688.57       507.03 o                         
   8   1  13      15725.75      18519.45       793.94 o                         
   9   1  13        839.84        837.64        71.41 o                         
  10   1  13       3712.69       3942.48       206.21 o                         
  11   1  13       3404.20       3090.99       172.15 o                         
  12   1  13        933.06        936.18        80.25 o                         
  13   1  13       2322.80       2062.59       164.08 o                         
  14   1  13       1438.43       1259.27       340.41 o                         
 -13   2  13        149.74        139.66        61.02 o                         
 -12   2  13       7989.20       7928.53       495.70 o                         
 -11   2  13        813.01        763.02        85.36 o                         
 -10   2  13      12920.62      12636.41       756.61 o                         
  -9   2  13        181.99        181.75        26.50 o                         
  -8   2  13      21258.94      21889.67       906.75 o                         
  -7   2  13       3488.61       3211.38       169.36 o                         
  -6   2  13      28238.56      28681.40      1481.54 o                         
  -5   2  13      44888.98      42086.49      4665.48 o                         
  -4   2  13      17193.82      16405.96       969.10 o                         
  -3   2  13      16628.42      16294.28       961.76 o                         
  -2   2  13       3684.83       2796.25       200.50 o                         
  -1   2  13       5289.74       4246.26       408.27 o                         
   0   2  13       8681.23       8497.47       429.89 o                         
   1   2  13      63866.60      63067.38      2576.94 o                         
   2   2  13       3441.23       3347.89       167.83 o                         
   3   2  13      60775.25      64113.86      2608.83 o                         
   4   2  13        680.17        654.11        55.71 o                         
   5   2  13      27000.59      28921.77      1265.50 o                         
   6   2  13       2846.47       2649.58       142.07 o                         
   7   2  13      23011.27      21879.45       980.72 o                         
   8   2  13       3237.42       3069.10       175.07 o                         
   9   2  13       9730.64       9655.00       434.74 o                         
  10   2  13       7042.21       6754.42       320.05 o                         
  11   2  13       2655.85       2799.86       159.88 o                         
  12   2  13       4136.55       3642.53       407.27 o                         
  13   2  13        787.29        737.03        79.78 o                         
  14   2  13       3604.23       3497.38      1180.37 o                         
 -13   3  13       1970.81       2109.08       242.41 o                         
 -11   3  13       3432.81       3513.94       296.59 o                         
 -10   3  13         25.25         17.37        39.94 o                         
  -9   3  13       5432.17       5711.74       253.54 o                         
  -8   3  13         44.30         73.51        24.12 o                         
  -7   3  13       8627.33       8899.67       387.02 o                         
  -6   3  13       2999.82       2734.71       138.88 o                         
  -5   3  13      10697.11      11381.64       521.92 o                         
  -4   3  13      16632.44      16814.77       705.80 o                         
  -3   3  13       8449.21       8448.81       371.04 o                         
  -2   3  13       5147.30       4587.06       352.36 o                         
  -1   3  13       1946.85       1496.02        94.42 o                         
   0   3  13      17284.68      16998.69       710.20 o                         
   1   3  13       6008.29       5983.35       272.24 o                         
   2   3  13      16877.55      16189.78       685.39 o                         
   3   3  13        356.37        305.16        38.26 o                         
   4   3  13       8710.10       9002.71       390.18 o                         
   5   3  13        241.79        214.87        36.82 o                         
   6   3  13       9110.56       9086.45       401.11 o                         
   7   3  13        370.50        382.69        58.13 o                         
   8   3  13       8629.31       8590.98       421.21 o                         
   9   3  13       1230.67       1089.76       123.85 o                         
  10   3  13       2777.42       2678.05       154.40 o                         
  11   3  13       1900.31       1940.68       159.52 o                         
  12   3  13        818.63        971.75        79.33 o                         
  13   3  13       1450.97       1604.05       146.24 o                         
  14   3  13        116.12        244.52       111.85 o                         
 -13   4  13         29.22        -28.12        66.99 o                         
 -12   4  13        299.60        238.63        66.15 o                         
 -11   4  13          1.13          6.10        47.31 o                         
 -10   4  13        325.37        401.83        76.82 o                         
  -9   4  13          3.86         30.52        23.75 o                         
  -8   4  13        328.07        372.41        40.09 o                         
  -7   4  13        808.55        790.53        60.02 o                         
  -6   4  13          1.42         24.61        26.56 o                         
  -5   4  13        317.77        288.48        42.50 o                         
  -4   4  13        120.98        164.08        39.69 o                         
  -3   4  13        680.12        685.56        81.36 o                         
  -2   4  13        107.66        100.05        29.15 o                         
  -1   4  13        523.26        494.99        47.02 o                         
   0   4  13        771.74        845.34        62.65 o                         
   1   4  13          4.09         52.40        25.62 o                         
   2   4  13        107.22        131.97        30.77 o                         
   3   4  13          5.39         25.35        22.15 o                         
   4   4  13         53.93         58.84        25.35 o                         
   5   4  13        293.96        314.05        44.38 o                         
   6   4  13        225.10        182.74        45.80 o                         
   7   4  13         41.52         16.08        23.96 o                         
   8   4  13          7.50         -2.62        26.17 o                         
   9   4  13         11.36         18.29        26.28 o                         
  10   4  13        116.69        109.25        40.42 o                         
  11   4  13         34.23         49.40        29.73 o                         
  12   4  13          7.14         14.23        26.80 o                         
  13   4  13         27.87         32.68        51.28 o                         
  14   4  13         31.43        118.40        73.63 o                         
 -13   5  13       1940.82       2402.66       292.96 o                         
 -12   5  13        100.09         70.46        54.54 o                         
 -11   5  13       6312.78       5976.53       399.60 o                         
 -10   5  13          9.73         86.76        49.45 o                         
  -9   5  13       6545.77       6305.94       281.44 o                         
  -8   5  13       1683.00       1821.37       104.01 o                         
  -7   5  13       6906.04       6664.51       302.50 o                         
  -6   5  13      10090.26      10752.78       467.27 o                         
  -5   5  13       8120.34       8633.28       545.50 o                         
  -4   5  13      10990.55      11742.54       542.25 o                         
  -3   5  13       5433.79       6090.31       278.36 o                         
  -2   5  13       6625.09       5967.78       345.94 o                         
  -1   5  13        158.86        148.87        36.76 o                         
   0   5  13      15765.51      16314.42       864.13 o                         
   1   5  13        361.27        238.15        36.04 o                         
   2   5  13      17464.99      18744.72       873.20 o                         
   3   5  13       2853.24       2698.62       163.58 o                         
   4   5  13       7973.29       8413.23       377.19 o                         
   5   5  13       1517.42       1368.20        92.30 o                         
   6   5  13      12487.61      13401.81       823.68 o                         
   7   5  13       1131.09        981.99        79.00 o                         
   8   5  13       6849.35       7532.76       488.00 o                         
   9   5  13        660.51        628.60        61.43 o                         
  10   5  13       3084.73       3045.35       182.24 o                         
  11   5  13       2339.46       2587.66       153.58 o                         
  12   5  13        961.79        914.94        82.98 o                         
  13   5  13       3040.20       3134.53       270.02 o                         
  14   5  13        673.43        956.32       183.75 o                         
 -13   6  13         11.31        -37.22        82.48 o                         
 -12   6  13       6144.68       6264.00       655.47 o                         
 -11   6  13        279.68        343.41        77.56 o                         
 -10   6  13      13089.00      13465.90       668.25 o                         
  -9   6  13        215.58        233.51        38.48 o                         
  -8   6  13       7714.80       7785.28       348.16 o                         
  -7   6  13       4113.79       4209.88       272.93 o                         
  -6   6  13      12549.41      12142.56       684.24 o                         
  -5   6  13      14170.73      15141.59       644.10 o                         
  -4   6  13      14922.16      15642.71       660.79 o                         
  -3   6  13      16025.73      17135.82       721.50 o                         
  -2   6  13       5441.85       5510.60       391.00 o                         
  -1   6  13      23587.70      26945.07      1114.20 o                         
   0   6  13       2062.20       1922.55       215.60 o                         
   1   6  13      39067.86      42151.16      3672.05 o                         
   2   6  13        694.80        667.19        60.62 o                         
   3   6  13      22892.94      22881.74      1429.63 o                         
   4   6  13        198.67        223.85        38.85 o                         
   5   6  13      10238.64      10570.64       461.88 o                         
   6   6  13       3169.25       3114.90       196.04 o                         
   7   6  13      15272.05      15576.09       719.66 o                         
   8   6  13       1908.71       1696.41       141.98 o                         
   9   6  13       7286.49       7330.03       348.60 o                         
  10   6  13       1702.42       1577.53       109.76 o                         
  11   6  13       2152.32       1980.94       129.74 o                         
  12   6  13       4538.62       4693.32       283.11 o                         
  13   6  13       2291.63       1932.52       276.60 o                         
 -13   7  13       1317.28       1597.08       231.94 o                         
 -12   7  13        200.38        151.06        63.16 o                         
 -11   7  13       2832.54       2980.58       457.24 o                         
 -10   7  13        262.73        308.89        54.37 o                         
  -9   7  13       2658.35       2656.36       155.88 o                         
  -8   7  13        500.38        426.77        67.43 o                         
  -7   7  13       2933.91       2928.78       219.42 o                         
  -6   7  13         58.64         32.92        31.03 o                         
  -5   7  13       7657.48       7664.81       342.64 o                         
  -4   7  13       3419.22       3531.25       197.08 o                         
  -3   7  13       4166.50       4408.52       293.43 o                         
  -2   7  13      15459.92      16189.66      1286.63 o                         
  -1   7  13       2870.26       3224.70       197.18 o                         
   0   7  13       2786.49       2956.96       248.50 o                         
   1   7  13         22.95         27.85        23.86 o                         
   2   7  13       6273.33       6322.72       505.87 o                         
   3   7  13         96.98         52.33        23.48 o                         
   4   7  13       5927.82       6429.76       614.10 o                         
   5   7  13        114.77         43.62        37.23 o                         
   6   7  13       3587.03       3385.15       287.70 o                         
   7   7  13        187.84        142.76        39.19 o                         
   8   7  13       3262.20       2952.06       243.85 o                         
   9   7  13       1397.77       1393.60       120.69 o                         
  10   7  13       2061.61       2082.08       180.27 o                         
  11   7  13        551.75        492.44        79.38 o                         
 -13   8  13          7.33        -41.34        72.94 o                         
 -12   8  13        483.75        366.05       140.00 o                         
 -11   8  13        627.83        580.81        99.71 o                         
 -10   8  13        325.04        394.20        59.80 o                         
  -9   8  13          0.61        -29.73        32.41 o                         
  -8   8  13          4.84         36.81        31.40 o                         
  -7   8  13          6.03         23.41        31.59 o                         
  -6   8  13        208.73        188.45        40.49 o                         
  -5   8  13       1145.63       1055.72       102.78 o                         
  -4   8  13        371.06        408.41        86.34 o                         
  -3   8  13        611.07        474.10        63.40 o                         
  -2   8  13         81.60         87.01        39.45 o                         
  -1   8  13       1001.98       1121.86        82.89 o                         
   0   8  13       1869.30       1973.27       175.65 o                         
   1   8  13       2210.06       2221.52       161.58 o                         
   2   8  13        252.26        447.33        88.46 o                         
   3   8  13        577.20        592.70        94.31 o                         
   4   8  13        157.02        202.12        45.66 o                         
   5   8  13        449.99        431.38        68.30 o                         
   6   8  13        188.48        174.84        53.70 o                         
   7   8  13         15.46         53.60        37.14 o                         
   8   8  13          8.12         36.96        28.98 o                         
   9   8  13        154.92        182.31        44.19 o                         
  10   8  13         33.22         64.69        36.52 o                         
  11   8  13          6.72         -2.56        58.81 o                         
 -12   9  13        153.10        118.75        64.95 o                         
 -11   9  13       4974.73       4876.05       426.77 o                         
 -10   9  13         71.70        115.17        57.99 o                         
  -9   9  13       2625.19       3004.46       169.09 o                         
  -8   9  13        951.16       1051.39        81.20 o                         
  -7   9  13       1432.24       1634.95       109.01 o                         
  -6   9  13       1887.97       1648.05       115.76 o                         
  -5   9  13       8576.48       8511.77       460.95 o                         
  -4   9  13       1666.46       1781.69       112.65 o                         
  -3   9  13       8031.67       8539.23       670.25 o                         
  -2   9  13       6904.82       7753.85       665.34 o                         
  -1   9  13        993.49       1123.13       112.04 o                         
   0   9  13      13241.30      15839.78      1091.35 o                         
   1   9  13        389.90        381.97        69.73 o                         
   2   9  13      10244.74      11365.36      1052.40 o                         
   3   9  13         51.42         98.64        35.69 o                         
   4   9  13       5060.08       5829.02       562.97 o                         
   5   9  13        370.39        400.08        49.88 o                         
   6   9  13       4044.70       4300.58       433.39 o                         
   7   9  13        575.53        581.00        68.33 o                         
   8   9  13       5083.59       5348.79       320.94 o                         
   9   9  13        295.71        231.59        71.44 o                         
  10   9  13       1162.25       1719.12       173.34 o                         
 -10  10  13       3413.23       1514.58       369.59 o                         
  -9  10  13        550.14        651.26        87.68 o                         
  -8  10  13       5156.47       5055.57       252.48 o                         
  -7  10  13       1932.47       1919.23       124.09 o                         
  -6  10  13       8191.62       7045.88       393.63 o                         
  -5  10  13       4623.65       4885.35       364.05 o                         
  -4  10  13       4750.94       4779.69       548.03 o                         
  -3  10  13       8262.01       7646.63       448.79 o                         
  -2  10  13       1247.99       1223.89        92.01 o                         
  -1  10  13       8769.29       9122.47       670.73 o                         
   0  10  13       2149.01       2056.15       153.76 o                         
   1  10  13      10527.52      12369.70      1834.08 o                         
   2  10  13        443.47        537.80        69.85 o                         
   3  10  13      15197.51      18227.48      2108.16 o                         
   4  10  13        438.28        464.54        55.32 o                         
   5  10  13      11844.02      13902.60      1495.66 o                         
   6  10  13       1043.82       1142.62       131.38 o                         
   7  10  13       7520.46      10795.25       697.93 o                         
   8  10  13       2280.89       2760.23       237.44 o                         
   9  10  13       4170.93       5642.68       480.68 o                         
  10  10  13       1989.06       2745.33       337.84 o                         
  -8  11  13        159.33        131.30       128.87 o                         
  -7  11  13       1256.71       1382.94       241.04 o                         
  -6  11  13         43.82         47.45        42.36 o                         
  -5  11  13       2263.71       2279.17       135.77 o                         
  -4  11  13        356.14        318.99        50.45 o                         
  -3  11  13        403.87        502.21        59.67 o                         
  -2  11  13       4640.45       4581.86       289.34 o                         
  -1  11  13       2469.23       2593.29       225.65 o                         
   0  11  13       3068.88       3100.08       298.29 o                         
   1  11  13        418.94        463.34        58.96 o                         
   2  11  13       2171.52       2357.37       230.67 o                         
   3  11  13        405.63        419.49        67.32 o                         
   4  11  13       4130.45       6468.80       443.37 o                         
   5  11  13         14.19         70.03        50.20 o                         
   6  11  13       2287.69       3538.23       274.69 o                         
   7  11  13        252.28        521.72        88.14 o                         
   8  11  13        962.22       1180.05       147.68 o                         
   9  11  13       1450.89       1873.46       250.12 o                         
  -7  12  13        218.40        240.76        95.87 o                         
  -6  12  13        173.15        306.25        88.76 o                         
  -5  12  13        376.78        258.15        70.45 o                         
  -4  12  13        365.44        404.92       103.53 o                         
  -3  12  13        555.27        530.93       108.45 o                         
  -2  12  13         50.33        143.86        55.16 o                         
  -1  12  13         41.21         10.76        49.29 o                         
   0  12  13       1046.95        672.26       118.27 o                         
  -6  13  13       1294.85       1104.79       410.80 o                         
  -5  13  13       1620.17       1768.79       201.05 o                         
 -11   0  14       3140.91       2933.47       191.13 o                         
 -10   0  14      13984.34      12818.70       761.78 o                         
  -9   0  14       4792.63       4856.27       314.24 o                         
  -8   0  14       7643.32       7420.89       459.45 o                         
  -7   0  14        661.35        543.02        66.26 o                         
  -6   0  14      33755.66      34939.28      2032.46 o                         
  -5   0  14        834.02        822.16       100.72 o                         
  -4   0  14      64836.61      63045.55      4206.82 o                         
  -3   0  14        777.42        865.16       125.51 o                         
  -1   0  14       4981.53       4772.75       446.54 o                         
   0   0  14      72715.67      68709.97      3978.46 o                         
   1   0  14      32405.02      29877.01      1756.32 o                         
   2   0  14      43285.30      40816.23      2364.37 o                         
   3   0  14      22677.04      22433.92      1329.56 o                         
   4   0  14      29108.56      27438.03      1613.47 o                         
   5   0  14       6678.00       5817.54       378.63 o                         
   6   0  14       3723.07       2677.93       208.48 o                         
   7   0  14      37762.03      36686.78      3050.01 o                         
   8   0  14       5582.25       6184.42       412.74 o                         
   9   0  14      14330.93      15489.50      1065.08 o                         
  10   0  14        223.70        291.94        62.02 o                         
  11   0  14       4270.07       4351.41       329.51 o                         
  12   0  14        339.11        343.73        72.12 o                         
 -12   1  14       2248.50       2304.31       159.22 o                         
 -11   1  14       2509.27       2403.56       193.03 o                         
 -10   1  14       5134.99       5022.14       225.31 o                         
  -9   1  14       3871.78       3765.83       176.66 o                         
  -8   1  14        662.60        765.42        68.70 o                         
  -7   1  14       8482.14       8716.57       379.10 o                         
  -6   1  14        232.81        240.11        34.29 o                         
  -5   1  14      13527.89      13408.30       664.74 o                         
  -4   1  14          3.82         38.51        26.38 o                         
  -3   1  14      17860.92      15915.50       953.00 o                         
  -2   1  14         23.89          3.65        83.89 o                         
  -1   1  14      12388.79      12249.65       607.43 o                         
   0   1  14       1230.99       1093.83        73.97 o                         
   1   1  14      17389.48      16695.26       700.29 o                         
   2   1  14       5509.12       5348.26       244.04 o                         
   3   1  14      16573.25      17219.81       749.13 o                         
   4   1  14       3688.59       3583.37       193.64 o                         
   5   1  14       4798.34       4469.16       218.15 o                         
   6   1  14      10863.10      10553.28       497.49 o                         
   7   1  14       2297.51       2365.61       134.12 o                         
   8   1  14      19540.47      22941.76       961.49 o                         
   9   1  14        651.16        663.47        63.71 o                         
  10   1  14       2514.70       2550.48       147.89 o                         
  11   1  14       1634.36       1633.81       149.31 o                         
  12   1  14        820.78        786.88       104.14 o                         
  13   1  14         63.73         81.57        37.91 o                         
 -13   2  14          1.45        -31.21        52.42 o                         
 -12   2  14          1.49         10.87        37.59 o                         
 -11   2  14        462.26        612.32        76.95 o                         
 -10   2  14        619.31        618.95        94.82 o                         
  -9   2  14        953.56       1022.84        78.76 o                         
  -8   2  14        180.59        131.94        38.61 o                         
  -7   2  14        315.75        269.08        42.94 o                         
  -6   2  14       1313.56       1376.62        99.64 o                         
  -5   2  14       2989.46       2874.77       156.15 o                         
  -4   2  14       2702.53       2564.50       135.00 o                         
  -3   2  14         59.09         59.45        30.73 o                         
  -2   2  14        737.42        578.85        72.50 o                         
  -1   2  14         29.14        -20.15        20.15 o                         
   0   2  14          1.94         25.28        21.34 o                         
   1   2  14       1165.46       1073.90        73.28 o                         
   2   2  14        318.70        354.56        40.58 o                         
   3   2  14       2329.47       2240.43       123.94 o                         
   4   2  14        526.46        505.28        49.82 o                         
   5   2  14          0.82          6.04        22.75 o                         
   6   2  14       1396.82       1293.93        88.70 o                         
   7   2  14        424.78        341.76        49.17 o                         
   8   2  14         14.11         -6.28        32.25 o                         
   9   2  14         38.72         74.60        32.74 o                         
  10   2  14        498.86        407.90        51.58 o                         
  11   2  14         88.34        104.81        59.09 o                         
  12   2  14        146.74        140.22        38.31 o                         
  13   2  14        189.70        140.82        45.98 o                         
  14   2  14         10.63        -55.92       111.85 o                         
 -13   3  14        223.35        466.96       110.89 o                         
 -12   3  14       1910.28       2080.11       202.83 o                         
 -11   3  14       2815.85       3148.23       239.69 o                         
 -10   3  14       5182.01       5330.83       354.34 o                         
  -9   3  14       5909.28       5571.74       260.81 o                         
  -8   3  14        634.18        587.10        48.09 o                         
  -7   3  14      13948.67      14201.51       600.71 o                         
  -6   3  14        155.80        172.48        32.55 o                         
  -5   3  14      14647.99      15695.49       660.83 o                         
  -4   3  14         52.01        104.23        41.32 o                         
  -3   3  14       6197.02       5293.63       344.44 o                         
  -2   3  14        266.38        253.58        34.27 o                         
  -1   3  14       9777.38       9189.38       398.72 o                         
   0   3  14       3057.16       2659.28       140.45 o                         
   1   3  14      27753.76      26315.96      1093.32 o                         
   2   3  14       1344.87       1183.71        80.14 o                         
   3   3  14      11122.46      12001.37       542.72 o                         
   4   3  14       4959.39       4527.39       220.39 o                         
   5   3  14       6371.48       6266.92       290.38 o                         
   6   3  14      11681.41      11968.28       521.88 o                         
   7   3  14       3452.11       3314.40       195.55 o                         
   8   3  14       9346.79       9834.89       463.20 o                         
   9   3  14        395.21        369.16        48.68 o                         
  10   3  14       4015.17       4273.52       306.69 o                         
  11   3  14        102.29        137.88        39.11 o                         
  12   3  14       3030.51       3210.76       194.46 o                         
  13   3  14         97.35         81.91        42.57 o                         
  14   3  14       2508.07       2202.69       454.69 o                         
 -13   4  14       2321.62       3005.45       336.10 o                         
 -12   4  14       3003.47       3269.11       292.66 o                         
 -11   4  14       4986.17       5117.16       359.73 o                         
 -10   4  14       7512.93       7675.99       479.76 o                         
  -9   4  14       9038.75       8903.73       387.01 o                         
  -8   4  14      10870.18      11081.46       475.76 o                         
  -7   4  14       1229.60       1327.82        82.20 o                         
  -6   4  14      28422.61      31441.43      1299.92 o                         
  -5   4  14        428.79        453.78        86.75 o                         
  -4   4  14      32733.41      34050.21      1862.46 o                         
  -3   4  14       1225.53       1204.04        79.69 o                         
  -2   4  14      24871.58      24442.31      1016.78 o                         
  -1   4  14       3702.20       3654.23       206.73 o                         
   0   4  14      19674.19      19294.57      1015.54 o                         
   1   4  14      23732.30      24387.92      1012.73 o                         
   2   4  14      25451.70      25389.55      1045.49 o                         
   3   4  14       3947.87       3415.82       217.21 o                         
   4   4  14       8726.40       8062.71       362.55 o                         
   5   4  14      15394.09      16055.44       673.22 o                         
   6   4  14       7551.94       7074.35       326.10 o                         
   7   4  14      21783.67      23435.18      1359.90 o                         
   8   4  14       2017.61       1877.73       117.85 o                         
   9   4  14      10062.56      10839.86       604.65 o                         
  10   4  14          9.00         24.01        28.26 o                         
  11   4  14       6250.61       6290.20       319.50 o                         
  12   4  14        424.41        395.19        52.79 o                         
  13   4  14       5813.24       6035.56       451.26 o                         
  14   4  14        286.05        464.42       204.25 o                         
 -13   5  14        572.65        887.62       169.35 o                         
 -12   5  14       2064.63       2137.30       189.88 o                         
 -11   5  14       1815.58       1797.13       203.55 o                         
 -10   5  14       3549.91       3599.99       269.56 o                         
  -9   5  14       2816.25       2566.88       133.63 o                         
  -8   5  14       1356.72       1346.00        87.43 o                         
  -7   5  14       3445.76       3211.57       162.74 o                         
  -6   5  14        767.29        708.63        90.68 o                         
  -5   5  14       7870.33       7629.10       371.59 o                         
  -4   5  14        118.42        205.61        34.98 o                         
  -3   5  14      16658.50      19945.49       835.16 o                         
  -2   5  14         10.86         -7.34        25.50 o                         
  -1   5  14       9619.56      10805.25       676.12 o                         
   0   5  14       1559.50       1598.44       100.21 o                         
   1   5  14       9972.16      10124.02       535.39 o                         
   2   5  14       5125.19       5204.30       246.68 o                         
   3   5  14       6076.39       5787.98       432.79 o                         
   4   5  14       3131.18       2957.86       171.22 o                         
   5   5  14        119.88        121.97        29.48 o                         
   6   5  14       5853.60       5421.90       282.88 o                         
   7   5  14       1507.30       1398.72       125.45 o                         
   8   5  14       4330.39       4335.29       221.86 o                         
   9   5  14        534.25        567.22        62.90 o                         
  10   5  14       3329.91       3403.82       200.38 o                         
  11   5  14          2.87        -17.43        24.08 o                         
  12   5  14       1923.95       2041.51       219.01 o                         
  13   5  14          5.54         25.56        42.27 o                         
 -13   6  14         36.00        146.44       156.83 o                         
 -12   6  14        232.83        331.22        78.59 o                         
 -11   6  14          3.28        -25.24        49.63 o                         
 -10   6  14         96.44        109.32        31.52 o                         
  -9   6  14        920.18        943.14        69.67 o                         
  -8   6  14         60.43         61.82        31.06 o                         
  -7   6  14        270.19        267.71        41.89 o                         
  -6   6  14        722.20        770.90        64.90 o                         
  -5   6  14        136.04        151.51        33.65 o                         
  -4   6  14        255.62        291.41        42.06 o                         
  -3   6  14       1604.62       1417.99        91.32 o                         
  -2   6  14         87.65        114.76        35.72 o                         
  -1   6  14        214.79        227.04        42.19 o                         
   0   6  14        394.93        426.53        53.78 o                         
   1   6  14        770.97        573.59        76.16 o                         
   2   6  14          4.76         17.88        26.16 o                         
   3   6  14       1211.70       1287.65       110.28 o                         
   4   6  14         11.69         51.41        30.30 o                         
   5   6  14        430.41        359.61        47.88 o                         
   6   6  14       1652.05       1415.93       133.53 o                         
   7   6  14        351.13        424.50        62.24 o                         
   8   6  14         11.97         10.24        27.54 o                         
   9   6  14        190.10        178.21        41.89 o                         
  10   6  14          6.21         14.18        31.60 o                         
  11   6  14        178.86        208.74        63.28 o                         
  12   6  14         54.06         65.37        44.73 o                         
 -13   7  14        340.46        576.27       201.81 o                         
 -12   7  14       1521.71       1540.29       238.62 o                         
 -11   7  14       3458.93       4001.53       395.39 o                         
 -10   7  14       2636.45       2604.15       155.31 o                         
  -9   7  14       4696.45       4996.11       389.25 o                         
  -8   7  14       1442.80       1209.77        96.79 o                         
  -7   7  14        955.89        893.63        72.24 o                         
  -6   7  14         17.83          0.15        26.92 o                         
  -5   7  14      10075.55      10111.24       460.01 o                         
  -4   7  14       2783.22       2721.74       149.25 o                         
  -3   7  14      10893.84      11722.93       547.68 o                         
  -2   7  14        245.80        253.24        40.80 o                         
  -1   7  14       9146.10       9849.12       856.54 o                         
   0   7  14       3836.75       3981.85       201.65 o                         
   1   7  14      10991.13      12599.73       945.92 o                         
   2   7  14       1719.06       2040.35       122.05 o                         
   3   7  14       5719.77       6351.56       424.60 o                         
   4   7  14       2624.75       2455.56       209.35 o                         
   5   7  14       1546.95       1481.28       132.85 o                         
   6   7  14       5097.34       5671.23       301.42 o                         
   7   7  14       1003.12        858.84        87.93 o                         
   8   7  14       8481.85       8083.63       760.45 o                         
   9   7  14       1344.55       1107.00        95.73 o                         
  10   7  14       4019.34       3717.16       203.74 o                         
  11   7  14         77.58         52.85        39.43 o                         
 -12   8  14       2710.64       2556.10       408.86 o                         
 -11   8  14       2508.73       2386.24       219.35 o                         
 -10   8  14       5501.86       6111.50       544.09 o                         
  -9   8  14        596.75        654.24        63.38 o                         
  -8   8  14       3953.92       3978.84       201.48 o                         
  -7   8  14       1183.38       1126.69        86.88 o                         
  -6   8  14       6428.81       6050.60       283.47 o                         
  -5   8  14       2542.49       2470.40       187.71 o                         
  -4   8  14      24664.99      25321.54      1131.31 o                         
  -3   8  14        279.26        287.65        62.53 o                         
  -2   8  14      21410.20      21803.68      1296.46 o                         
  -1   8  14       4358.71       4129.62       432.34 o                         
   0   8  14      13531.65      12550.19       779.12 o                         
   1   8  14       7013.55       4230.32       705.13 o                         
   2   8  14       7855.76       6124.44       426.49 o                         
   3   8  14       6440.72       5943.95       639.99 o                         
   4   8  14       4072.00       4178.59       326.18 o                         
   5   8  14       7940.31       8570.00       736.05 o                         
   6   8  14       3918.59       3639.11       196.97 o                         
   7   8  14       7390.84       7979.25       451.86 o                         
   8   8  14       1185.17       1192.15        93.50 o                         
   9   8  14       6259.93       5881.82       319.26 o                         
  10   8  14         27.54         81.97        57.86 o                         
  11   8  14       3769.81       4070.92       437.78 o                         
 -12   9  14       1202.15       1057.19       279.68 o                         
 -11   9  14        682.44        613.11       104.27 o                         
 -10   9  14        487.64        598.23        95.16 o                         
  -9   9  14       2960.41       3004.95       192.74 o                         
  -8   9  14        439.04        414.00        63.30 o                         
  -7   9  14       3048.51       2869.80       159.75 o                         
  -6   9  14        459.35        547.22        68.93 o                         
  -5   9  14       5469.76       5278.41       358.95 o                         
  -4   9  14         15.17         30.37        33.66 o                         
  -3   9  14       5670.54       6167.26       306.22 o                         
  -2   9  14        594.81        566.95        79.60 o                         
  -1   9  14       4573.86       5403.47       366.74 o                         
   0   9  14        631.58        817.95       109.32 o                         
   1   9  14       6987.40       8589.65       720.56 o                         
   2   9  14       1383.56       1658.90       227.16 o                         
   3   9  14       3209.26       3583.06       371.35 o                         
   4   9  14       3221.35       3628.56       438.56 o                         
   5   9  14       1459.37       1542.92       118.50 o                         
   6   9  14       1506.92       1411.47       153.19 o                         
   7   9  14       1361.50       1280.83       127.17 o                         
   8   9  14        663.66        892.82       115.37 o                         
   9   9  14          8.32          5.63        72.65 o                         
  10   9  14       2513.99       3026.29       335.13 o                         
  -9  10  14        380.79        369.16        93.34 o                         
  -8  10  14         15.19         20.31        31.91 o                         
  -7  10  14          5.70         40.92        31.49 o                         
  -6  10  14        151.14        192.29        43.24 o                         
  -5  10  14          0.71         57.22        49.33 o                         
  -4  10  14        385.07        353.52        52.88 o                         
  -3  10  14        398.04        363.41        49.72 o                         
  -2  10  14         18.71         22.03        32.90 o                         
  -1  10  14          5.87          4.07        30.00 o                         
   0  10  14          9.27         11.73        29.64 o                         
   1  10  14        871.68        940.12        87.53 o                         
   2  10  14        654.25        641.61        65.32 o                         
   3  10  14         36.73         20.60        31.10 o                         
   4  10  14         47.36         10.89        33.42 o                         
   5  10  14         28.27          7.04        28.75 o                         
   6  10  14         25.73         93.21        53.62 o                         
   7  10  14        535.25        829.17       110.51 o                         
   8  10  14         32.38         57.54        49.24 o                         
   9  10  14         44.10         43.96        50.64 o                         
  10  10  14          7.11        267.46       141.03 o                         
  -7  11  14       3020.94       2676.48       292.10 o                         
  -6  11  14         41.04          0.58        47.48 o                         
  -5  11  14       5853.12       5036.05       503.29 o                         
  -4  11  14         48.36          3.67        31.08 o                         
  -3  11  14       7123.24       7736.93       586.19 o                         
  -2  11  14         22.08         36.74        32.06 o                         
  -1  11  14       4032.99       4035.53       302.58 o                         
   0  11  14       1560.82       1578.45       152.99 o                         
   1  11  14       7395.62       8007.04      1093.40 o                         
   2  11  14       1447.91       1743.30       149.47 o                         
   3  11  14       4918.37       6353.41       729.13 o                         
   4  11  14       1666.75       2804.91       231.03 o                         
   5  11  14       1404.94       1829.11       174.60 o                         
   6  11  14       3545.99       5943.24       415.56 o                         
   7  11  14       1978.31       2828.38       275.31 o                         
  -7  12  14        412.49        545.04       122.67 o                         
  -6  12  14       4341.32       4542.85       546.76 o                         
  -5  12  14         61.34        145.92        59.76 o                         
  -4  12  14       6127.33       5133.55       679.07 o                         
  -3  12  14         58.61         -2.58        45.76 o                         
  -2  12  14       9043.13       7942.35       897.64 o                         
  -1  12  14        544.73        377.50        74.59 o                         
  -6  13  14        102.77        331.54       243.15 o                         
 -12   1  15       4107.24       3912.84       260.06 o                         
 -11   1  15         34.37         34.24        36.51 o                         
 -10   1  15       7065.90       6692.52       295.39 o                         
  -9   1  15         25.73         35.93        27.11 o                         
  -8   1  15       4797.50       5071.98       235.76 o                         
  -7   1  15         83.67         68.77        34.49 o                         
  -6   1  15       8100.33       8030.65       494.56 o                         
  -5   1  15       7615.19       6915.02       517.11 o                         
  -4   1  15      11227.24      11295.97       693.02 o                         
  -3   1  15       4199.48       3761.66       303.33 o                         
  -2   1  15       6330.76       5578.45       256.69 o                         
  -1   1  15      10184.60       9884.12       423.56 o                         
   0   1  15      10698.05      10697.90       462.01 o                         
   1   1  15      18070.25      15992.63       742.63 o                         
   2   1  15        225.99        127.72        30.77 o                         
   3   1  15      19475.57      19060.39       801.56 o                         
   4   1  15        157.74        158.58        37.40 o                         
   5   1  15       4662.38       4541.42       222.72 o                         
   6   1  15       1814.77       1891.24       125.32 o                         
   7   1  15       9829.54       9747.35       436.60 o                         
   8   1  15         65.98         58.00        30.34 o                         
   9   1  15       4474.15       4422.01       227.03 o                         
  10   1  15         49.55         47.37        28.45 o                         
  11   1  15       3357.37       4111.50       487.74 o                         
  12   1  15       1498.92       1417.20       224.56 o                         
  13   1  15       2897.60       3318.25       284.27 o                         
 -13   2  15       2448.23       2808.14       290.32 o                         
 -12   2  15        243.07        192.47        52.89 o                         
 -11   2  15      14380.88      14341.10      1000.21 o                         
 -10   2  15        418.14        424.58        57.46 o                         
  -9   2  15      18259.93      19829.04       886.85 o                         
  -8   2  15       2582.17       2275.52       121.41 o                         
  -7   2  15      19936.69      22056.04       919.62 o                         
  -6   2  15      12402.83      13130.41       560.27 o                         
  -5   2  15      22316.12      22690.57       948.17 o                         
  -4   2  15      18309.51      18665.64      1107.06 o                         
  -3   2  15      15934.12      15625.94       706.94 o                         
  -2   2  15      19573.47      19364.94       812.98 o                         
  -1   2  15       1690.50       1506.43        92.10 o                         
   0   2  15      33685.96      33658.04      1389.16 o                         
   1   2  15       3090.95       3117.09       157.72 o                         
   2   2  15      36319.00      35995.72      1495.32 o                         
   3   2  15       6320.90       6591.72       432.17 o                         
   4   2  15      25233.80      24311.37      1004.96 o                         
   5   2  15        427.18        394.79        55.60 o                         
   6   2  15      25181.85      25509.40      1064.31 o                         
   7   2  15       3444.71       3118.45       194.18 o                         
   8   2  15      18596.36      18209.75       834.76 o                         
   9   2  15        573.79        442.99        60.77 o                         
  10   2  15       6512.84       6423.51       436.29 o                         
  11   2  15       1844.03       1770.40       121.84 o                         
  12   2  15       2637.66       2799.00       263.22 o                         
  13   2  15       4823.89       4480.15       483.52 o                         
 -12   3  15       3053.17       2922.24       225.24 o                         
 -11   3  15        350.68        442.37        74.04 o                         
 -10   3  15       5790.09       6217.23       594.24 o                         
  -9   3  15        467.85        427.15        42.36 o                         
  -8   3  15       5688.48       5777.95       266.14 o                         
  -7   3  15       1854.76       1950.48       108.73 o                         
  -6   3  15       6173.44       5959.37       292.82 o                         
  -5   3  15       2909.87       2878.78       192.23 o                         
  -4   3  15       9153.90       9639.80       635.35 o                         
  -3   3  15       2850.30       2428.71       150.05 o                         
  -2   3  15       2459.05       1941.40       111.83 o                         
  -1   3  15       5705.34       5137.31       240.81 o                         
   0   3  15       4583.91       4273.70       308.77 o                         
   1   3  15      11941.78      11983.52       513.41 o                         
   2   3  15       2942.36       2594.03       137.91 o                         
   3   3  15      14694.20      15154.06       637.80 o                         
   4   3  15          6.04         -5.96        21.63 o                         
   5   3  15       5412.12       5303.87       254.35 o                         
   6   3  15         88.51         72.83        30.78 o                         
   7   3  15       6167.50       6284.99       376.05 o                         
   8   3  15         38.47         33.96        30.91 o                         
   9   3  15       4360.22       4089.89       381.07 o                         
  10   3  15       1317.24       1152.72        91.24 o                         
  11   3  15       1173.71       1235.05        94.04 o                         
  12   3  15       1676.99       1681.54       203.98 o                         
  13   3  15       1132.46       1339.32       171.63 o                         
 -13   4  15         15.12         79.61        78.87 o                         
 -12   4  15         67.83         22.28        50.96 o                         
 -11   4  15        194.79        208.09        60.72 o                         
 -10   4  15         29.26         89.40        45.97 o                         
  -9   4  15        117.91         98.71        31.76 o                         
  -8   4  15          0.44         19.39        26.96 o                         
  -7   4  15         52.80         41.16        28.48 o                         
  -6   4  15       2097.86       2089.41       180.04 o                         
  -5   4  15         81.07         77.32        32.68 o                         
  -4   4  15        131.50        155.37        38.65 o                         
  -3   4  15         58.64         81.35        27.93 o                         
  -2   4  15        182.60        127.01        30.31 o                         
  -1   4  15          1.41          0.45        21.75 o                         
   0   4  15       1626.87       1493.32        93.90 o                         
   1   4  15       1485.64       1479.08        96.28 o                         
   2   4  15       3550.62       3712.02       188.24 o                         
   3   4  15         67.74         72.40        28.30 o                         
   4   4  15         10.85          1.22        24.55 o                         
   5   4  15         41.20         21.68        26.86 o                         
   6   4  15        463.79        495.06        52.37 o                         
   7   4  15         80.25         38.88        26.38 o                         
   8   4  15        167.61        192.76        48.32 o                         
   9   4  15         68.16         75.91        30.14 o                         
  10   4  15         55.30         49.39        29.14 o                         
  11   4  15        103.16         95.50        38.36 o                         
  12   4  15        112.04         80.51        44.71 o                         
  13   4  15        300.08        312.73        76.47 o                         
 -13   5  15         80.16        125.39        85.91 o                         
 -12   5  15       3894.92       4007.51       417.92 o                         
 -11   5  15        248.72        318.10        71.37 o                         
 -10   5  15       8462.64       8640.53       381.30 o                         
  -9   5  15        177.75        189.15        35.64 o                         
  -8   5  15       3331.90       3565.14       180.76 o                         
  -7   5  15         64.22        107.53        46.93 o                         
  -6   5  15       8672.24       8412.50       378.26 o                         
  -5   5  15       7154.30       7644.28       400.35 o                         
  -4   5  15      16984.31      16228.94       915.37 o                         
  -3   5  15       5535.64       5121.61       349.08 o                         
  -2   5  15       1943.29       1758.66       108.20 o                         
  -1   5  15       4708.36       4721.27       229.41 o                         
   0   5  15       1599.63       1437.55       115.11 o                         
   1   5  15      22863.75      23443.91      1126.78 o                         
   2   5  15       8844.97       8030.05       386.08 o                         
   3   5  15       7909.47       7568.40       343.04 o                         
   4   5  15         76.27         80.88        27.00 o                         
   5   5  15       5459.13       5355.64       259.38 o                         
   6   5  15       1421.88       1402.80       124.60 o                         
   7   5  15      10045.58      10377.89       576.39 o                         
   8   5  15         29.80         52.43        27.08 o                         
   9   5  15       3272.28       3137.74       176.37 o                         
  10   5  15       1034.90       1025.68        93.05 o                         
  11   5  15       1752.70       1851.76       190.95 o                         
  12   5  15       2077.42       2159.72       161.90 o                         
  13   5  15       1383.34       1251.29       204.32 o                         
 -13   6  15       3456.42       2370.47       464.42 o                         
 -12   6  15        113.77        183.04        68.39 o                         
 -11   6  15       6457.46       7208.03       701.53 o                         
 -10   6  15         50.18         58.44        31.09 o                         
  -9   6  15      12823.81      13883.36       635.68 o                         
  -8   6  15        104.52        223.39        74.14 o                         
  -7   6  15       9068.26       8429.98       379.20 o                         
  -6   6  15       5415.23       4984.35       237.26 o                         
  -5   6  15      17171.34      17392.32       740.28 o                         
  -4   6  15       9867.27      10325.57       454.49 o                         
  -3   6  15      16086.12      16423.52       842.38 o                         
  -2   6  15       8496.46       9230.82       639.73 o                         
  -1   6  15       6059.06       6200.04       380.77 o                         
   0   6  15      15065.18      16202.82       961.89 o                         
   1   6  15       3647.72       3288.08       186.97 o                         
   2   6  15      26717.25      27674.00      1144.95 o                         
   3   6  15        613.08        570.96        59.73 o                         
   4   6  15      13719.90      14354.16       734.91 o                         
   5   6  15        659.26        592.29        75.74 o                         
   6   6  15       8399.68       8038.01       375.02 o                         
   7   6  15         75.43         36.82        38.37 o                         
   8   6  15      10933.97       9926.17       565.00 o                         
   9   6  15        518.56        478.43        75.21 o                         
  10   6  15       6502.06       6647.79       481.53 o                         
  11   6  15       2859.37       3101.98       196.96 o                         
  12   6  15       1617.93       1857.42       359.86 o                         
 -12   7  15       1468.55       1691.18       182.46 o                         
 -11   7  15         86.67         89.54        60.03 o                         
 -10   7  15       2066.34       2101.01       144.10 o                         
  -9   7  15          5.50        -37.77        38.84 o                         
  -8   7  15       2586.50       2256.29       207.64 o                         
  -7   7  15        199.52        180.49        52.53 o                         
  -6   7  15       6447.51       6281.66       320.81 o                         
  -5   7  15       3045.49       2877.98       156.72 o                         
  -4   7  15       2734.10       2666.18       150.63 o                         
  -3   7  15       7453.75       7889.18       359.93 o                         
  -2   7  15        324.16        542.77        61.00 o                         
  -1   7  15       1902.97       2085.94       144.40 o                         
   0   7  15        873.23        964.60        94.29 o                         
   1   7  15       3447.17       3740.71       287.40 o                         
   2   7  15       3273.25       3263.07       274.49 o                         
   3   7  15       5351.73       6473.70       433.73 o                         
   4   7  15          3.14         -0.83        31.16 o                         
   5   7  15       5459.86       5307.42       336.65 o                         
   6   7  15         49.19         65.76        39.55 o                         
   7   7  15       2695.58       2697.39       170.02 o                         
   8   7  15        152.32        238.08        44.34 o                         
   9   7  15       4731.35       5000.01       381.36 o                         
  10   7  15        636.22        703.49        74.63 o                         
  11   7  15       2146.73       2117.54       224.18 o                         
 -12   8  15        209.99        176.79        69.41 o                         
 -11   8  15         48.69         75.08        52.82 o                         
 -10   8  15         95.12         93.39        56.30 o                         
  -9   8  15         38.87         20.65        31.58 o                         
  -8   8  15        519.11        475.75        55.07 o                         
  -7   8  15         30.11         37.52        31.78 o                         
  -6   8  15         33.88         75.56        34.38 o                         
  -5   8  15       1706.66       1684.64       109.62 o                         
  -4   8  15        247.47        276.23        45.42 o                         
  -3   8  15       4025.55       4180.39       213.85 o                         
  -2   8  15       1551.86       1597.30       106.83 o                         
  -1   8  15          2.29        -28.36        34.94 o                         
   0   8  15        742.44        874.46       126.33 o                         
   1   8  15       1090.08       1356.10       193.13 o                         
   2   8  15        424.25        385.41        50.13 o                         
   3   8  15        526.45        551.38        60.21 o                         
   4   8  15         60.11          8.43        26.61 o                         
   5   8  15          0.49         36.74        30.31 o                         
   6   8  15         50.70         45.44        32.39 o                         
   7   8  15       2292.97       2276.63       146.20 o
[truncated: 205,012 more chars]
